# Supplementary material for: Intrinsic Photo‐Crosslinkable Semiconductive Small‐Molecule Crystals (i‐PSSCs) for Patterning Electronic Devices
Source: Adv Sci (Weinh). 2025 Aug 30;12(44):e04711. doi: 10.1002/advs.202504711 (PMC12667458; doi:10.1002/advs.202504711)
Supplement: Supplementary file 2 — Supporting Information [file ADVS-12-e04711-s002.zip]

Archive with 3 entries (3 files):
- 7.cif
- 8.cif
- 6.cif
