# Supplementary material for: Intrinsic Photo‐Crosslinkable Semiconductive Small‐Molecule Crystals (i‐PSSCs) for Patterning Electronic Devices
Source: Adv Sci (Weinh). 2025 Aug 30;12(44):e04711. doi: 10.1002/advs.202504711 (PMC12667458; doi:10.1002/advs.202504711)
Supplement: Supplementary file 2 — Supporting Information [file ADVS-12-e04711-s002.zip › 7.cif]

data_1
_audit_creation_date               2024-11-08
_audit_creation_method
;
Olex2 1.5
(compiled 2024.02.16 svn.r378c4104 for OlexSys, GUI svn.r6928)
;
_shelx_SHELXL_version_number       '2019/2'
_audit_contact_author_address      ?
_audit_contact_author_email        ?
_audit_contact_author_name         ''
_audit_contact_author_phone        ?
_publ_contact_author_id_orcid      ?
_publ_section_references
;
Dolomanov, O.V., Bourhis, L.J., Gildea, R.J, Howard, J.A.K. & Puschmann, H.
 (2009), J. Appl. Cryst. 42, 339-341.

Sheldrick, G.M. (2008). Acta Cryst. A64, 112-122.

Sheldrick, G.M. (2015). Acta Cryst. A71, 3-8.
;
_chemical_name_common              ?
_chemical_name_systematic          ?
_chemical_formula_moiety           'C38 H40 S2'
_chemical_formula_sum              'C38 H40 S2'
_chemical_formula_weight           560.82
_chemical_melting_point            ?
loop_
  _atom_type_symbol
  _atom_type_description
  _atom_type_scat_dispersion_real
  _atom_type_scat_dispersion_imag
  _atom_type_scat_source
 'C' 'C' 0.0137 0.0067 'International Tables Vol C Tables 4.2.6.8 and 6.1.1.4'
 'S' 'S' 0.2925 0.4295 'International Tables Vol C Tables 4.2.6.8 and 6.1.1.4'
 'H' 'H' 0.0000 0.0000 'International Tables Vol C Tables 4.2.6.8 and 6.1.1.4'

_shelx_space_group_comment
;
The symmetry employed for this shelxl refinement is uniquely defined
by the following loop, which should always be used as a source of
symmetry information in preference to the above space-group names.
They are only intended as comments.
;
_space_group_crystal_system        'triclinic'
_space_group_IT_number             2
_space_group_name_H-M_alt          'P -1'
_space_group_name_Hall             '-P 1'
loop_
  _space_group_symop_operation_xyz
 'x, y, z'
 '-x, -y, -z'

_cell_length_a                     6.3998(4)
_cell_length_b                     8.0868(5)
_cell_length_c                     30.041(2)
_cell_angle_alpha                  89.137(3)
_cell_angle_beta                   85.725(3)
_cell_angle_gamma                  89.985(3)
_cell_volume                       1550.24(17)
_cell_formula_units_Z              2
_cell_measurement_reflns_used      9991
_cell_measurement_temperature      100.00
_cell_measurement_theta_max        57.46
_cell_measurement_theta_min        2.57
_shelx_estimated_absorpt_T_max     0.895
_shelx_estimated_absorpt_T_min     0.848
_exptl_absorpt_coefficient_mu      1.133
_exptl_absorpt_correction_T_max    0.3057
_exptl_absorpt_correction_T_min    0.2146
_exptl_absorpt_correction_type     multi-scan
_exptl_absorpt_process_details
;
SADABS-2016/2 (Bruker,2016/2) was used for absorption correction.
wR2(int) was 0.0903 before and 0.0564 after correction.
The Ratio of minimum to maximum transmission is 0.7020.
The \l/2 correction factor is Not present.
;
_exptl_absorpt_special_details     ?
_exptl_crystal_colour              colourless
_exptl_crystal_colour_primary      colourless
_exptl_crystal_density_diffrn      1.201
_exptl_crystal_density_meas        ?
_exptl_crystal_density_method      ?
_exptl_crystal_description         block
_exptl_crystal_F_000               600
_exptl_crystal_size_max            0.15
_exptl_crystal_size_mid            0.14
_exptl_crystal_size_min            0.1
_exptl_transmission_factor_max     ?
_exptl_transmission_factor_min     ?
_diffrn_reflns_av_R_equivalents    0.0446
_diffrn_reflns_av_unetI/netI       0.0449
_diffrn_reflns_Laue_measured_fraction_full  0.980
_diffrn_reflns_Laue_measured_fraction_max  0.953
_diffrn_reflns_limit_h_max         7
_diffrn_reflns_limit_h_min         -7
_diffrn_reflns_limit_k_max         10
_diffrn_reflns_limit_k_min         -10
_diffrn_reflns_limit_l_max         37
_diffrn_reflns_limit_l_min         -37
_diffrn_reflns_number              24791
_diffrn_reflns_point_group_measured_fraction_full  0.980
_diffrn_reflns_point_group_measured_fraction_max  0.953
_diffrn_reflns_theta_full          53.594
_diffrn_reflns_theta_max           57.460
_diffrn_reflns_theta_min           2.567
_diffrn_ambient_temperature        100.00
_diffrn_detector_area_resol_mean   7.9
_diffrn_detector_type              'CMOS area detector'
_diffrn_measured_fraction_theta_full  0.980
_diffrn_measured_fraction_theta_max  0.953
_diffrn_measurement_device         'three-circle diffractometer'
_diffrn_measurement_device_type    'Bruker APEX-II CCD'
_diffrn_measurement_method         '\f and \w scans'
_diffrn_radiation_type             GaK\a
_diffrn_radiation_wavelength       1.34139
_diffrn_source                     ?
_diffrn_source_current             3.57
_diffrn_source_power               0.24947159999999996
_diffrn_source_voltage             69.88
_diffrn_standards_number           0
_reflns_Friedel_coverage           0.000
_reflns_Friedel_fraction_full      .
_reflns_Friedel_fraction_max       .
_reflns_number_gt                  5384
_reflns_number_total               6097
_reflns_special_details
;
 Reflections were merged by SHELXL according to the crystal
 class for the calculation of statistics and refinement.
 
 _reflns_Friedel_fraction is defined as the number of unique
 Friedel pairs measured divided by the number that would be
 possible theoretically, ignoring centric projections and
 systematic absences.
;
_reflns_threshold_expression       'I > 2\s(I)'
_computing_cell_refinement         'SAINT V8.40B (?, 2016)'
_computing_data_collection         'Apex3 (Bruker 2018)'
_computing_data_reduction          'SAINT V8.40B (?, 2016)'
_computing_molecular_graphics      'Olex2 1.5 (Dolomanov et al., 2009)'
_computing_publication_material    'Olex2 1.5 (Dolomanov et al., 2009)'
_computing_structure_refinement    'XL  (Sheldrick, 2008)'
_computing_structure_solution      'ShelXT 2014'
_refine_diff_density_max           1.097
_refine_diff_density_min           -0.450
_refine_diff_density_rms           0.104
_refine_ls_extinction_coef         .
_refine_ls_extinction_method       none
_refine_ls_goodness_of_fit_ref     1.227
_refine_ls_hydrogen_treatment      constr
_refine_ls_matrix_type             full
_refine_ls_number_parameters       363
_refine_ls_number_reflns           6097
_refine_ls_number_restraints       0
_refine_ls_R_factor_all            0.0726
_refine_ls_R_factor_gt             0.0675
_refine_ls_restrained_S_all        1.227
_refine_ls_shift/su_max            0.001
_refine_ls_shift/su_mean           0.000
_refine_ls_structure_factor_coef   Fsqd
_refine_ls_weighting_details      
 'w=1/[\s^2^(Fo^2^)+(0.1075P)^2^+2.0868P] where P=(Fo^2^+2Fc^2^)/3'
_refine_ls_weighting_scheme        calc
_refine_ls_wR_factor_gt            0.2126
_refine_ls_wR_factor_ref           0.2161
_refine_special_details            ?
_olex2_refinement_description
;
1. Fixed Uiso
 At 1.2 times of:
  All C(H) groups, All C(H,H) groups
 At 1.5 times of:
  All C(H,H,H) groups
2.a Secondary CH2 refined with riding coordinates:
 C8(H8A,H8B), C9(H9A,H9B), C10(H10A,H10B), C11(H11A,H11B), C12(H12A,H12B),
 C17(H17A,H17B), C18(H18A,H18B), C27(H27A,H27B), C28(H28A,H28B), C29(H29A,H29B),
  C30(H30A,H30B), C31(H31A,H31B), C36(H36A,H36B), C37(H37A,H37B)
2.b Aromatic/amide H refined with riding coordinates:
 C3(H3), C4(H4), C6(H6), C22(H22), C23(H23), C25(H25)
2.c Idealised Me refined as rotating group:
 C19(H19A,H19B,H19C), C38(H38A,H38B,H38C)
;
_atom_sites_solution_hydrogens     geom
_atom_sites_solution_primary       dual
_atom_sites_solution_secondary     ?
loop_
  _atom_site_label
  _atom_site_type_symbol
  _atom_site_fract_x
  _atom_site_fract_y
  _atom_site_fract_z
  _atom_site_U_iso_or_equiv
  _atom_site_adp_type
  _atom_site_occupancy
  _atom_site_site_symmetry_order
  _atom_site_calc_flag
  _atom_site_refinement_flags_posn
  _atom_site_refinement_flags_adp
  _atom_site_refinement_flags_occupancy
  _atom_site_disorder_assembly
  _atom_site_disorder_group
 S1 S 0.26260(10) 0.96859(8) 0.53711(2) 0.0175(2) Uani 1 1 d . . . . .
 C1 C 0.0935(4) 0.9614(3) 0.49443(10) 0.0169(6) Uani 1 1 d . . . . .
 C2 C 0.1086(4) 0.8889(3) 0.45115(10) 0.0168(6) Uani 1 1 d . . . . .
 C3 C 0.2669(4) 0.7949(4) 0.42873(10) 0.0190(6) Uani 1 1 d . . . . .
 H3 H 0.394608 0.774016 0.442026 0.023 Uiso 1 1 calc R U . . .
 C4 C 0.2351(4) 0.7330(4) 0.38700(10) 0.0186(6) Uani 1 1 d . . . . .
 H4 H 0.342436 0.668707 0.372147 0.022 Uiso 1 1 calc R U . . .
 C5 C 0.0482(4) 0.7622(3) 0.36578(10) 0.0185(6) Uani 1 1 d . . . . .
 C6 C -0.1077(4) 0.8576(3) 0.38746(10) 0.0184(6) Uani 1 1 d . . . . .
 H6 H -0.233270 0.881151 0.373602 0.022 Uiso 1 1 calc R U . . .
 C7 C -0.0781(4) 0.9186(3) 0.42982(9) 0.0162(6) Uani 1 1 d . . . . .
 C8 C 0.0207(4) 0.6800(4) 0.32149(10) 0.0203(6) Uani 1 1 d . . . . .
 H8A H 0.036392 0.559142 0.325696 0.024 Uiso 1 1 calc R U . . .
 H8B H 0.135711 0.717550 0.299828 0.024 Uiso 1 1 calc R U . . .
 C9 C -0.1868(5) 0.7123(4) 0.30103(10) 0.0222(6) Uani 1 1 d . . . . .
 H9A H -0.194318 0.830586 0.292348 0.027 Uiso 1 1 calc R U . . .
 H9B H -0.303322 0.689125 0.323822 0.027 Uiso 1 1 calc R U . . .
 C10 C -0.2153(5) 0.6069(4) 0.26011(10) 0.0226(6) Uani 1 1 d . . . . .
 H10A H -0.091339 0.620586 0.238607 0.027 Uiso 1 1 calc R U . . .
 H10B H -0.224084 0.488928 0.269356 0.027 Uiso 1 1 calc R U . . .
 C11 C -0.4120(5) 0.6541(4) 0.23718(11) 0.0252(7) Uani 1 1 d . . . . .
 H11A H -0.393211 0.766166 0.223730 0.030 Uiso 1 1 calc R U . . .
 H11B H -0.532374 0.658185 0.259832 0.030 Uiso 1 1 calc R U . . .
 C12 C -0.4620(5) 0.5323(4) 0.20064(10) 0.0242(7) Uani 1 1 d . . . . .
 H12A H -0.338987 0.523990 0.178759 0.029 Uiso 1 1 calc R U . . .
 H12B H -0.488061 0.421429 0.214321 0.029 Uiso 1 1 calc R U . . .
 C13 C -0.6453(5) 0.5831(4) 0.17723(10) 0.0251(7) Uani 1 1 d . . . . .
 C14 C -0.7933(5) 0.6292(4) 0.15808(10) 0.0246(7) Uani 1 1 d . . . . .
 C15 C -0.9625(5) 0.6810(4) 0.13557(11) 0.0257(7) Uani 1 1 d . . . . .
 C16 C -1.1093(5) 0.7267(4) 0.11606(11) 0.0274(7) Uani 1 1 d . . . . .
 C17 C -1.2894(5) 0.7787(4) 0.09175(12) 0.0296(7) Uani 1 1 d . . . . .
 H17A H -1.249165 0.876833 0.072955 0.036 Uiso 1 1 calc R U . . .
 H17B H -1.404936 0.811729 0.113547 0.036 Uiso 1 1 calc R U . . .
 C18 C -1.3684(5) 0.6438(4) 0.06211(11) 0.0289(7) Uani 1 1 d . . . . .
 H18A H -1.253093 0.609253 0.040434 0.035 Uiso 1 1 calc R U . . .
 H18B H -1.412260 0.546235 0.080807 0.035 Uiso 1 1 calc R U . . .
 C19 C -1.5526(6) 0.7045(5) 0.03696(12) 0.0357(8) Uani 1 1 d . . . . .
 H19A H -1.509137 0.800661 0.018285 0.054 Uiso 1 1 calc R U . . .
 H19B H -1.668286 0.735880 0.058381 0.054 Uiso 1 1 calc R U . . .
 H19C H -1.598854 0.616003 0.018036 0.054 Uiso 1 1 calc R U . . .
 S2 S 0.77868(10) 0.62103(8) 0.51324(2) 0.0178(2) Uani 1 1 d . . . . .
 C20 C 0.5926(4) 0.5082(3) 0.48713(10) 0.0180(6) Uani 1 1 d . . . . .
 C21 C 0.5933(4) 0.4307(3) 0.44440(10) 0.0176(6) Uani 1 1 d . . . . .
 C22 C 0.7503(5) 0.4182(4) 0.40941(10) 0.0193(6) Uani 1 1 d . . . . .
 H22 H 0.882058 0.470770 0.411255 0.023 Uiso 1 1 calc R U . . .
 C23 C 0.7098(5) 0.3280(4) 0.37213(10) 0.0199(6) Uani 1 1 d . . . . .
 H23 H 0.815308 0.321107 0.348243 0.024 Uiso 1 1 calc R U . . .
 C24 C 0.5181(5) 0.2464(4) 0.36844(10) 0.0198(6) Uani 1 1 d . . . . .
 C25 C 0.3601(5) 0.2599(4) 0.40271(10) 0.0202(6) Uani 1 1 d . . . . .
 H25 H 0.228523 0.207348 0.400651 0.024 Uiso 1 1 calc R U . . .
 C26 C 0.3990(4) 0.3518(4) 0.44001(9) 0.0171(6) Uani 1 1 d . . . . .
 C27 C 0.4810(5) 0.1445(4) 0.32783(10) 0.0216(6) Uani 1 1 d . . . . .
 H27A H 0.444494 0.030104 0.337767 0.026 Uiso 1 1 calc R U . . .
 H27B H 0.612863 0.139552 0.308467 0.026 Uiso 1 1 calc R U . . .
 C28 C 0.3074(5) 0.2117(4) 0.30034(10) 0.0233(6) Uani 1 1 d . . . . .
 H28A H 0.177229 0.223284 0.320003 0.028 Uiso 1 1 calc R U . . .
 H28B H 0.347854 0.323074 0.288543 0.028 Uiso 1 1 calc R U . . .
 C29 C 0.2646(5) 0.1007(4) 0.26154(10) 0.0227(6) Uani 1 1 d . . . . .
 H29A H 0.391775 0.096298 0.240714 0.027 Uiso 1 1 calc R U . . .
 H29B H 0.235703 -0.012889 0.273170 0.027 Uiso 1 1 calc R U . . .
 C30 C 0.0809(5) 0.1586(4) 0.23595(10) 0.0244(7) Uani 1 1 d . . . . .
 H30A H 0.116708 0.265825 0.220956 0.029 Uiso 1 1 calc R U . . .
 H30B H -0.042554 0.176204 0.257233 0.029 Uiso 1 1 calc R U . . .
 C31 C 0.0244(5) 0.0331(4) 0.20084(11) 0.0253(7) Uani 1 1 d . . . . .
 H31A H 0.146541 0.018586 0.179011 0.030 Uiso 1 1 calc R U . . .
 H31B H -0.005959 -0.075147 0.215750 0.030 Uiso 1 1 calc R U . . .
 C32 C -0.1568(5) 0.0842(4) 0.17700(11) 0.0256(7) Uani 1 1 d . . . . .
 C33 C -0.3047(5) 0.1299(4) 0.15782(11) 0.0267(7) Uani 1 1 d . . . . .
 C34 C -0.4734(5) 0.1805(4) 0.13528(11) 0.0271(7) Uani 1 1 d . . . . .
 C35 C -0.6201(5) 0.2278(4) 0.11556(12) 0.0287(7) Uani 1 1 d . . . . .
 C36 C -0.7991(5) 0.2798(4) 0.09111(12) 0.0310(8) Uani 1 1 d . . . . .
 H36A H -0.758609 0.378097 0.072417 0.037 Uiso 1 1 calc R U . . .
 H36B H -0.915322 0.312480 0.112792 0.037 Uiso 1 1 calc R U . . .
 C37 C -0.8768(5) 0.1447(4) 0.06126(11) 0.0289(7) Uani 1 1 d . . . . .
 H37A H -0.761033 0.110968 0.039595 0.035 Uiso 1 1 calc R U . . .
 H37B H -0.920049 0.046686 0.079843 0.035 Uiso 1 1 calc R U . . .
 C38 C -1.0614(6) 0.2048(5) 0.03606(12) 0.0358(8) Uani 1 1 d . . . . .
 H38A H -1.177306 0.235713 0.057466 0.054 Uiso 1 1 calc R U . . .
 H38B H -1.106997 0.116093 0.017119 0.054 Uiso 1 1 calc R U . . .
 H38C H -1.018362 0.301072 0.017405 0.054 Uiso 1 1 calc R U . . .

loop_
  _atom_site_aniso_label
  _atom_site_aniso_U_11
  _atom_site_aniso_U_22
  _atom_site_aniso_U_33
  _atom_site_aniso_U_23
  _atom_site_aniso_U_13
  _atom_site_aniso_U_12
 S1 0.0161(4) 0.0161(4) 0.0205(4) -0.0049(3) -0.0025(3) 0.0046(3)
 C1 0.0158(13) 0.0141(13) 0.0209(14) -0.0013(10) -0.0021(10) -0.0020(11)
 C2 0.0165(13) 0.0128(13) 0.0211(14) 0.0006(11) -0.0016(11) -0.0016(10)
 C3 0.0144(13) 0.0179(14) 0.0242(15) -0.0027(11) 0.0010(11) 0.0020(11)
 C4 0.0184(14) 0.0152(14) 0.0215(14) -0.0030(11) 0.0035(11) 0.0013(11)
 C5 0.0197(14) 0.0156(14) 0.0198(14) -0.0014(11) 0.0006(11) -0.0009(11)
 C6 0.0193(14) 0.0133(13) 0.0228(14) -0.0020(11) -0.0021(11) 0.0023(11)
 C7 0.0155(13) 0.0122(13) 0.0200(14) -0.0042(10) 0.0046(11) 0.0025(10)
 C8 0.0195(14) 0.0204(15) 0.0207(14) -0.0045(11) 0.0009(11) 0.0025(11)
 C9 0.0205(15) 0.0233(16) 0.0229(15) -0.0049(12) -0.0010(12) 0.0034(12)
 C10 0.0238(15) 0.0224(15) 0.0215(15) -0.0056(12) -0.0005(12) 0.0040(12)
 C11 0.0241(15) 0.0260(16) 0.0257(16) -0.0087(13) -0.0024(12) 0.0039(13)
 C12 0.0245(15) 0.0253(16) 0.0230(15) -0.0062(12) -0.0028(12) 0.0027(12)
 C13 0.0262(16) 0.0252(16) 0.0236(15) -0.0065(12) 0.0012(13) -0.0014(13)
 C14 0.0239(15) 0.0242(16) 0.0257(16) -0.0082(12) -0.0006(13) 0.0005(13)
 C15 0.0262(16) 0.0228(16) 0.0281(16) -0.0071(12) 0.0001(13) 0.0000(13)
 C16 0.0270(16) 0.0234(16) 0.0321(17) -0.0046(13) -0.0037(14) -0.0011(13)
 C17 0.0269(17) 0.0250(17) 0.0377(19) -0.0016(14) -0.0067(14) 0.0000(13)
 C18 0.0265(16) 0.0333(18) 0.0274(16) -0.0048(14) -0.0046(13) 0.0011(14)
 C19 0.0309(18) 0.045(2) 0.0316(18) -0.0022(15) -0.0072(15) 0.0008(16)
 S2 0.0153(4) 0.0168(4) 0.0208(4) -0.0044(3) 0.0025(3) 0.0000(3)
 C20 0.0185(13) 0.0140(14) 0.0218(14) -0.0021(11) -0.0018(11) 0.0021(11)
 C21 0.0191(14) 0.0108(13) 0.0230(14) -0.0008(10) -0.0021(11) 0.0030(11)
 C22 0.0197(14) 0.0160(14) 0.0217(14) -0.0017(11) 0.0022(11) 0.0009(11)
 C23 0.0204(14) 0.0183(14) 0.0202(14) -0.0001(11) 0.0030(11) 0.0036(11)
 C24 0.0224(14) 0.0156(14) 0.0213(14) -0.0016(11) -0.0007(11) 0.0051(11)
 C25 0.0196(14) 0.0173(14) 0.0242(15) -0.0013(11) -0.0036(11) 0.0014(11)
 C26 0.0149(13) 0.0171(14) 0.0185(14) -0.0015(11) 0.0045(10) 0.0043(11)
 C27 0.0238(15) 0.0171(14) 0.0238(15) -0.0049(11) -0.0016(12) 0.0042(12)
 C28 0.0262(16) 0.0213(15) 0.0225(15) -0.0052(12) -0.0012(12) 0.0040(12)
 C29 0.0241(15) 0.0210(15) 0.0230(15) -0.0048(12) -0.0013(12) 0.0028(12)
 C30 0.0267(16) 0.0221(16) 0.0247(16) -0.0074(12) -0.0026(12) 0.0046(13)
 C31 0.0266(16) 0.0229(16) 0.0268(16) -0.0048(13) -0.0046(13) 0.0018(13)
 C32 0.0281(16) 0.0221(16) 0.0266(16) -0.0075(12) -0.0003(13) -0.0004(13)
 C33 0.0274(16) 0.0276(17) 0.0251(16) -0.0066(13) -0.0019(13) -0.0022(13)
 C34 0.0282(16) 0.0228(16) 0.0305(17) -0.0076(13) -0.0019(13) 0.0001(13)
 C35 0.0272(16) 0.0238(17) 0.0354(18) -0.0060(13) -0.0023(14) -0.0011(13)
 C36 0.0277(17) 0.0265(17) 0.0398(19) -0.0021(14) -0.0086(15) 0.0003(14)
 C37 0.0260(16) 0.0317(18) 0.0295(17) -0.0064(14) -0.0036(13) 0.0031(14)
 C38 0.0305(18) 0.043(2) 0.0341(19) -0.0030(16) -0.0073(15) 0.0010(16)

_geom_special_details
;
 All esds (except the esd in the dihedral angle between two l.s. planes)
 are estimated using the full covariance matrix.  The cell esds are taken
 into account individually in the estimation of esds in distances, angles
 and torsion angles; correlations between esds in cell parameters are only
 used when they are defined by crystal symmetry.  An approximate (isotropic)
 treatment of cell esds is used for estimating esds involving l.s. planes.
;
loop_
  _geom_bond_atom_site_label_1
  _geom_bond_atom_site_label_2
  _geom_bond_distance
  _geom_bond_site_symmetry_2
  _geom_bond_publ_flag
 S1 C1 1.740(3) . ?
 S1 C7 1.751(3) 2_576 ?
 C1 C1 1.371(6) 2_576 ?
 C1 C2 1.431(4) . ?
 C2 C3 1.404(4) . ?
 C2 C7 1.416(4) . ?
 C3 H3 0.9500 . ?
 C3 C4 1.386(4) . ?
 C4 H4 0.9500 . ?
 C4 C5 1.415(4) . ?
 C5 C6 1.390(4) . ?
 C5 C8 1.518(4) . ?
 C6 H6 0.9500 . ?
 C6 C7 1.398(4) . ?
 C8 H8A 0.9900 . ?
 C8 H8B 0.9900 . ?
 C8 C9 1.525(4) . ?
 C9 H9A 0.9900 . ?
 C9 H9B 0.9900 . ?
 C9 C10 1.528(4) . ?
 C10 H10A 0.9900 . ?
 C10 H10B 0.9900 . ?
 C10 C11 1.525(4) . ?
 C11 H11A 0.9900 . ?
 C11 H11B 0.9900 . ?
 C11 C12 1.537(4) . ?
 C12 H12A 0.9900 . ?
 C12 H12B 0.9900 . ?
 C12 C13 1.467(4) . ?
 C13 C14 1.201(5) . ?
 C14 C15 1.380(4) . ?
 C15 C16 1.199(5) . ?
 C16 C17 1.468(4) . ?
 C17 H17A 0.9900 . ?
 C17 H17B 0.9900 . ?
 C17 C18 1.528(4) . ?
 C18 H18A 0.9900 . ?
 C18 H18B 0.9900 . ?
 C18 C19 1.524(5) . ?
 C19 H19A 0.9800 . ?
 C19 H19B 0.9800 . ?
 C19 H19C 0.9800 . ?
 S2 C20 1.740(3) . ?
 S2 C26 1.756(3) 2_666 ?
 C20 C20 1.371(6) 2_666 ?
 C20 C21 1.436(4) . ?
 C21 C22 1.404(4) . ?
 C21 C26 1.413(4) . ?
 C22 H22 0.9500 . ?
 C22 C23 1.386(4) . ?
 C23 H23 0.9500 . ?
 C23 C24 1.406(4) . ?
 C24 C25 1.393(4) . ?
 C24 C27 1.516(4) . ?
 C25 H25 0.9500 . ?
 C25 C26 1.392(4) . ?
 C27 H27A 0.9900 . ?
 C27 H27B 0.9900 . ?
 C27 C28 1.528(4) . ?
 C28 H28A 0.9900 . ?
 C28 H28B 0.9900 . ?
 C28 C29 1.523(4) . ?
 C29 H29A 0.9900 . ?
 C29 H29B 0.9900 . ?
 C29 C30 1.522(4) . ?
 C30 H30A 0.9900 . ?
 C30 H30B 0.9900 . ?
 C30 C31 1.537(4) . ?
 C31 H31A 0.9900 . ?
 C31 H31B 0.9900 . ?
 C31 C32 1.464(4) . ?
 C32 C33 1.200(5) . ?
 C33 C34 1.376(5) . ?
 C34 C35 1.206(5) . ?
 C35 C36 1.464(4) . ?
 C36 H36A 0.9900 . ?
 C36 H36B 0.9900 . ?
 C36 C37 1.530(4) . ?
 C37 H37A 0.9900 . ?
 C37 H37B 0.9900 . ?
 C37 C38 1.525(5) . ?
 C38 H38A 0.9800 . ?
 C38 H38B 0.9800 . ?
 C38 H38C 0.9800 . ?

loop_
  _geom_angle_atom_site_label_1
  _geom_angle_atom_site_label_2
  _geom_angle_atom_site_label_3
  _geom_angle
  _geom_angle_site_symmetry_1
  _geom_angle_site_symmetry_3
  _geom_angle_publ_flag
 C1 S1 C7 90.65(13) . 2_576 ?
 C1 C1 S1 112.3(3) 2_576 . ?
 C1 C1 C2 114.5(3) 2_576 . ?
 C2 C1 S1 133.2(2) . . ?
 C3 C2 C1 131.7(3) . . ?
 C3 C2 C7 118.4(3) . . ?
 C7 C2 C1 109.9(2) . . ?
 C2 C3 H3 120.3 . . ?
 C4 C3 C2 119.3(3) . . ?
 C4 C3 H3 120.3 . . ?
 C3 C4 H4 118.9 . . ?
 C3 C4 C5 122.3(3) . . ?
 C5 C4 H4 118.9 . . ?
 C4 C5 C8 118.7(3) . . ?
 C6 C5 C4 118.7(3) . . ?
 C6 C5 C8 122.5(3) . . ?
 C5 C6 H6 120.3 . . ?
 C5 C6 C7 119.4(3) . . ?
 C7 C6 H6 120.3 . . ?
 C2 C7 S1 112.7(2) . 2_576 ?
 C6 C7 S1 125.4(2) . 2_576 ?
 C6 C7 C2 121.9(3) . . ?
 C5 C8 H8A 108.3 . . ?
 C5 C8 H8B 108.3 . . ?
 C5 C8 C9 116.1(2) . . ?
 H8A C8 H8B 107.4 . . ?
 C9 C8 H8A 108.3 . . ?
 C9 C8 H8B 108.3 . . ?
 C8 C9 H9A 109.0 . . ?
 C8 C9 H9B 109.0 . . ?
 C8 C9 C10 113.0(2) . . ?
 H9A C9 H9B 107.8 . . ?
 C10 C9 H9A 109.0 . . ?
 C10 C9 H9B 109.0 . . ?
 C9 C10 H10A 109.2 . . ?
 C9 C10 H10B 109.2 . . ?
 H10A C10 H10B 107.9 . . ?
 C11 C10 C9 112.1(2) . . ?
 C11 C10 H10A 109.2 . . ?
 C11 C10 H10B 109.2 . . ?
 C10 C11 H11A 109.0 . . ?
 C10 C11 H11B 109.0 . . ?
 C10 C11 C12 112.7(3) . . ?
 H11A C11 H11B 107.8 . . ?
 C12 C11 H11A 109.0 . . ?
 C12 C11 H11B 109.0 . . ?
 C11 C12 H12A 109.1 . . ?
 C11 C12 H12B 109.1 . . ?
 H12A C12 H12B 107.9 . . ?
 C13 C12 C11 112.4(3) . . ?
 C13 C12 H12A 109.1 . . ?
 C13 C12 H12B 109.1 . . ?
 C14 C13 C12 178.1(3) . . ?
 C13 C14 C15 179.2(3) . . ?
 C16 C15 C14 179.7(4) . . ?
 C15 C16 C17 178.7(3) . . ?
 C16 C17 H17A 108.9 . . ?
 C16 C17 H17B 108.9 . . ?
 C16 C17 C18 113.2(3) . . ?
 H17A C17 H17B 107.7 . . ?
 C18 C17 H17A 108.9 . . ?
 C18 C17 H17B 108.9 . . ?
 C17 C18 H18A 109.4 . . ?
 C17 C18 H18B 109.4 . . ?
 H18A C18 H18B 108.0 . . ?
 C19 C18 C17 111.3(3) . . ?
 C19 C18 H18A 109.4 . . ?
 C19 C18 H18B 109.4 . . ?
 C18 C19 H19A 109.5 . . ?
 C18 C19 H19B 109.5 . . ?
 C18 C19 H19C 109.5 . . ?
 H19A C19 H19B 109.5 . . ?
 H19A C19 H19C 109.5 . . ?
 H19B C19 H19C 109.5 . . ?
 C20 S2 C26 90.51(14) . 2_666 ?
 C20 C20 S2 112.6(3) 2_666 . ?
 C20 C20 C21 114.2(3) 2_666 . ?
 C21 C20 S2 133.2(2) . . ?
 C22 C21 C20 131.3(3) . . ?
 C22 C21 C26 118.6(3) . . ?
 C26 C21 C20 110.0(3) . . ?
 C21 C22 H22 120.6 . . ?
 C23 C22 C21 118.9(3) . . ?
 C23 C22 H22 120.6 . . ?
 C22 C23 H23 118.9 . . ?
 C22 C23 C24 122.3(3) . . ?
 C24 C23 H23 118.9 . . ?
 C23 C24 C27 121.0(3) . . ?
 C25 C24 C23 119.3(3) . . ?
 C25 C24 C27 119.7(3) . . ?
 C24 C25 H25 120.7 . . ?
 C26 C25 C24 118.7(3) . . ?
 C26 C25 H25 120.7 . . ?
 C21 C26 S2 112.6(2) . 2_666 ?
 C25 C26 S2 125.1(2) . 2_666 ?
 C25 C26 C21 122.3(3) . . ?
 C24 C27 H27A 108.8 . . ?
 C24 C27 H27B 108.8 . . ?
 C24 C27 C28 113.9(2) . . ?
 H27A C27 H27B 107.7 . . ?
 C28 C27 H27A 108.8 . . ?
 C28 C27 H27B 108.8 . . ?
 C27 C28 H28A 109.1 . . ?
 C27 C28 H28B 109.1 . . ?
 H28A C28 H28B 107.8 . . ?
 C29 C28 C27 112.6(2) . . ?
 C29 C28 H28A 109.1 . . ?
 C29 C28 H28B 109.1 . . ?
 C28 C29 H29A 108.9 . . ?
 C28 C29 H29B 108.9 . . ?
 H29A C29 H29B 107.7 . . ?
 C30 C29 C28 113.3(2) . . ?
 C30 C29 H29A 108.9 . . ?
 C30 C29 H29B 108.9 . . ?
 C29 C30 H30A 109.2 . . ?
 C29 C30 H30B 109.2 . . ?
 C29 C30 C31 112.0(2) . . ?
 H30A C30 H30B 107.9 . . ?
 C31 C30 H30A 109.2 . . ?
 C31 C30 H30B 109.2 . . ?
 C30 C31 H31A 109.0 . . ?
 C30 C31 H31B 109.0 . . ?
 H31A C31 H31B 107.8 . . ?
 C32 C31 C30 112.7(3) . . ?
 C32 C31 H31A 109.0 . . ?
 C32 C31 H31B 109.0 . . ?
 C33 C32 C31 178.4(3) . . ?
 C32 C33 C34 179.1(4) . . ?
 C35 C34 C33 178.8(4) . . ?
 C34 C35 C36 178.1(3) . . ?
 C35 C36 H36A 109.0 . . ?
 C35 C36 H36B 109.0 . . ?
 C35 C36 C37 113.1(3) . . ?
 H36A C36 H36B 107.8 . . ?
 C37 C36 H36A 109.0 . . ?
 C37 C36 H36B 109.0 . . ?
 C36 C37 H37A 109.4 . . ?
 C36 C37 H37B 109.4 . . ?
 H37A C37 H37B 108.0 . . ?
 C38 C37 C36 111.3(3) . . ?
 C38 C37 H37A 109.4 . . ?
 C38 C37 H37B 109.4 . . ?
 C37 C38 H38A 109.5 . . ?
 C37 C38 H38B 109.5 . . ?
 C37 C38 H38C 109.5 . . ?
 H38A C38 H38B 109.5 . . ?
 H38A C38 H38C 109.5 . . ?
 H38B C38 H38C 109.5 . . ?

loop_
  _geom_torsion_atom_site_label_1
  _geom_torsion_atom_site_label_2
  _geom_torsion_atom_site_label_3
  _geom_torsion_atom_site_label_4
  _geom_torsion
  _geom_torsion_site_symmetry_1
  _geom_torsion_site_symmetry_2
  _geom_torsion_site_symmetry_3
  _geom_torsion_site_symmetry_4
  _geom_torsion_publ_flag
 S1 C1 C2 C3 1.5(5) . . . . ?
 S1 C1 C2 C7 179.3(2) . . . . ?
 C1 C1 C2 C3 -176.9(3) 2_576 . . . ?
 C1 C1 C2 C7 0.9(4) 2_576 . . . ?
 C1 C2 C3 C4 176.9(3) . . . . ?
 C1 C2 C7 S1 -0.2(3) . . . 2_576 ?
 C1 C2 C7 C6 -178.3(3) . . . . ?
 C2 C3 C4 C5 0.5(4) . . . . ?
 C3 C2 C7 S1 178.0(2) . . . 2_576 ?
 C3 C2 C7 C6 -0.2(4) . . . . ?
 C3 C4 C5 C6 0.6(4) . . . . ?
 C3 C4 C5 C8 -175.9(3) . . . . ?
 C4 C5 C6 C7 -1.5(4) . . . . ?
 C4 C5 C8 C9 178.2(3) . . . . ?
 C5 C6 C7 S1 -176.6(2) . . . 2_576 ?
 C5 C6 C7 C2 1.3(4) . . . . ?
 C5 C8 C9 C10 -172.0(3) . . . . ?
 C6 C5 C8 C9 1.8(4) . . . . ?
 C7 S1 C1 C1 -1.0(3) 2_576 . . 2_576 ?
 C7 S1 C1 C2 -179.4(3) 2_576 . . . ?
 C7 C2 C3 C4 -0.7(4) . . . . ?
 C8 C5 C6 C7 174.9(3) . . . . ?
 C8 C9 C10 C11 -173.8(3) . . . . ?
 C9 C10 C11 C12 -170.9(3) . . . . ?
 C10 C11 C12 C13 -177.1(3) . . . . ?
 C16 C17 C18 C19 -179.0(3) . . . . ?
 S2 C20 C21 C22 1.5(5) . . . . ?
 S2 C20 C21 C26 179.2(2) . . . . ?
 C20 C20 C21 C22 -179.1(3) 2_666 . . . ?
 C20 C20 C21 C26 -1.4(4) 2_666 . . . ?
 C20 C21 C22 C23 177.0(3) . . . . ?
 C20 C21 C26 S2 1.7(3) . . . 2_666 ?
 C20 C21 C26 C25 -176.8(3) . . . . ?
 C21 C22 C23 C24 -1.0(4) . . . . ?
 C22 C21 C26 S2 179.8(2) . . . 2_666 ?
 C22 C21 C26 C25 1.3(4) . . . . ?
 C22 C23 C24 C25 1.9(4) . . . . ?
 C22 C23 C24 C27 -178.2(3) . . . . ?
 C23 C24 C25 C26 -1.1(4) . . . . ?
 C23 C24 C27 C28 -116.0(3) . . . . ?
 C24 C25 C26 S2 -178.7(2) . . . 2_666 ?
 C24 C25 C26 C21 -0.4(4) . . . . ?
 C24 C27 C28 C29 -176.3(3) . . . . ?
 C25 C24 C27 C28 63.9(4) . . . . ?
 C26 S2 C20 C20 -0.4(3) 2_666 . . 2_666 ?
 C26 S2 C20 C21 179.0(3) 2_666 . . . ?
 C26 C21 C22 C23 -0.6(4) . . . . ?
 C27 C24 C25 C26 178.9(3) . . . . ?
 C27 C28 C29 C30 175.5(3) . . . . ?
 C28 C29 C30 C31 -172.9(3) . . . . ?
 C29 C30 C31 C32 178.0(3) . . . . ?
 C35 C36 C37 C38 -179.3(3) . . . . ?

_shelx_res_file
;
TITL 1_a.res in P-1
    1.res
    created by SHELXL-2019/2 at 11:53:13 on 08-Nov-2024
REM Old TITL 1 in P-1
REM SHELXT solution in P-1: R1 0.119, Rweak 0.010, Alpha 0.037
REM <I/s> 0.000 for 0 systematic absences, Orientation as input
REM Formula found by SHELXT: C38 S2
CELL 1.34139 6.3998 8.0868 30.0411 89.137 85.725 89.985
ZERR 2 0.0004 0.0005 0.002 0.003 0.003 0.003
LATT 1
SFAC C S H
DISP C 0.0137 0.0067 57.1
DISP H 0 0 0.6
DISP S 0.2925 0.4295 3294.4
UNIT 76 4 80

L.S. 10 0 0
PLAN  7
SIZE 0.1 0.14 0.15
TEMP -173.15
CONF
list 4
MORE -1
fmap 2 53
acta
BOND $H
OMIT 3 -9 10
REM <olex2.extras>
REM <HklSrc "%.\\1.hkl">
REM </olex2.extras>

WGHT    0.107500    2.086800
FVAR       0.42471
S1    2    0.262604    0.968588    0.537114    11.00000    0.01615    0.01607 =
         0.02051   -0.00491   -0.00246    0.00459
C1    1    0.093497    0.961356    0.494431    11.00000    0.01576    0.01405 =
         0.02093   -0.00126   -0.00213   -0.00200
C2    1    0.108636    0.888924    0.451146    11.00000    0.01647    0.01278 =
         0.02108    0.00062   -0.00158   -0.00155
C3    1    0.266928    0.794941    0.428728    11.00000    0.01445    0.01791 =
         0.02421   -0.00273    0.00096    0.00201
AFIX  43
H3    3    0.394608    0.774016    0.442026    11.00000   -1.20000
AFIX   0
C4    1    0.235092    0.732991    0.387005    11.00000    0.01836    0.01519 =
         0.02152   -0.00304    0.00349    0.00127
AFIX  43
H4    3    0.342436    0.668707    0.372147    11.00000   -1.20000
AFIX   0
C5    1    0.048214    0.762191    0.365775    11.00000    0.01967    0.01560 =
         0.01984   -0.00141    0.00058   -0.00086
C6    1   -0.107717    0.857614    0.387458    11.00000    0.01932    0.01327 =
         0.02281   -0.00199   -0.00210    0.00226
AFIX  43
H6    3   -0.233270    0.881151    0.373602    11.00000   -1.20000
AFIX   0
C7    1   -0.078083    0.918599    0.429825    11.00000    0.01550    0.01223 =
         0.01997   -0.00420    0.00465    0.00245
C8    1    0.020703    0.680047    0.321494    11.00000    0.01948    0.02036 =
         0.02074   -0.00455    0.00085    0.00251
AFIX  23
H8A   3    0.036392    0.559142    0.325696    11.00000   -1.20000
H8B   3    0.135711    0.717550    0.299828    11.00000   -1.20000
AFIX   0
C9    1   -0.186797    0.712272    0.301029    11.00000    0.02050    0.02327 =
         0.02287   -0.00494   -0.00104    0.00342
AFIX  23
H9A   3   -0.194318    0.830586    0.292348    11.00000   -1.20000
H9B   3   -0.303322    0.689125    0.323822    11.00000   -1.20000
AFIX   0
C10   1   -0.215276    0.606893    0.260109    11.00000    0.02375    0.02241 =
         0.02149   -0.00557   -0.00052    0.00399
AFIX  23
H10A  3   -0.091339    0.620586    0.238607    11.00000   -1.20000
H10B  3   -0.224084    0.488928    0.269356    11.00000   -1.20000
AFIX   0
C11   1   -0.412004    0.654147    0.237179    11.00000    0.02410    0.02602 =
         0.02570   -0.00874   -0.00237    0.00391
AFIX  23
H11A  3   -0.393211    0.766166    0.223730    11.00000   -1.20000
H11B  3   -0.532374    0.658185    0.259832    11.00000   -1.20000
AFIX   0
C12   1   -0.461953    0.532344    0.200639    11.00000    0.02451    0.02531 =
         0.02299   -0.00622   -0.00281    0.00274
AFIX  23
H12A  3   -0.338987    0.523990    0.178759    11.00000   -1.20000
H12B  3   -0.488061    0.421429    0.214321    11.00000   -1.20000
AFIX   0
C13   1   -0.645279    0.583076    0.177233    11.00000    0.02624    0.02522 =
         0.02362   -0.00654    0.00121   -0.00141
C14   1   -0.793288    0.629236    0.158076    11.00000    0.02389    0.02424 =
         0.02573   -0.00822   -0.00059    0.00052
C15   1   -0.962518    0.680958    0.135574    11.00000    0.02617    0.02276 =
         0.02811   -0.00713    0.00005    0.00004
C16   1   -1.109322    0.726660    0.116056    11.00000    0.02697    0.02341 =
         0.03213   -0.00464   -0.00373   -0.00107
C17   1   -1.289394    0.778670    0.091747    11.00000    0.02692    0.02502 =
         0.03767   -0.00160   -0.00665    0.00004
AFIX  23
H17A  3   -1.249165    0.876833    0.072955    11.00000   -1.20000
H17B  3   -1.404936    0.811729    0.113547    11.00000   -1.20000
AFIX   0
C18   1   -1.368353    0.643803    0.062114    11.00000    0.02654    0.03329 =
         0.02741   -0.00481   -0.00457    0.00115
AFIX  23
H18A  3   -1.253093    0.609253    0.040434    11.00000   -1.20000
H18B  3   -1.412260    0.546235    0.080807    11.00000   -1.20000
AFIX   0
C19   1   -1.552609    0.704507    0.036958    11.00000    0.03086    0.04544 =
         0.03157   -0.00225   -0.00718    0.00084
AFIX 137
H19A  3   -1.509137    0.800661    0.018285    11.00000   -1.50000
H19B  3   -1.668286    0.735880    0.058381    11.00000   -1.50000
H19C  3   -1.598854    0.616003    0.018036    11.00000   -1.50000
AFIX   0

S2    2    0.778685    0.621034    0.513240    11.00000    0.01527    0.01680 =
         0.02078   -0.00440    0.00248    0.00003
C20   1    0.592573    0.508152    0.487127    11.00000    0.01846    0.01398 =
         0.02179   -0.00210   -0.00184    0.00213
C21   1    0.593272    0.430684    0.444399    11.00000    0.01913    0.01081 =
         0.02298   -0.00083   -0.00213    0.00302
C22   1    0.750286    0.418245    0.409414    11.00000    0.01966    0.01597 =
         0.02173   -0.00167    0.00222    0.00095
AFIX  43
H22   3    0.882058    0.470770    0.411255    11.00000   -1.20000
AFIX   0
C23   1    0.709833    0.328014    0.372126    11.00000    0.02044    0.01832 =
         0.02015   -0.00006    0.00296    0.00357
AFIX  43
H23   3    0.815308    0.321107    0.348243    11.00000   -1.20000
AFIX   0
C24   1    0.518105    0.246387    0.368440    11.00000    0.02235    0.01556 =
         0.02128   -0.00164   -0.00072    0.00514
C25   1    0.360147    0.259864    0.402709    11.00000    0.01956    0.01729 =
         0.02420   -0.00134   -0.00359    0.00144
AFIX  43
H25   3    0.228523    0.207348    0.400651    11.00000   -1.20000
AFIX   0
C26   1    0.399041    0.351794    0.440013    11.00000    0.01487    0.01709 =
         0.01846   -0.00150    0.00454    0.00431
C27   1    0.480951    0.144456    0.327831    11.00000    0.02379    0.01715 =
         0.02383   -0.00486   -0.00156    0.00424
AFIX  23
H27A  3    0.444494    0.030104    0.337767    11.00000   -1.20000
H27B  3    0.612863    0.139552    0.308467    11.00000   -1.20000
AFIX   0
C28   1    0.307430    0.211735    0.300343    11.00000    0.02624    0.02127 =
         0.02251   -0.00523   -0.00121    0.00404
AFIX  23
H28A  3    0.177229    0.223284    0.320003    11.00000   -1.20000
H28B  3    0.347854    0.323074    0.288543    11.00000   -1.20000
AFIX   0
C29   1    0.264578    0.100655    0.261542    11.00000    0.02414    0.02097 =
         0.02299   -0.00478   -0.00131    0.00278
AFIX  23
H29A  3    0.391775    0.096298    0.240714    11.00000   -1.20000
H29B  3    0.235703   -0.012889    0.273170    11.00000   -1.20000
AFIX   0
C30   1    0.080852    0.158620    0.235951    11.00000    0.02673    0.02206 =
         0.02472   -0.00745   -0.00265    0.00464
AFIX  23
H30A  3    0.116708    0.265825    0.220956    11.00000   -1.20000
H30B  3   -0.042554    0.176204    0.257233    11.00000   -1.20000
AFIX   0
C31   1    0.024447    0.033096    0.200836    11.00000    0.02660    0.02289 =
         0.02684   -0.00476   -0.00459    0.00181
AFIX  23
H31A  3    0.146541    0.018586    0.179011    11.00000   -1.20000
H31B  3   -0.005959   -0.075147    0.215750    11.00000   -1.20000
AFIX   0
C32   1   -0.156777    0.084233    0.177000    11.00000    0.02811    0.02214 =
         0.02661   -0.00746   -0.00028   -0.00039
C33   1   -0.304702    0.129899    0.157822    11.00000    0.02737    0.02763 =
         0.02514   -0.00657   -0.00193   -0.00223
C34   1   -0.473378    0.180537    0.135279    11.00000    0.02819    0.02283 =
         0.03046   -0.00759   -0.00192    0.00014
C35   1   -0.620149    0.227818    0.115561    11.00000    0.02718    0.02377 =
         0.03544   -0.00596   -0.00230   -0.00108
C36   1   -0.799117    0.279755    0.091114    11.00000    0.02771    0.02648 =
         0.03982   -0.00215   -0.00858    0.00026
AFIX  23
H36A  3   -0.758609    0.378097    0.072417    11.00000   -1.20000
H36B  3   -0.915322    0.312480    0.112792    11.00000   -1.20000
AFIX   0
C37   1   -0.876780    0.144688    0.061262    11.00000    0.02602    0.03168 =
         0.02955   -0.00642   -0.00362    0.00306
AFIX  23
H37A  3   -0.761033    0.110968    0.039595    11.00000   -1.20000
H37B  3   -0.920049    0.046686    0.079843    11.00000   -1.20000
AFIX   0
C38   1   -1.061357    0.204760    0.036061    11.00000    0.03052    0.04342 =
         0.03412   -0.00299   -0.00731    0.00101
AFIX 137
H38A  3   -1.177306    0.235713    0.057466    11.00000   -1.50000
H38B  3   -1.106997    0.116093    0.017119    11.00000   -1.50000
H38C  3   -1.018362    0.301072    0.017405    11.00000   -1.50000
AFIX   0
HKLF 4


REM  1_a.res in P-1
REM wR2 = 0.2161, GooF = S = 1.227, Restrained GooF = 1.227 for all data
REM R1 = 0.0675 for 5384 Fo > 4sig(Fo) and 0.0726 for all 6097 data
REM 363 parameters refined using 0 restraints

END

WGHT      0.1075      2.0867

REM Highest difference peak  1.097,  deepest hole -0.450,  1-sigma level  0.104
Q1    1   0.2985  0.3792  0.4589  11.00000  0.05    1.10
Q2    1   0.1700  0.9825  0.5602  11.00000  0.05    0.71
Q3    1   0.0335  0.9459  0.4393  11.00000  0.05    0.59
Q4    1   0.5941  0.5163  0.4598  11.00000  0.05    0.58
Q5    1   0.8041  0.6206  0.4783  11.00000  0.05    0.55
Q6    1   0.0841  0.8810  0.4784  11.00000  0.05    0.53
Q7    1   0.2130  1.0611  0.5336  11.00000  0.05    0.50
;
_shelx_res_checksum                31510
_shelx_hkl_file
;
   1   0   0    3.60    0.80
   1   0   0    3.20    0.50
  -1   0   0    4.20    0.60
  -1   0   0    3.20    0.40
  -1   0   0    3.40    0.30
  -1   0   0    2.90    0.30
   2   0   0  345.57   20.20
   2   0   0  337.07   20.60
   3   0   0    0.90    0.70
   3   0   0    1.20    2.50
  -3   0   0    0.90    0.30
  -3   0   0    0.30    0.50
  -3   0   0    0.80    0.40
  -3   0   0    0.50    0.30
   4   0   0  131.79    8.80
   4   0   0  126.49   11.80
   4   0   0  125.89   12.10
   4   0   0  137.89    8.90
  -4   0   0  143.49    8.20
  -4   0   0  127.99    8.20
  -4   0   0  145.79    8.10
   5   0   0    1.20   12.30
   5   0   0   -1.10    2.60
  -5   0   0   -0.40    0.60
  -5   0   0    0.30    0.50
  -5   0   0   -0.10    0.30
  -6   0   0  188.48   11.00
  -6   0   0  189.18   11.20
  -6   0   0  177.18   11.20
  -7   0   0   18.60    1.50
  -7   0   0   15.60    1.60
  -7   1   0    0.10    0.40
  -7   1   0    0.60    0.60
  -6   1   0    5.60    0.90
  -6   1   0    7.20    1.10
   5  -1   0  582.04   44.80
   5  -1   0  648.94   38.70
  -4   1   0   21.90    1.40
  -4   1   0   20.10    1.50
  -4   1   0   19.30    1.60
   4  -1   0   19.60    2.70
   4  -1   0   19.40    1.30
   4  -1   0   19.00    1.50
   4  -1   0   17.70    6.50
  -3   1   0    6.00    0.70
  -3   1   0    5.40    0.70
  -3   1   0    6.20    0.60
   3  -1   0    4.70    3.00
   3  -1   0    6.20    0.80
   3  -1   0    5.80    0.60
   3  -1   0    5.40    1.20
   3  -1   0    7.20    0.80
  -2   1   0    1.30    0.40
  -2   1   0    1.10    0.70
  -2   1   0    0.90    0.30
  -2   1   0    0.80    1.70
  -2   1   0    0.70    0.30
   2  -1   0    0.90    0.40
   2  -1   0    0.30    0.60
   2  -1   0    0.90    0.30
   2  -1   0    0.70    0.40
   2  -1   0    0.70    1.60
  -1   1   0 2844.22  167.38
   1  -1   0 2916.91  167.48
   0   1   0    4.70    0.90
   0   1   0    4.00    0.60
   0   1   0    2.70    0.40
   0   1   0    3.10    0.30
   0   1   0    2.80    0.30
   0   1   0    2.90    0.30
   0   1   0    3.10    0.30
   0   1   0    2.70    0.40
   0   1   0    3.00    0.30
   0  -1   0    3.70    0.30
   0  -1   0    2.80    0.30
   0  -1   0    3.00    0.30
   0  -1   0    4.70    0.60
   0  -1   0    2.40    0.30
   0  -1   0    2.80    0.40
   0  -1   0    3.80    0.30
   0  -1   0    5.50    0.80
   0  -1   0    3.40    0.40
   0  -1   0    3.60    0.30
   1   1   0  133.79    7.80
   1   1   0  133.09    8.10
  -1  -1   0  129.09    7.80
  -1  -1   0  132.19    8.00
   2   1   0   16.30    1.40
   2   1   0   20.10    2.30
  -2  -1   0   15.00    1.10
  -2  -1   0   13.90    1.20
  -2  -1   0   16.90    1.10
  -2  -1   0   13.90    1.10
  -2  -1   0   12.60    1.00
  -2  -1   0   12.70    1.10
   3   1   0    0.50    0.70
   3   1   0   -0.70    2.50
   3   1   0    0.80    2.70
   3   1   0    0.00    0.70
  -3  -1   0    0.10    0.50
  -3  -1   0    0.50    0.30
  -3  -1   0    0.20    0.30
  -3  -1   0    0.20    0.30
  -3  -1   0    0.40    0.40
   4   1   0   70.19    4.90
   4   1   0   63.79    8.00
   4   1   0   57.69    8.00
   4   1   0   52.59    5.60
  -4  -1   0   68.69    4.10
  -4  -1   0   69.79    4.40
  -4  -1   0   72.09    4.30
  -4  -1   0   68.99    4.20
   5   1   0   94.79    7.30
   5   1   0   72.69   13.00
  -5  -1   0  107.39    6.30
  -5  -1   0  100.09    6.40
  -5  -1   0  106.89    6.20
  -6  -1   0   39.40    2.60
  -6  -1   0   39.70    3.00
  -6  -1   0   35.60    2.80
  -7  -1   0   91.89    6.00
  -7  -1   0  104.29    6.20
  -7  -1   0   85.59    5.80
  -7   2   0   37.00    2.40
  -7   2   0   33.50    2.60
  -6   2   0  115.69    6.90
  -6   2   0  115.79    7.20
   6  -2   0  110.09    6.80
   6  -2   0  113.79    7.00
  -5   2   0    0.90    0.40
   5  -2   0    0.60    0.40
   5  -2   0    0.50    0.60
  -4   2   0  134.89    7.60
   4  -2   0  120.59    7.70
   4  -2   0  128.19    7.60
   4  -2   0  124.09   14.00
   4  -2   0  125.29    7.50
   4  -2   0  127.99    8.90
  -3   2   0   45.20    2.90
  -3   2   0   43.60    2.90
  -3   2   0   50.09    4.10
  -3   2   0   53.29    6.70
  -3   2   0   45.90    2.80
   3  -2   0   44.80    2.90
   3  -2   0   48.80    6.90
   3  -2   0   45.90    2.80
   3  -2   0   48.00    3.80
   3  -2   0   44.40    3.00
  -2   2   0   13.40    1.00
  -2   2   0   15.80    1.00
  -2   2   0   13.30    1.10
   2  -2   0   10.00    2.60
   2  -2   0   13.60    0.90
   2  -2   0   12.30    1.10
   2  -2   0   12.90    1.00
   2  -2   0   13.50    1.70
  -1   2   0   58.39    3.90
  -1   2   0   63.19    3.80
  -1   2   0   71.19    4.40
  -1   2   0   63.39    3.90
  -1   2   0   64.89    3.90
  -1   2   0   74.89    5.30
   1  -2   0   60.79    3.80
   1  -2   0   59.19    3.90
   1  -2   0   63.79    3.90
   1  -2   0   64.49    3.80
   1  -2   0   75.19    5.30
   1  -2   0   67.19    4.40
   0   2   0 1134.49   67.39
   0  -2   0 1166.68   67.39
   1   2   0  104.19    6.20
   1   2   0  102.19    6.70
  -1  -2   0   99.19    6.00
  -1  -2   0   96.49    6.60
  -1  -2   0   98.59    6.20
   2   2   0   38.30    3.70
   2   2   0   39.40    2.60
  -2  -2   0   32.50    2.20
  -2  -2   0   35.80    2.20
  -2  -2   0   34.70    2.30
  -2  -2   0   32.70    2.40
  -2  -2   0   37.30    2.30
  -2  -2   0   36.00    2.30
   3   2   0   76.89    4.70
  -3  -2   0   67.49    4.50
  -3  -2   0   68.79    4.30
  -3  -2   0   67.39    4.30
  -3  -2   0   69.09    4.30
  -3  -2   0   69.69    4.20
   4   2   0   55.49    7.20
   4   2   0   61.69    4.70
   4   2   0   73.29    5.00
   4   2   0   63.99    8.60
  -4  -2   0   70.69    4.30
  -4  -2   0   67.09    4.40
  -4  -2   0   63.39    4.20
  -4  -2   0   68.09    4.10
  -5  -2   0    0.70    0.50
  -5  -2   0    0.50    0.50
  -5  -2   0    1.30    0.80
  -5  -2   0    1.10    0.40
  -6  -2   0    4.40    0.80
  -6  -2   0    6.40    1.20
  -6  -2   0    3.70    0.90
  -7  -2   0    2.10    1.00
  -7  -2   0    1.20    0.60
  -7  -2   0    1.20    0.70
  -7   3   0    2.40    0.50
  -7   3   0    2.40    0.70
   7  -3   0    2.50    0.50
  -6   3   0    1.40    0.50
  -6   3   0    0.90    0.60
   6  -3   0    1.70    0.80
  -5   3   0  517.55   30.30
  -4   3   0   26.50   13.60
  -4   3   0   32.90    2.40
  -4   3   0   22.90    4.50
  -4   3   0   29.10    2.10
   4  -3   0   35.40    2.10
   4  -3   0   37.40    2.10
   4  -3   0   36.20    2.30
   4  -3   0   27.40    4.00
   4  -3   0   29.50    2.30
   4  -3   0   13.40    9.60
  -3   3   0   38.70    2.50
  -3   3   0   29.90    3.40
  -3   3   0   25.60    6.50
  -3   3   0   31.70    2.10
   3  -3   0   30.60    2.30
   3  -3   0   34.00    7.10
   3  -3   0   31.60    2.40
   3  -3   0   34.50    2.20
   3  -3   0   35.00    3.50
  -2   3   0   54.69    7.10
  -2   3   0   64.99    3.80
  -2   3   0   60.09    3.90
  -2   3   0   60.49    3.90
  -2   3   0   65.29    3.90
  -2   3   0   66.09    4.80
   2  -3   0   54.99    3.90
   2  -3   0   68.19    7.10
   2  -3   0   66.39    3.80
   2  -3   0   62.99    4.70
   2  -3   0   66.59    3.90
  -1   3   0    3.60    2.50
  -1   3   0    4.50    1.10
   1  -3   0    3.50    2.60
   1  -3   0    2.70    0.60
   0   3   0  193.58   12.90
   0   3   0  194.68   12.10
   0  -3   0  198.58   12.10
   0  -3   0  202.28   12.80
   1   3   0  273.67   17.30
   1   3   0  284.17   16.70
   1   3   0  249.48   16.20
   1   3   0  265.57   16.20
  -1  -3   0  288.77   16.60
  -1  -3   0  301.47   16.30
   2   3   0  442.06   27.60
   2   3   0  475.95   27.00
  -2  -3   0  450.15   26.70
  -2  -3   0  455.35   27.20
   3   3   0   12.30    1.80
   3   3   0   11.00    4.20
  -3  -3   0   15.00    1.10
  -3  -3   0   13.30    1.30
  -3  -3   0   14.20    1.40
  -3  -3   0   10.30    1.10
  -3  -3   0   17.50    1.30
  -4  -3   0  142.89    9.20
  -4  -3   0  149.59    9.30
  -4  -3   0  155.58    9.00
  -4  -3   0  158.08    9.20
  -5  -3   0    0.20    0.80
  -5  -3   0    0.20    0.40
  -5  -3   0    0.20    0.50
  -5  -3   0   -0.10    0.50
  -6  -3   0   57.69    3.70
  -6  -3   0   57.79    4.00
  -6  -3   0   57.79    4.20
  -7  -3   0   20.70    1.70
  -7  -3   0   19.70    2.00
  -7  -3   0   28.60    2.40
  -7   4   0   15.80    1.50
  -6   4   0   40.60    2.60
  -6   4   0   40.80    2.90
   6  -4   0   37.20    2.60
   6  -4   0   41.10    3.00
  -5   4   0   36.20    2.50
  -5   4   0   38.50    2.80
   5  -4   0   38.60    2.80
   5  -4   0   38.30    2.50
   5  -4   0   36.40    2.50
  -4   4   0    0.40    0.40
  -4   4   0   12.30   19.40
  -4   4   0    0.30    0.50
  -4   4   0    0.10    0.70
  -4   4   0    0.90    3.70
   4  -4   0    0.80    0.40
   4  -4   0    1.10    0.70
   4  -4   0    1.20    0.50
   4  -4   0    0.80   15.20
   4  -4   0    0.70    0.60
   4  -4   0    0.10    2.80
  -3   4   0  131.89    7.70
  -3   4   0  109.89   16.60
  -3   4   0  126.39    9.40
  -3   4   0  134.59    7.80
  -3   4   0  131.39    7.90
  -3   4   0  129.39    7.70
  -3   4   0  130.29    7.90
   3  -4   0  135.89    8.00
   3  -4   0  133.89    7.90
   3  -4   0  139.79    7.70
   3  -4   0  117.49    9.20
   3  -4   0  128.39    7.70
   3  -4   0   96.39   15.40
  -2   4   0    3.60    6.10
  -2   4   0    7.40    0.90
  -2   4   0    6.00    0.60
  -2   4   0    4.40    0.70
  -2   4   0    6.70    0.90
  -2   4   0    5.80    1.80
   2  -4   0    0.80    5.40
   2  -4   0    5.50    1.70
  -1   4   0   85.49    5.20
  -1   4   0   89.09    5.10
  -1   4   0   84.39    5.30
  -1   4   0   86.79    5.20
  -1   4   0   82.89    6.10
  -1   4   0   84.19    8.80
  -1   4   0   85.39    5.10
   1  -4   0   81.79    8.30
   1  -4   0   82.89    5.30
   1  -4   0   90.49    5.10
   1  -4   0   86.39    6.00
   1  -4   0   86.99    5.20
   0   4   0   25.10    2.50
   0   4   0   24.50    1.70
   0   4   0   22.10    1.70
   0   4   0   22.90    4.20
   0   4   0   27.00    1.70
   0  -4   0   21.20    3.90
   0  -4   0   22.80    1.70
   0  -4   0   25.70    2.50
   1   4   0    0.40    0.80
   1   4   0    0.20    0.30
   1   4   0    0.40    0.40
   1   4   0    0.80    3.00
   1   4   0    0.90    0.40
   1   4   0    0.00    0.40
  -1  -4   0    0.00    0.40
  -1  -4   0   -0.10    0.80
  -1  -4   0   -0.10    3.40
  -1  -4   0    0.30    0.50
   2   4   0  129.19    7.90
   2   4   0  115.79   10.10
  -2  -4   0  120.79    7.40
  -2  -4   0  126.49    7.30
  -2  -4   0  118.59    9.30
  -2  -4   0  117.29    7.50
  -2  -4   0  119.09    7.50
  -2  -4   0  113.29    7.10
   3   4   0   -2.40    5.60
   3   4   0    2.50    1.20
  -3  -4   0    2.40    0.50
  -3  -4   0    2.10    0.60
  -3  -4   0    1.50    0.60
  -3  -4   0    1.60    0.70
  -4  -4   0   23.30    1.80
  -4  -4   0   24.90    2.00
  -4  -4   0   24.70    2.20
  -4  -4   0   26.50    2.00
  -5  -4   0    0.30    0.60
  -5  -4   0    0.60    0.60
  -5  -4   0    1.00    0.60
  -5  -4   0    1.10    0.90
  -6  -4   0   16.50    2.00
  -6  -4   0   18.80    1.80
  -6  -4   0   18.10    1.70
  -6  -4   0   16.20    1.40
  -7  -4   0   15.90    1.60
  -6   5   0   17.10    1.60
   6  -5   0   20.50    1.90
  -5   5   0   25.50    2.00
  -5   5   0   29.10    2.50
   5  -5   0   32.10    2.40
   5  -5   0   31.80    2.10
  -4   5   0  137.99    8.20
  -4   5   0  130.89    8.00
  -4   5   0  137.99    8.40
   4  -5   0  131.89    8.00
   4  -5   0  130.69    8.30
   4  -5   0  140.09    8.50
  -3   5   0   19.80    1.60
  -3   5   0   17.60    1.50
  -3   5   0   16.60    1.60
  -3   5   0    8.30    3.70
  -3   5   0   26.00   16.00
   3  -5   0   17.00    1.70
   3  -5   0   16.20    1.50
   3  -5   0   17.40    1.30
  -2   5   0  176.48   10.50
  -2   5   0  176.38   10.60
  -2   5   0  165.88   12.20
  -2   5   0  178.98   10.40
  -2   5   0  173.98   19.80
  -2   5   0  186.38   10.60
   2  -5   0  164.08   12.90
   2  -5   0  147.19   22.90
   2  -5   0  184.38   10.60
   2  -5   0  183.58   10.40
   2  -5   0  171.88   10.60
  -1   5   0  253.97   23.50
  -1   5   0  280.27   15.80
  -1   5   0  274.97   15.80
   1  -5   0  254.87   15.70
   1  -5   0  275.07   16.90
   1  -5   0  244.78   19.60
   0   5   0   24.50    3.20
   0   5   0   28.10    1.80
   0   5   0   31.00    7.80
   0   5   0   28.40    2.00
   0   5   0   27.30    2.00
   0   5   0   29.10    1.90
   0  -5   0   23.30    2.90
   0  -5   0   16.40    5.50
   0  -5   0   27.00    2.00
   0  -5   0   31.80    2.10
   1   5   0   37.70    7.40
   1   5   0   58.19    3.40
   1   5   0   58.09    3.50
  -1  -5   0   35.00    7.50
  -1  -5   0   52.99    4.40
  -1  -5   0   54.19    3.60
  -1  -5   0   63.09    3.70
   2   5   0   69.79    4.10
  -2  -5   0   70.69    4.40
  -2  -5   0   67.49    4.40
  -2  -5   0   48.90    8.20
  -2  -5   0   63.59    4.90
  -3  -5   0    9.50    1.40
  -4  -5   0   33.10    2.50
  -4  -5   0   33.80    2.60
  -4  -5   0   32.40    2.70
  -5  -5   0   74.29    4.90
  -5  -5   0   68.79    4.70
  -5  -5   0   65.59    4.60
  -6  -5   0    6.00    1.00
  -6  -5   0    7.70    1.40
  -6  -5   0    8.00    1.20
  -6   6   0   26.50    2.00
  -5   6   0   13.10    1.80
   5  -6   0   13.60    1.70
  -4   6   0    2.20    0.70
  -4   6   0    3.90    1.10
   4  -6   0    4.40    1.10
   4  -6   0    4.60    1.00
  -3   6   0    3.90    0.90
  -3   6   0    4.10    1.00
   3  -6   0    3.90    1.30
   3  -6   0    4.60    0.70
   3  -6   0    5.90    1.00
  -2   6   0    0.30    0.50
  -2   6   0    0.30    0.50
  -2   6   0    0.50    0.60
  -2   6   0    1.00    0.70
   2  -6   0    0.70    0.50
   2  -6   0   -0.30    0.60
  -1   6   0    3.40    0.60
  -1   6   0    3.40    0.70
  -1   6   0    3.90    0.90
  -1   6   0    4.20    0.80
  -1   6   0    4.50    0.60
   1  -6   0    3.50    0.80
   1  -6   0    3.80    0.70
   0   6   0    2.70    0.70
   0   6   0    2.70    0.50
   0   6   0    3.20    0.70
   0   6   0    3.10    0.80
   0  -6   0    2.20    0.70
   0  -6   0    2.70    0.70
   1   6   0    3.60    0.50
   1   6   0    2.60    0.70
  -1  -6   0    3.00    0.70
   2   6   0  141.59    8.50
   2   6   0  139.59    8.30
  -2  -6   0  145.09    8.70
  -2  -6   0  139.09    8.70
   3   6   0    8.10    1.00
  -3  -6   0    6.10    1.20
  -3  -6   0    4.60    1.00
  -4  -6   0   17.20    1.70
  -4  -6   0   13.70    1.70
  -4  -6   0   17.40    1.90
  -5  -6   0    0.80    0.70
  -5  -6   0    1.10    0.80
  -5  -6   0    0.70    0.80
  -6  -6   0   42.00    3.50
  -6  -6   0   42.90    3.40
  -5   7   0   80.49    5.40
   4  -7   0   17.40    1.70
  -3   7   0   35.50    3.00
  -3   7   0   38.30    2.90
   3  -7   0   38.80    3.10
  -2   7   0    2.50    0.80
  -2   7   0    3.50    1.00
  -2   7   0    2.00    0.90
  -2   7   0    2.60    0.70
   2  -7   0    2.10    0.90
  -1   7   0   75.89    4.70
  -1   7   0   75.59    5.00
  -1   7   0   75.99    4.90
  -1   7   0   80.79    5.10
   1  -7   0   73.39    4.90
   1  -7   0   78.29    5.00
   0   7   0    3.80    1.40
   0   7   0    2.60    1.10
   0   7   0    4.30    0.80
   0   7   0    4.70    0.70
   0  -7   0    4.70    1.00
   0  -7   0    4.50    1.10
   1   7   0  148.79    9.10
   1   7   0  147.69    8.90
  -1  -7   0  152.68    9.20
   2   7   0    6.30    1.00
  -2  -7   0    3.80    1.00
  -2  -7   0    6.20    1.10
  -3  -7   0  132.39    8.60
  -3  -7   0  140.49    8.60
  -4  -7   0    0.80    0.90
  -4  -7   0    0.30    0.70
  -5  -7   0    4.60    1.10
  -5  -7   0    5.90    1.30
  -3   8   0    1.30    0.80
  -3   8   0    1.20    1.00
   3  -8   0    1.40    1.00
   2  -8   0   32.40    2.80
  -1   8   0   31.40    2.70
  -1   8   0   33.30    2.40
   1  -8   0   39.40    2.80
   0   8   0   44.10    3.20
   0   8   0   45.00    3.00
   0  -8   0   46.40    3.30
   1   8   0   12.80    1.50
   1   8   0   11.00    1.10
  -1  -8   0   13.30    1.60
   2   8   0  272.27   16.30
  -2  -8   0  271.77   16.40
  -3  -8   0   41.70    3.30
  -3  -8   0   47.90    3.10
  -4  -8   0    2.70    0.90
   3  -9   0  201.28   12.40
  -2   9   0    4.30    1.20
   2  -9   0    1.20    1.00
  -1   9   0    1.30    0.90
   1  -9   0    0.50    0.70
   0  -9   0   14.20    1.50
  -1  -9   0   15.00    1.70
  -2  -9   0   38.30    3.00
  -3  -9   0    0.90    0.80
  -3  -9   0    2.50    0.70
   0  10   0   39.80    3.00
   1  10   0  130.79    8.20
   1  10   1   86.99    5.70
  -1  10   1  151.98    9.60
  -3  -9  -1   16.60    1.50
  -3  -9  -1   17.50    1.70
  -2  -9  -1   67.19    4.80
   2   9   1   74.89    4.80
  -1  -9  -1    5.70    1.10
   0  -9  -1    1.30    0.80
   0   9   1    2.20    1.00
   0   9   1    1.20    0.60
  -1   9   1    2.10    1.00
  -2   9   1   25.00    2.20
   3  -9  -1    2.30    1.10
  -3  -8  -1   22.80    2.20
  -3  -8  -1   24.00    1.90
  -2  -8  -1   80.39    5.40
  -1  -8  -1   33.70    2.70
   1   8   1   32.30    2.50
   0  -8  -1   58.29    4.10
   0   8   1   60.99    4.10
   0   8   1   61.49    3.80
   0   8   1   61.69    3.80
   1  -8  -1   40.90    3.10
  -1   8   1   50.69    3.30
  -1   8   1   37.30    3.10
   2  -8  -1    4.60    1.10
  -2   8   1    5.60    1.40
   3  -8  -1    0.60    1.00
  -3   8   1    0.70    0.80
  -3   8   1    0.90    1.00
   4  -8  -1   51.19    3.60
  -4   8   1   41.10    3.80
  -5  -7  -1    1.60    1.00
  -5  -7  -1    1.20    0.80
  -4  -7  -1   -0.50    0.80
  -4  -7  -1    0.60    0.70
  -3  -7  -1   20.70    2.00
  -3  -7  -1   19.60    1.70
  -3  -7  -1   21.00    2.10
  -2  -7  -1    1.80    0.80
  -2  -7  -1    2.90    0.90
   2   7   1    2.60    0.50
  -1  -7  -1   86.09    5.40
   1   7   1   82.09    5.00
   1   7   1   79.99    5.20
   0  -7  -1    2.00    0.70
   0  -7  -1    1.80    0.80
   0   7   1    2.40    0.80
   0   7   1    1.90    0.60
   1  -7  -1   33.40    2.60
  -1   7   1   32.40    2.20
  -1   7   1   31.90    2.50
  -1   7   1   33.40    2.50
  -1   7   1   34.20    2.70
  -1   7   1   30.90    2.20
   2  -7  -1    3.70    1.00
  -2   7   1    3.30    1.00
  -2   7   1    2.60    0.80
  -2   7   1    3.90    0.70
  -2   7   1    2.90    1.00
   3  -7  -1   45.20    3.50
  -3   7   1   43.40    3.40
  -3   7   1   46.30    3.30
   4  -7  -1    0.50    1.00
  -5   7   1   37.40    3.00
  -6  -6  -1   27.40    2.50
  -6  -6  -1   24.30    2.20
  -5  -6  -1    4.40    1.00
  -5  -6  -1    4.30    0.90
  -5  -6  -1    4.00    1.10
  -4  -6  -1   33.00    2.60
  -4  -6  -1   32.80    2.50
  -4  -6  -1   31.20    2.70
  -3  -6  -1    9.30    1.40
  -3  -6  -1    9.40    1.30
   2   6   1   30.60    2.20
  -1  -6  -1    4.50    0.80
  -1  -6  -1    3.40    0.80
   1   6   1    3.90    0.70
   1   6   1    3.30    0.50
   0  -6  -1    0.30    0.50
   0  -6  -1    0.60    0.60
   0   6   1    0.60    0.40
   0   6   1    1.30    0.70
   0   6   1    1.30    0.50
   0   6   1    1.10    0.60
   1  -6  -1    4.80    0.90
   1  -6  -1    5.00    0.80
  -1   6   1    6.20    0.90
  -1   6   1    6.00    1.00
  -1   6   1    6.00    0.70
  -1   6   1    6.80    0.90
  -1   6   1    4.80    0.60
   2  -6  -1    1.90    0.80
  -2   6   1    1.40    0.70
  -2   6   1    1.30    0.60
  -2   6   1    1.60    0.70
  -2   6   1    2.00    0.60
   3  -6  -1    1.40    0.70
   3  -6  -1    1.90    0.90
   3  -6  -1    1.00    0.50
  -3   6   1    0.00    0.60
  -3   6   1    0.40    0.70
  -3   6   1    0.00    0.70
   4  -6  -1   39.00    3.00
   4  -6  -1   43.50    3.30
   5  -6  -1    8.10    1.30
   5  -6  -1    9.30    1.00
  -5   6   1    7.00    1.40
  -6   6   1   25.90    2.00
  -6  -5  -1    3.10    0.90
  -6  -5  -1    6.90    1.30
  -6  -5  -1    5.80    1.10
  -5  -5  -1  141.49    9.00
  -5  -5  -1  149.09    8.90
  -5  -5  -1  137.29    8.80
  -4  -5  -1   43.60    3.10
  -4  -5  -1   41.50    3.00
  -4  -5  -1   41.50    3.20
  -3  -5  -1   40.10    3.00
  -3  -5  -1   41.40    2.80
  -3  -5  -1   41.20    3.00
  -2  -5  -1   78.79   10.20
  -2  -5  -1   92.29    5.50
  -2  -5  -1   85.19    5.50
   2   5   1   86.89    5.30
  -1  -5  -1  319.37   19.20
  -1  -5  -1  257.27   21.40
   1   5   1  324.37   19.60
   1   5   1  306.67   21.80
   1   5   1  301.97   18.80
   1   5   1  353.96   18.70
   0  -5  -1   55.29    3.40
   0  -5  -1   53.29    3.30
   0  -5  -1   42.50    5.40
   0  -5  -1   47.00    7.50
   0   5   1   51.99    3.30
   0   5   1   52.69    3.40
   0   5   1   39.30    7.50
   0   5   1   52.99    3.20
   0   5   1   52.39    3.40
   0   5   1   53.79    4.60
   1  -5  -1  242.88   15.20
   1  -5  -1  268.27   16.40
   1  -5  -1  254.87   15.10
   1  -5  -1  264.97   19.20
  -1   5   1  277.17   20.70
  -1   5   1  262.57   16.80
   2  -5  -1  162.98    9.80
  -2   5   1  163.68    9.70
  -2   5   1  139.09   18.90
  -2   5   1  164.18    9.80
  -2   5   1  163.88    9.80
  -2   5   1  160.68    9.60
  -2   5   1  166.68   11.70
   3  -5  -1    5.40    0.70
   3  -5  -1    5.40    1.10
   3  -5  -1    5.90    0.90
  -3   5   1    2.50   18.10
  -3   5   1    6.20    0.70
  -3   5   1    5.10    1.00
  -3   5   1    6.90    1.00
  -3   5   1    8.70    4.30
  -3   5   1    3.90    0.80
   4  -5  -1   87.79    5.70
   4  -5  -1   84.89    5.50
   4  -5  -1   85.29    5.30
  -4   5   1   93.09    5.70
   6  -5  -1    9.40    1.30
  -6   5   1    6.80    1.10
  -7  -4  -1   13.60    1.50
  -6  -4  -1    9.30    1.30
  -6  -4  -1    8.80    1.20
  -6  -4  -1    7.10    0.90
  -6  -4  -1   10.00    1.60
  -5  -4  -1   11.80    1.70
  -5  -4  -1   10.10    1.40
  -5  -4  -1   12.90    1.40
  -4  -4  -1   33.00    2.70
  -4  -4  -1   35.00    2.50
  -4  -4  -1   32.40    2.30
  -4  -4  -1   34.20    2.50
  -3  -4  -1    6.60    0.70
  -3  -4  -1    4.70    0.80
  -3  -4  -1    6.50    1.00
  -3  -4  -1    4.60    0.70
  -3  -4  -1    6.30    0.90
  -2  -4  -1   34.90    2.50
  -2  -4  -1   41.00    4.70
  -2  -4  -1   34.00    2.60
  -2  -4  -1   38.10    2.40
  -2  -4  -1   34.00    2.60
   2   4   1   37.50    5.30
   2   4   1   35.00    3.00
  -1  -4  -1    0.30    0.40
  -1  -4  -1    0.30    0.40
  -1  -4  -1   -2.30    3.20
  -1  -4  -1    0.60    0.80
   1   4   1    0.10    0.30
   1   4   1    0.30    0.40
   1   4   1    1.20    0.40
   1   4   1    0.60    0.30
   1   4   1    0.20    0.70
   1   4   1    1.60    3.00
   0  -4  -1   16.80    3.70
   0  -4  -1   18.30    1.40
   0  -4  -1   18.70    1.50
   0  -4  -1   17.70    2.10
   0   4   1   18.00    1.20
   0   4   1   18.80    1.40
   0   4   1   18.30    2.20
   0   4   1   18.20    1.40
   0   4   1   22.00    4.10
   0   4   1   18.00    1.40
   1  -4  -1  208.18   15.00
   1  -4  -1  218.18   13.40
  -1   4   1  215.58   15.40
  -1   4   1  212.58   13.50
   2  -4  -1  114.29    7.60
   2  -4  -1  130.39   12.10
   2  -4  -1  134.49    8.70
   2  -4  -1  124.09    7.70
   2  -4  -1  117.29    7.50
  -2   4   1  127.99    7.70
  -2   4   1  151.78   12.60
  -2   4   1  129.19    7.50
  -2   4   1  132.39    7.70
  -2   4   1  129.79    8.80
  -2   4   1  126.59    7.60
   3  -4  -1  129.09    7.80
   3  -4  -1  130.19    7.50
   3  -4  -1  115.29    9.10
   3  -4  -1  130.89    7.70
  -3   4   1  128.29    7.70
  -3   4   1  111.09   14.70
  -3   4   1  134.39    7.60
  -3   4   1  117.59    9.20
  -3   4   1  128.49    7.70
   4  -4  -1   24.10    1.60
   4  -4  -1   16.80    4.00
   4  -4  -1   16.60   17.00
   4  -4  -1   25.20    2.00
   4  -4  -1   22.40    1.90
  -4   4   1   -2.10   21.30
  -4   4   1   13.40    4.70
  -4   4   1   24.70    1.70
   5  -4  -1   22.20    1.80
   5  -4  -1   21.10    1.40
   5  -4  -1   17.90    1.40
  -5   4   1   13.90    1.30
  -5   4   1   16.40    1.70
   6  -4  -1    0.30    0.40
   6  -4  -1    0.40    0.70
   6  -4  -1    0.30    0.50
  -6   4   1    0.30    0.40
  -6   4   1   -0.40    0.50
  -7   4   1   35.70    2.30
  -7   4   1   33.70    2.50
  -7  -3  -1   28.60    2.50
  -7  -3  -1   30.10    2.20
  -7  -3  -1   37.10    2.90
  -6  -3  -1   77.09    4.90
  -6  -3  -1   73.19    5.10
  -6  -3  -1   72.49    4.70
  -5  -3  -1    2.70    0.60
  -5  -3  -1    2.70    1.00
  -5  -3  -1    1.70    0.70
  -5  -3  -1    2.20    0.70
  -4  -3  -1  222.38   13.90
  -4  -3  -1  244.08   13.90
  -4  -3  -1  233.68   13.80
  -4  -3  -1  232.78   14.00
  -3  -3  -1   92.59    5.30
  -3  -3  -1   77.79    5.20
  -3  -3  -1   89.29    5.50
  -3  -3  -1   89.49    5.40
  -3  -3  -1   88.79    5.20
   3   3   1   76.09    7.50
   3   3   1   85.79    5.60
   2   3   1  471.85   28.60
   2   3   1  476.75   28.00
  -1  -3  -1    2.90   12.50
   1   3   1   11.60   11.40
   0  -3  -1  293.47   18.10
   0  -3  -1  291.07   17.50
   0   3   1  294.57   18.20
   0   3   1  285.17   17.50
   1  -3  -1  354.06   21.00
   1  -3  -1  354.56   21.90
  -1   3   1  340.67   21.00
  -1   3   1  345.87   21.90
   2  -3  -1  193.08   13.30
   2  -3  -1  193.68   11.70
  -2   3   1  177.98   10.70
  -2   3   1  174.68   13.30
  -2   3   1  179.58   11.60
  -2   3   1  179.38   10.80
   3  -3  -1   54.49    5.00
   3  -3  -1   53.29   10.50
   3  -3  -1   48.10    3.50
   3  -3  -1   57.89    3.30
   3  -3  -1   57.79    3.60
  -3   3   1   53.99    8.80
  -3   3   1   48.20    4.50
  -3   3   1   49.20    3.30
  -3   3   1   56.09    3.50
  -3   3   1   56.89    3.60
   4  -3  -1  123.89    7.00
   4  -3  -1  122.59    6.80
   4  -3  -1  109.79    7.10
   4  -3  -1   92.59   15.30
  -4   3   1  115.39    6.90
  -4   3   1  123.59    7.10
  -4   3   1   92.69    9.00
  -4   3   1   83.19   16.00
   5  -3  -1   16.90    1.60
   5  -3  -1   15.90    1.30
  -5   3   1   14.00    1.20
   6  -3  -1   20.00    1.70
  -6   3   1   13.20    1.30
  -6   3   1   14.10    1.50
  -7   3   1    5.50    0.80
  -7   3   1    5.70    0.90
  -7  -2  -1    5.00    1.20
  -7  -2  -1    2.70    0.90
  -7  -2  -1    3.00    0.80
  -6  -2  -1   12.70    1.70
  -6  -2  -1   11.20    1.40
  -6  -2  -1   11.40    1.20
  -5  -2  -1    0.00    0.50
  -5  -2  -1   -0.40    0.40
  -5  -2  -1   -0.30    0.60
  -5  -2  -1    0.10    0.50
  -4  -2  -1   12.40    1.10
  -4  -2  -1   10.40    1.10
  -4  -2  -1   11.00    1.30
  -4  -2  -1   10.30    1.10
  -4  -2  -1   11.90    1.00
   4   2   1    8.70    1.60
   4   2   1   10.50    1.70
   4   2   1    7.00    5.70
   4   2   1    8.80    4.70
  -3  -2  -1   69.99    4.60
  -3  -2  -1   70.59    4.50
  -3  -2  -1   70.79    4.50
  -3  -2  -1   78.89    4.60
  -3  -2  -1   71.79    4.50
  -3  -2  -1   68.29    4.40
   3   2   1   78.19    4.80
   3   2   1   78.09    5.00
   3   2   1   70.09    6.40
   3   2   1   73.29    7.70
  -2  -2  -1   56.89    3.40
  -2  -2  -1   54.09    3.40
  -2  -2  -1   54.69    3.40
  -2  -2  -1   53.59    3.30
  -2  -2  -1   50.19    3.50
   2   2   1   57.59    3.60
   2   2   1   55.79    4.40
  -1  -2  -1    0.50    0.40
  -1  -2  -1    0.60    0.30
  -1  -2  -1    0.40    0.30
  -1  -2  -1    0.10    0.30
  -1  -2  -1   -0.10    0.20
   1   2   1    0.10    1.10
   1   2   1    0.30    0.50
   0  -2  -1 4374.36  252.67
   0   2   1 4329.37  252.77
   1  -2  -1    4.00    0.40
   1  -2  -1    3.30    0.50
   1  -2  -1    3.70    0.40
   1  -2  -1    2.50    0.70
   1  -2  -1    3.80    1.50
  -1   2   1    3.10    0.40
  -1   2   1    4.00    0.50
  -1   2   1    3.20    0.80
  -1   2   1    4.20    1.70
  -1   2   1    4.30    0.40
  -1   2   1    3.20    0.50
  -1   2   1    3.50    0.50
   2  -2  -1   16.80    1.40
   2  -2  -1   18.40    1.30
   2  -2  -1   16.90    2.00
   2  -2  -1   18.80    1.40
   2  -2  -1   22.10    3.60
   2  -2  -1   21.10    1.20
  -2   2   1   18.60    1.30
  -2   2   1   21.20    1.30
  -2   2   1   21.00    2.40
  -2   2   1   21.20    1.40
  -2   2   1   18.20    1.30
  -2   2   1   17.80    1.40
  -2   2   1   20.90    3.50
   3  -2  -1   30.60    2.10
   3  -2  -1   32.50    2.20
   3  -2  -1   30.00    2.00
   3  -2  -1   32.90    3.00
   3  -2  -1   32.80    5.80
  -3   2   1   31.00    2.10
  -3   2   1   29.70    3.10
  -3   2   1   34.20    5.70
  -3   2   1   33.60    2.10
  -3   2   1   33.40    2.10
   4  -2  -1   81.99    5.40
   4  -2  -1   83.29    6.60
   4  -2  -1   88.19   13.10
   4  -2  -1   87.69    5.30
   4  -2  -1   87.09    5.20
  -4   2   1   89.09    5.30
  -4   2   1   89.19    5.30
   5  -2  -1    0.60    0.60
   5  -2  -1    0.40    0.40
  -5   2   1    1.20    0.60
  -5   2   1    0.60    0.40
   6  -2  -1   58.09    3.90
   6  -2  -1   57.89    3.60
  -6   2   1   58.29    3.70
  -6   2   1   57.99    4.00
  -7   2   1   12.10    1.40
  -7   2   1   14.10    1.20
  -7  -1  -1   11.10    1.10
  -7  -1  -1    8.60    1.20
  -6  -1  -1   37.40    2.50
  -6  -1  -1   35.20    2.70
  -6  -1  -1   34.10    2.80
  -5  -1  -1  174.18   11.20
  -5  -1  -1  186.48   11.20
  -5  -1  -1  186.38   11.00
   5   1   1  192.38   12.50
   5   1   1  195.68   19.90
  -4  -1  -1   18.80    1.50
  -4  -1  -1   22.90    1.60
  -4  -1  -1   22.40    1.60
  -4  -1  -1   21.30    1.80
  -4  -1  -1   19.90    1.50
   4   1   1   14.70    4.80
   4   1   1   18.00    2.30
   4   1   1   20.00    5.60
   4   1   1   20.90    2.20
  -3  -1  -1    0.00    0.50
  -3  -1  -1    0.10    0.30
  -3  -1  -1    0.00    0.30
  -3  -1  -1    0.50    0.40
  -3  -1  -1    0.10    0.30
  -3  -1  -1    0.30    0.30
   3   1   1    0.10    0.60
   3   1   1    0.50    2.20
   3   1   1   -0.70    2.40
   3   1   1    0.20    0.60
  -2  -1  -1    3.30    0.50
  -2  -1  -1    4.40    0.50
  -2  -1  -1    4.40    0.50
  -2  -1  -1    5.40    0.70
  -2  -1  -1    5.10    0.60
   2   1   1    4.30    1.40
   2   1   1    5.30    0.90
  -1  -1  -1    0.60    0.30
  -1  -1  -1    0.30    0.20
  -1  -1  -1    0.60    0.40
  -1  -1  -1    0.20    0.20
   1   1   1    0.30    0.30
   1   1   1    0.10    0.70
   0  -1  -1    2.20    0.30
   0  -1  -1    3.70    0.30
   0  -1  -1    3.50    0.30
   0  -1  -1    3.30    0.20
   0  -1  -1    2.90    0.30
   0  -1  -1    2.90    0.30
   0   1   1    3.30    0.30
   0   1   1    3.20    0.70
   0   1   1    2.70    0.30
   0   1   1    3.30    0.60
   0   1   1    3.00    0.20
   0   1   1    2.80    0.30
   0   1   1    3.00    0.30
   0   1   1    2.50    0.30
   1  -1  -1  721.43   40.60
   1  -1  -1  686.83   40.30
  -1   1   1  674.63   40.60
  -1   1   1  674.93   40.30
   2  -1  -1    5.50    1.10
   2  -1  -1    4.80    0.60
   2  -1  -1    4.30    0.50
   2  -1  -1    4.90    2.10
   2  -1  -1    4.70    0.40
  -2   1   1    4.80    0.50
  -2   1   1    3.80    0.50
  -2   1   1    4.30    0.60
  -2   1   1    4.80    2.00
  -2   1   1    4.00    0.60
  -2   1   1    4.40    1.00
   3  -1  -1    9.70    3.40
   3  -1  -1    4.90    1.20
   3  -1  -1    7.30    0.70
   3  -1  -1    7.50    0.60
   3  -1  -1    6.50    0.80
  -3   1   1    6.00    0.60
  -3   1   1    5.60    0.70
  -3   1   1    5.90    0.80
   4  -1  -1    2.10    1.80
   4  -1  -1    2.70    0.60
   4  -1  -1    2.80    0.40
   4  -1  -1   -2.20    7.20
  -4   1   1    2.10    0.40
  -5   1   1  356.16   21.00
   6  -1  -1   29.90    2.20
  -6   1   1   29.10    2.30
  -6   1   1   31.30    2.20
  -7   1   1   22.70    1.90
  -7   1   1   24.30    1.90
  -7   0  -1    0.00    0.50
  -7   0  -1    1.10    0.60
  -6   0  -1   47.30    3.00
  -6   0  -1   44.50    3.20
  -6   0  -1   41.30    3.10
  -5   0  -1    2.40    0.70
  -5   0  -1    3.20    0.80
  -5   0  -1    3.10    0.60
   5   0   1    2.50    2.60
   5   0   1    7.50   14.40
   4   0   1  344.07   21.40
   4   0   1  338.07   23.20
   4   0   1  369.76   23.10
   4   0   1  374.36   21.60
  -3   0  -1    5.40    0.60
  -3   0  -1    5.60    0.60
  -3   0  -1    5.20    0.80
   3   0   1    5.60    1.10
   3   0   1    4.10    2.50
   2   0   1  458.85   27.30
   2   0   1  472.05   27.60
  -1   0  -1    1.60    0.20
  -1   0  -1    1.40    0.30
  -1   0  -1    1.40    0.40
  -1   0  -1    1.70    0.70
  -1   0  -1    1.50    0.20
  -1   0  -1    1.70    0.30
   1   0   1    1.70    0.40
   1   0   1    1.00    0.20
   1   0   1    2.10    0.70
   1   0  -1    3.20    0.40
   1   0  -1    3.20    1.00
   1   0  -1    3.00    0.30
   1   0  -1    3.00    0.40
   1   0  -1    2.90    0.60
  -1   0   1    1.90    0.30
  -1   0   1    2.80    0.40
   2   0  -1  586.94   34.70
   2   0  -1  582.64   34.30
   3   0  -1   13.70    3.20
   3   0  -1   11.50    1.60
  -3   0   1   11.10    0.90
  -3   0   1   12.10    1.00
  -3   0   1   10.10    1.10
  -3   0   1   11.70    1.00
   4   0  -1   13.60    5.70
   4   0  -1   10.60    5.60
   4   0  -1   13.20    2.10
   4   0  -1   15.70    2.20
  -4   0   1   15.30    1.40
  -4   0   1   16.50    1.20
  -4   0   1   16.00    1.30
   5   0  -1   -2.00    2.30
   5   0  -1    3.30   11.70
  -5   0   1   -0.20    0.40
  -5   0   1   -0.10    0.50
  -5   0   1    0.20    0.40
  -6   0   1  400.36   24.90
  -6   0   1  442.36   24.90
  -7   0   1    6.30    0.90
  -7   0   1    6.30    1.00
  -7   1  -1   14.50    1.50
  -7   1  -1   16.40    1.40
  -6   1  -1    0.30    0.50
  -6   1  -1    0.50    0.50
   5  -1   1   -0.70    2.70
   5  -1   1   -7.70   13.90
  -4   1  -1   53.29    3.00
  -4   1  -1   46.50    3.10
  -4   1  -1   48.00    3.10
   4  -1   1   47.60    3.00
   4  -1   1   47.80    2.90
   4  -1   1   43.80    4.30
   4  -1   1   37.00    7.20
  -3   1  -1   73.59    4.20
  -3   1  -1   69.29    4.30
   3  -1   1   65.39    4.30
   3  -1   1   72.59    4.90
   3  -1   1   68.99    4.20
   3  -1   1   73.09    6.60
  -2   1  -1    1.80    0.40
  -2   1  -1    2.10    0.30
  -2   1  -1    2.40    0.80
  -2   1  -1    2.40    0.40
  -2   1  -1    3.50    1.70
   2  -1   1    2.60    0.40
   2  -1   1    2.10    0.50
   2  -1   1    1.00    1.50
   2  -1   1    1.40    0.70
   2  -1   1    2.80    0.30
  -1   1  -1  583.34   34.50
  -1   1  -1  596.44   34.80
   1  -1   1  580.74   34.50
   1  -1   1  597.24   34.80
   0   1  -1    3.70    0.40
   0   1  -1    4.30    0.30
   0   1  -1    4.60    0.70
   0   1  -1    3.50    0.40
   0   1  -1    5.10    1.00
   0   1  -1    4.00    0.30
   0  -1   1    2.60    0.30
   0  -1   1    3.50    0.40
   0  -1   1    3.70    0.40
   0  -1   1    2.90    0.30
   0  -1   1    2.80    0.40
   0  -1   1    5.00    0.70
   0  -1   1    3.20    0.40
   0  -1   1    5.80    1.00
   1   1  -1 1138.09   63.69
  -1  -1   1 1045.90   63.59
   2   1  -1   32.90    2.30
   2   1  -1   32.60    3.20
  -2  -1   1   28.40    1.90
  -2  -1   1   29.10    2.00
  -2  -1   1   29.50    2.10
  -2  -1   1   29.50    1.90
  -2  -1   1   30.30    1.90
  -2  -1   1   32.00    2.00
   3   1  -1   10.20    3.20
   3   1  -1    7.80    2.90
   3   1  -1    7.70    1.30
   3   1  -1    7.50    1.20
  -3  -1   1    5.20    0.70
  -3  -1   1    7.40    0.60
  -3  -1   1    6.20    1.00
  -3  -1   1    5.80    0.70
  -3  -1   1    6.80    0.80
   4   1  -1   65.99    4.90
   4   1  -1   59.59    8.60
  -4  -1   1   69.09    4.20
  -4  -1   1   62.69    4.10
  -4  -1   1   68.69    4.10
  -4  -1   1   68.09    4.40
   5   1  -1   44.70   17.70
   5   1  -1   61.49    7.30
  -5  -1   1   75.39    4.60
  -5  -1   1   70.99    4.70
  -5  -1   1   74.49    4.50
  -6  -1   1   63.99    4.30
  -6  -1   1   67.29    4.10
  -6  -1   1   63.69    4.50
  -7   2  -1   46.00    3.50
  -7   2  -1   54.19    3.30
  -6   2  -1  281.77   16.70
  -6   2  -1  280.97   16.90
   6  -2   1  282.07   16.70
  -5   2  -1  107.69    6.20
   5  -2   1   98.09    6.20
   5  -2   1   96.39    6.00
   4  -2   1    2.50    1.50
   4  -2   1    3.40    0.70
   4  -2   1    5.40    6.60
  -3   2  -1   63.19    8.30
  -3   2  -1   51.19    3.20
  -3   2  -1   53.69    3.30
  -3   2  -1   49.90    3.30
   3  -2   1   53.29    3.40
   3  -2   1   52.59    3.20
   3  -2   1   49.30    7.00
   3  -2   1   52.99    3.30
   3  -2   1   54.39    4.10
  -2   2  -1   50.29    3.20
  -2   2  -1   60.79    5.60
  -2   2  -1   55.99    3.90
  -2   2  -1   52.59    3.20
  -2   2  -1   49.30    3.20
   2  -2   1   53.39    3.90
   2  -2   1   60.59    5.40
   2  -2   1   50.49    3.10
   2  -2   1   50.09    3.30
   2  -2   1   47.50    3.20
  -1   2  -1  264.67   16.20
  -1   2  -1  262.87   15.70
   1  -2   1  261.37   16.20
   1  -2   1  252.77   15.60
   0   2  -1  253.17   15.60
   0   2  -1  265.67   16.00
   0  -2   1  262.87   15.60
   0  -2   1  265.17   16.00
   1   2  -1  730.83   42.00
   1   2  -1  729.13   42.40
  -1  -2   1  674.23   42.00
  -1  -2   1  742.73   42.30
   2   2  -1    9.00    2.30
   2   2  -1    7.10    1.20
  -2  -2   1    7.60    0.70
  -2  -2   1    7.00    0.70
  -2  -2   1    8.30    1.00
  -2  -2   1    8.30    0.90
  -2  -2   1    8.40    0.80
   3   2  -1   61.39    4.30
   3   2  -1   59.59    6.90
  -3  -2   1   64.39    4.00
  -3  -2   1   64.09    3.80
  -3  -2   1   59.89    4.00
  -3  -2   1   59.49    3.90
   4   2  -1   55.79    8.50
   4   2  -1   52.69    4.30
   4   2  -1   50.69    4.10
   4   2  -1   46.40    7.20
  -4  -2   1   50.39    3.80
  -4  -2   1   53.19    3.50
  -4  -2   1   52.59    3.60
  -4  -2   1   57.69    3.30
  -5  -2   1   10.30    1.00
  -5  -2   1    9.90    1.20
  -5  -2   1    8.00    1.10
  -5  -2   1   10.30    1.40
  -6  -2   1   27.90    2.30
  -6  -2   1   27.20    2.50
  -6  -2   1   28.20    2.00
  -7  -2   1    1.60    0.60
  -7  -2   1    4.80    1.20
  -7  -2   1    2.40    0.80
  -7   3  -1    0.00    0.40
  -7   3  -1    0.40    0.50
  -6   3  -1   26.60    1.90
  -6   3  -1   25.30    2.10
   6  -3   1   27.00    2.20
  -4   3  -1    3.50    0.60
  -4   3  -1    3.00   12.40
  -4   3  -1    2.90    2.50
   4  -3   1    2.80    1.80
   4  -3   1   -3.00    9.10
   4  -3   1    5.00    0.80
   4  -3   1    4.40    0.90
   4  -3   1    5.00    0.60
  -3   3  -1    3.90    0.70
  -3   3  -1    3.00    1.00
  -3   3  -1    2.70    0.50
  -3   3  -1   -1.50    5.00
  -3   3  -1    1.50    1.20
   3  -3   1    3.60    0.60
   3  -3   1    2.90    0.70
   3  -3   1    1.90    1.10
   3  -3   1    5.40    0.90
   3  -3   1    4.60    4.70
  -2   3  -1   13.00    1.10
  -2   3  -1   11.10    1.90
  -2   3  -1   12.40    1.10
  -2   3  -1   14.50    3.70
  -2   3  -1   13.10    1.30
   2  -3   1   15.50    1.20
   2  -3   1   12.00    1.90
   2  -3   1   14.50    1.00
   2  -3   1   10.60    1.10
   2  -3   1   14.30    4.40
  -1   3  -1   26.90    2.50
  -1   3  -1   26.80    1.80
  -1   3  -1   28.80    1.70
  -1   3  -1   25.60    1.80
  -1   3  -1   33.40    4.20
  -1   3  -1   27.00    1.80
  -1   3  -1   26.70    1.70
   1  -3   1   32.00    4.30
   1  -3   1   28.60    2.50
   1  -3   1   26.00    1.90
   0   3  -1   65.19    4.00
   0   3  -1   60.69    4.00
   0   3  -1   70.89    3.90
   0   3  -1   68.89    5.70
   0   3  -1   68.49    4.00
   0   3  -1   71.89    4.60
   0  -3   1   61.89    3.90
   0  -3   1   59.59    4.00
   0  -3   1   59.09    4.00
   0  -3   1   76.89    4.60
   0  -3   1   72.09    5.70
   1   3  -1  167.98   10.20
   1   3  -1  149.19    9.70
   1   3  -1  166.88   11.10
   1   3  -1  142.39    9.70
  -1  -3   1  164.18    9.80
  -1  -3   1  175.38   11.10
  -1  -3   1  184.38    9.80
  -1  -3   1  174.88   10.20
   2   3  -1  231.68   15.70
   2   3  -1  245.88   14.80
  -2  -3   1  242.68   14.30
  -2  -3   1  263.57   14.50
  -2  -3   1  239.48   15.30
  -2  -3   1  244.58   14.60
   3   3  -1    3.00    4.10
   3   3  -1    4.30    1.10
  -3  -3   1    7.40    1.10
  -3  -3   1    5.00    0.60
  -3  -3   1    4.80    0.80
  -4  -3   1   63.89    4.00
  -4  -3   1   58.49    4.00
  -4  -3   1   60.99    3.80
  -4  -3   1   63.19    4.20
  -5  -3   1   10.10    1.00
  -5  -3   1   10.60    1.30
  -5  -3   1    9.60    1.30
  -5  -3   1   10.40    1.60
  -6  -3   1   63.59    4.40
  -6  -3   1   67.89    4.70
  -6  -3   1   68.39    4.20
  -7  -3   1   91.99    5.80
  -7  -3   1   95.69    6.00
  -7  -3   1   93.39    6.20
  -7   4  -1    7.70    1.10
  -7   4  -1   10.30    1.10
  -6   4  -1   21.90    2.00
  -6   4  -1   24.60    1.80
   6  -4   1   25.40    1.80
   6  -4   1   27.10    2.20
  -5   4  -1   38.50    2.90
  -5   4  -1   38.70    2.60
   5  -4   1   41.00    2.90
   5  -4   1   38.30    2.60
  -4   4  -1    2.70    0.80
  -4   4  -1    0.20    3.50
  -4   4  -1  -14.40   18.40
   4  -4   1   -3.40   16.70
   4  -4   1    4.40    1.00
   4  -4   1    1.20    3.40
   4  -4   1    4.00    0.60
  -3   4  -1  109.09    6.40
  -3   4  -1  102.69    6.40
  -3   4  -1  100.39    6.40
  -3   4  -1  110.29    6.30
  -3   4  -1   90.89   12.50
  -3   4  -1  107.49    8.30
   3  -4   1   99.89    6.50
   3  -4   1   92.89    7.70
   3  -4   1   93.59   14.00
   3  -4   1  112.39    6.40
   3  -4   1  110.59    6.30
   3  -4   1  106.39    6.20
  -2   4  -1    0.60    1.20
  -2   4  -1    0.80    0.40
  -2   4  -1    1.00    0.50
  -2   4  -1    1.40    0.50
  -2   4  -1    1.60    0.40
  -2   4  -1    0.10    5.40
   2  -4   1    0.50    4.70
   2  -4   1    1.30    0.40
   2  -4   1    1.20    0.50
   2  -4   1    0.40    0.50
   2  -4   1    0.90    1.10
  -1   4  -1   14.00    2.20
  -1   4  -1   18.40    1.30
  -1   4  -1   16.30    1.40
  -1   4  -1    9.60    3.80
  -1   4  -1   18.30    1.20
  -1   4  -1   17.80    1.20
  -1   4  -1   16.60    1.30
   1  -4   1   20.40    1.20
   1  -4   1   15.20    1.40
   1  -4   1   19.50    1.40
   1  -4   1   17.90    2.20
   1  -4   1   10.50    3.60
   0   4  -1   22.10    1.60
   0   4  -1   20.50    1.60
   0   4  -1   17.70    3.90
   0   4  -1   21.50    2.40
   0   4  -1   21.10    1.50
   0   4  -1   23.60    1.40
   0  -4   1   24.30    4.60
   0  -4   1   25.60    2.40
   0  -4   1   21.80    1.60
   1   4  -1    8.30    1.50
   1   4  -1    7.00    0.80
   1   4  -1    8.00    0.70
   1   4  -1    9.20    3.70
  -1  -4   1    7.70    1.40
  -1  -4   1    7.00    0.90
  -1  -4   1   12.70    4.00
  -1  -4   1    8.30    1.00
   2   4  -1  182.48   14.10
   2   4  -1  199.28   12.20
  -2  -4   1  205.68   11.50
  -2  -4   1  191.68   12.00
  -2  -4   1  178.68   13.80
   3   4  -1    2.30    6.10
   3   4  -1    0.10    1.20
  -3  -4   1    0.20    0.40
  -3  -4   1    0.10    0.60
  -3  -4   1    0.40    0.30
  -3  -4   1    0.20    0.50
  -4  -4   1    1.20    0.50
  -4  -4   1    0.80    0.60
  -4  -4   1    0.70    0.60
  -4  -4   1    0.60    0.70
  -5  -4   1    0.40    0.40
  -5  -4   1   -0.30    0.50
  -5  -4   1    0.70    0.90
  -5  -4   1   -0.10    0.60
  -6  -4   1    7.30    1.20
  -6  -4   1   10.50    1.30
  -6  -4   1    9.60    1.50
  -6  -4   1   10.10    1.10
  -7  -4   1    4.80    1.10
  -7  -4   1    1.00    0.70
  -6   5  -1   20.80    1.90
   6  -5   1   23.10    2.10
   6  -5   1   26.10    1.70
  -5   5  -1  259.87   14.90
  -5   5  -1  232.38   14.60
   5  -5   1  247.08   14.60
   5  -5   1  248.08   14.80
   5  -5   1  250.27   14.60
  -4   5  -1  153.88    9.40
  -4   5  -1  154.18    9.10
  -4   5  -1  151.28    9.30
   4  -5   1  152.88    9.50
   4  -5   1  155.38    9.10
   4  -5   1  150.58    9.30
  -3   5  -1   12.80    1.30
  -3   5  -1   15.10   31.20
  -3   5  -1   13.40    1.40
   3  -5   1   14.10    1.40
   3  -5   1   13.50    1.40
   3  -5   1   14.50    1.10
  -2   5  -1  122.89    7.20
  -2   5  -1  106.99    9.00
  -2   5  -1  120.19    7.40
  -2   5  -1  120.89    7.40
  -2   5  -1  123.59    7.40
  -2   5  -1  127.29   16.30
   2  -5   1  129.89    7.40
   2  -5   1  128.89    7.20
   2  -5   1  124.39    7.50
   2  -5   1   98.69   14.70
   2  -5   1  110.59    8.70
  -1   5  -1  143.19   15.60
  -1   5  -1  167.18    9.60
  -1   5  -1  155.38    9.60
  -1   5  -1  159.88   10.90
  -1   5  -1  160.28    9.40
   1  -5   1  159.38    9.50
   1  -5   1  156.88    9.60
   1  -5   1  162.18   14.40
   1  -5   1  160.98   10.70
   0   5  -1   32.90    7.80
   0   5  -1   28.10    1.80
   0   5  -1   28.50    2.00
   0   5  -1   29.70    1.80
   0   5  -1   28.20    1.90
   0   5  -1   23.60    3.20
   0   5  -1   27.80    2.00
   0  -5   1   23.40    2.90
   0  -5   1   20.20    5.80
   0  -5   1   28.90    2.10
   0  -5   1   27.40    2.00
   1   5  -1  127.29    7.50
   1   5  -1  129.19    7.40
   1   5  -1  124.49    7.50
   1   5  -1  118.39    8.60
   1   5  -1  103.39   12.10
   1   5  -1  116.19    7.50
  -1  -5   1  141.99    7.70
  -1  -5   1  122.79    7.60
  -1  -5   1  127.59   12.40
  -1  -5   1  124.59    8.40
   2   5  -1   62.89    3.80
   2   5  -1   66.39    4.00
  -2  -5   1   67.19    4.20
  -2  -5   1   55.19    4.80
  -2  -5   1   69.19    4.20
  -2  -5   1   56.79    8.70
   3   5  -1  148.59    9.10
  -3  -5   1  160.58    9.40
  -3  -5   1  148.99    9.40
  -3  -5   1  154.58    9.30
  -4  -5   1   37.70    2.70
  -4  -5   1   38.20    3.00
  -4  -5   1   38.10    2.90
  -5  -5   1  121.39    7.80
  -5  -5   1  118.09    7.50
  -5  -5   1  122.79    7.60
  -6  -5   1    3.90    0.90
  -6  -5   1    6.40    1.30
  -6   6  -1   22.40    1.80
  -5   6  -1    0.90    0.90
  -4   6  -1   66.29    4.60
  -4   6  -1   67.89    4.50
   4  -6   1   68.49    4.20
   4  -6   1   65.69    4.40
   4  -6   1   67.59    4.70
  -3   6  -1   13.30    1.40
  -3   6  -1   12.50    1.50
   3  -6   1   11.00    1.30
   3  -6   1   13.10    1.10
  -2   6  -1   23.20    1.70
  -2   6  -1   24.20    1.90
  -2   6  -1   22.00    1.90
  -2   6  -1   24.90    2.00
   2  -6   1   22.00    1.80
   2  -6   1   22.60    1.60
   2  -6   1   24.00    2.00
  -1   6  -1   45.50    3.00
  -1   6  -1   45.10    2.80
  -1   6  -1   44.60    3.10
  -1   6  -1   38.60    2.80
  -1   6  -1   45.20    3.00
   1  -6   1   46.70    3.00
   1  -6   1   44.00    3.00
   0   6  -1   21.20    1.70
   0   6  -1   25.10    1.90
   0   6  -1   22.90    1.50
   0   6  -1   22.40    1.80
   0   6  -1   21.50    1.50
   0  -6   1   21.60    1.80
   0  -6   1   20.60    1.80
   1   6  -1    2.40    0.50
   1   6  -1    4.20    0.70
  -1  -6   1    4.70    0.90
  -2  -6   1  366.86   22.20
  -2  -6   1  382.76   22.20
  -3  -6   1    0.60    0.70
  -3  -6   1    0.20    0.70
  -4  -6   1   40.20    3.10
  -4  -6   1   42.10    3.30
  -5  -6   1    0.50    0.70
  -5  -6   1   -0.10    0.60
  -5  -6   1    0.80    0.90
  -6  -6   1   36.20    3.10
  -5   7  -1   21.80    2.20
  -4   7  -1    3.60    0.80
  -4   7  -1    6.00    1.30
   4  -7   1    4.80    1.40
  -3   7  -1  171.68   10.40
  -3   7  -1  166.78   10.50
   3  -7   1  169.48   10.50
  -2   7  -1    7.80    1.20
  -2   7  -1    4.70    1.00
  -2   7  -1    6.20    0.80
  -2   7  -1    6.00    1.20
   2  -7   1    6.40    1.20
  -1   7  -1  213.98   13.50
  -1   7  -1  219.78   13.30
  -1   7  -1  221.68   13.70
  -1   7  -1  230.18   13.70
   1  -7   1  244.48   13.70
   1  -7   1  228.28   13.60
   0   7  -1   18.70    1.70
   0   7  -1   12.60    1.40
   0   7  -1   13.00    1.20
   0   7  -1   11.40    1.20
   0   7  -1   17.50    1.50
   0  -7   1   14.60    1.50
   1   7  -1   45.40    3.20
   1   7  -1   45.30    2.90
  -1  -7   1   49.20    3.40
   2   7  -1    5.10    0.90
  -2  -7   1    6.20    1.10
  -2  -7   1    7.70    1.20
  -3  -7   1   96.49    6.20
  -3  -7   1   93.59    6.20
  -4  -7   1   -0.20    0.60
  -4  -7   1    0.00    0.80
  -5  -7   1   11.50    1.60
  -5  -7   1   14.50    1.90
   4  -8   1   36.20    3.00
  -3   8  -1   10.40    1.70
  -3   8  -1    9.50    1.50
   3  -8   1   11.30    1.70
  -2   8  -1   54.19    4.20
   2  -8   1   52.49    4.00
  -1   8  -1   20.70    1.80
  -1   8  -1   13.00    1.70
   1  -8   1   16.00    1.60
   1  -8   1   13.80    1.80
   0   8  -1   15.90    1.70
   0   8  -1   17.30    1.40
   0  -8   1   15.30    1.70
   0  -8   1   15.90    1.70
   1   8  -1    5.60    1.00
   1   8  -1    5.30    0.70
  -1  -8   1    5.50    1.00
   2   8  -1   32.40    2.50
  -3  -8   1   31.10    2.60
  -3   9  -1   49.30    3.50
   3  -9   1   48.70    3.80
  -2   9  -1    1.40    1.00
   2  -9   1    1.70    1.10
   1  -9   1    0.70    0.70
   0   9  -1   20.40    2.10
   0  -9   1   25.80    2.00
   1   9  -1    3.10    0.90
   1   9  -1    1.80    0.70
  -1  -9   1    1.60    0.80
  -2  -9   1   15.70    1.70
  -3  -9   1    0.90    0.80
   0  10  -1   62.09    4.20
   1  10  -1  131.79    7.70
  -1 -10   1  111.89    7.50
   1  10   2   57.89    4.10
   0  10   2   45.30    3.30
  -1  10   2  154.88    9.80
  -3  -9  -2    7.70    1.00
  -3  -9  -2   10.50    1.40
  -2  -9  -2   38.70    3.00
  -2  -9  -2   36.90    2.70
   2   9   2   41.50    3.00
  -1  -9  -2    5.10    1.00
   1   9   2    8.00    1.30
   0   9   2    0.00    0.90
  -1   9   2    6.50    1.30
   2  -9  -2    0.00    0.70
   3  -9  -2   12.00    1.70
  -3  -8  -2    1.10    0.80
  -3  -8  -2    1.60    0.60
   2   8   2   37.90    2.80
  -1  -8  -2   72.09    4.90
   1   8   2   75.39    4.60
   1   8   2   72.29    4.80
   0  -8  -2   35.90    2.70
   0   8   2   33.00    2.70
   0   8   2   36.30    2.40
   1  -8  -2   38.80    2.90
  -1   8   2   36.10    2.50
  -1   8   2   39.20    2.90
  -2   8   2   29.50    3.10
  -2   8   2   27.30    2.70
  -2   8   2   27.70    3.40
   3  -8  -2    0.90    1.00
  -3   8   2    1.10    0.90
  -3   8   2    1.30    1.20
   4  -8  -2   31.40    2.70
  -4   8   2   22.60    2.90
  -5  -7  -2    5.10    1.10
  -5  -7  -2    2.80    0.90
  -4  -7  -2    0.70    0.90
  -4  -7  -2   -0.20    0.60
  -3  -7  -2    5.60    1.10
  -3  -7  -2    7.10    1.30
  -3  -7  -2    4.70    0.90
  -2  -7  -2    5.50    1.00
  -2  -7  -2    3.70    1.00
   2   7   2    5.60    0.90
  -1  -7  -2   19.70    1.90
   1   7   2   20.40    1.70
   1   7   2   20.30    1.50
   0  -7  -2    3.80    0.90
   0  -7  -2    2.60    0.70
   0   7   2    3.40    0.60
   0   7   2    3.50    0.90
   0   7   2    2.50    0.60
   1  -7  -2    9.50    1.30
  -1   7   2    8.00    1.20
  -1   7   2    7.70    0.90
  -1   7   2    8.60    1.00
  -1   7   2   10.20    1.40
  -1   7   2    9.30    1.20
   2  -7  -2   15.90    1.70
  -2   7   2   14.90    1.70
  -2   7   2   14.80    1.70
  -2   7   2   15.30    1.30
  -2   7   2   14.40    1.50
   3  -7  -2   40.90    2.90
  -3   7   2   31.90    2.80
  -3   7   2   31.90    2.70
   4  -7  -2    0.70    1.10
  -4   7   2    0.80    1.10
  -5   7   2   67.89    4.70
  -6  -6  -2   19.20    2.00
  -6  -6  -2   27.20    2.40
  -5  -6  -2    1.40    0.70
  -5  -6  -2    2.70    1.00
  -5  -6  -2    1.60    0.80
  -4  -6  -2   23.40    2.20
  -4  -6  -2   23.60    2.00
  -4  -6  -2   25.10    2.30
  -3  -6  -2    2.30    0.90
  -3  -6  -2    1.70    0.80
  -1  -6  -2    7.00    1.00
  -1  -6  -2    7.20    1.00
   1   6   2    7.30    0.90
   1   6   2    7.90    0.70
   0  -6  -2   22.40    1.80
   0  -6  -2   22.50    1.80
   0   6   2   21.50    1.50
   0   6   2   20.70    1.70
   0   6   2   21.10    1.50
   0   6   2   21.60    1.80
   0   6   2   21.20    1.70
   1  -6  -2    8.40    1.20
  -1   6   2    8.50    1.10
  -1   6   2    8.60    1.20
  -1   6   2    9.50    1.10
  -1   6   2   10.00    0.90
  -1   6   2    7.20    0.80
   2  -6  -2   62.09    4.00
   2  -6  -2   56.29    3.80
  -2   6   2   56.49    3.90
  -2   6   2   58.59    3.60
  -2   6   2   58.89    3.90
  -2   6   2   59.09    4.00
   3  -6  -2    8.00    1.30
   3  -6  -2    8.00    1.20
  -3   6   2    8.50    1.20
  -3   6   2   10.20    1.00
  -3   6   2    5.50    1.10
  -3   6   2    6.50    1.20
   4  -6  -2   15.10    2.00
   4  -6  -2   14.80    1.70
   5  -6  -2    5.70    1.40
   5  -6  -2    1.90    1.00
  -5   6   2    1.20    0.90
  -6   6   2    2.70    0.70
  -6  -5  -2    3.90    0.90
  -6  -5  -2    6.70    1.10
  -6  -5  -2    6.30    1.30
  -5  -5  -2    6.90    1.20
  -5  -5  -2    8.10    1.40
  -5  -5  -2    6.70    1.10
  -4  -5  -2   54.19    3.80
  -4  -5  -2   51.39    3.60
  -4  -5  -2   52.49    3.70
  -3  -5  -2   57.89    3.70
  -3  -5  -2   59.39    4.10
  -3  -5  -2   62.59    4.00
  -3  -5  -2   59.79    3.90
  -2  -5  -2   78.89    5.00
  -2  -5  -2   76.19    5.00
  -1  -5  -2   76.69    4.60
  -1  -5  -2   66.49    5.20
  -1  -5  -2   71.69    4.50
  -1  -5  -2   63.79    8.30
   1   5   2   52.09    8.20
   1   5   2   69.89    5.50
   1   5   2   74.29    4.30
   1   5   2   74.89    4.40
   0  -5  -2  113.09    6.40
   0  -5  -2  110.39    6.30
   0   5   2  106.89   16.70
   0   5   2   85.59    6.40
   0   5   2  103.89    6.30
   0   5   2  104.99    6.40
   1  -5  -2  162.38   10.50
   1  -5  -2  186.28   10.60
   1  -5  -2  185.58   11.80
   1  -5  -2  153.68   15.10
   1  -5  -2  179.38   10.60
  -1   5   2  182.68   10.70
  -1   5   2  173.88   12.00
  -1   5   2  173.38   16.20
  -1   5   2  187.58   10.70
   2  -5  -2  122.09   15.50
   2  -5  -2  139.69    8.10
   2  -5  -2  121.19    9.40
  -2   5   2  130.69    8.10
  -2   5   2  163.08   24.10
  -2   5   2  134.99   11.90
  -2   5   2  138.69    8.10
  -2   5   2  128.69    8.00
  -2   5   2  129.39    7.80
   3  -5  -2   29.90    1.90
   3  -5  -2   26.80    2.30
   3  -5  -2   29.10    2.10
  -3   5   2   29.80    2.20
  -3   5   2   27.00    2.10
  -3   5   2   27.90    1.90
  -3   5   2   27.70    2.20
   4  -5  -2   51.89    3.40
   4  -5  -2   55.39    3.80
   4  -5  -2   53.29    3.60
   5  -5  -2  153.38   10.10
   5  -5  -2  190.08   10.50
  -5   5   2  155.78   10.20
  -6   5   2    8.80    1.10
  -7  -4  -2   13.10    1.80
  -6  -4  -2   39.80    2.80
  -6  -4  -2   43.70    3.30
  -6  -4  -2   42.80    3.10
  -6  -4  -2   44.20    3.10
  -5  -4  -2   20.00    1.90
  -5  -4  -2   20.90    1.80
  -5  -4  -2   17.90    2.10
  -5  -4  -2   20.10    2.10
  -4  -4  -2   30.60    2.60
  -4  -4  -2   33.40    2.40
  -4  -4  -2   36.30    2.50
  -4  -4  -2   33.00    2.20
  -3  -4  -2    9.60    1.10
  -3  -4  -2   11.00    1.30
  -3  -4  -2    9.90    0.90
  -3  -4  -2    8.10    0.90
  -3  -4  -2   10.00    1.20
   3   4   2    8.20    4.80
   3   4   2    8.10    1.40
  -2  -4  -2   43.30    3.20
  -2  -4  -2   45.40    2.90
  -2  -4  -2   44.40    2.70
  -2  -4  -2   41.80    3.00
   2   4   2   44.40    3.40
   2   4   2   41.30    5.50
  -1  -4  -2   -1.50    3.10
  -1  -4  -2    1.10    0.50
  -1  -4  -2    1.20    0.50
  -1  -4  -2    1.30    0.80
   1   4   2    1.60    0.40
   1   4   2    1.00    0.40
   1   4   2    1.30    3.00
   1   4   2    1.00    0.80
   1   4   2    1.00    0.40
   0  -4  -2   18.80    1.40
   0  -4  -2   16.10    1.30
   0  -4  -2   13.70    2.40
   0  -4  -2   22.40    4.80
   0   4   2   17.00    1.30
   0   4   2   14.90    2.00
   0   4   2   16.20    1.10
   0   4   2   17.40    1.10
   0   4   2   17.70    1.30
   0   4   2   16.10    1.30
   0   4   2   13.50    3.50
   1  -4  -2  205.18   14.20
   1  -4  -2  195.78   12.30
  -1   4   2  191.18   11.50
  -1   4   2  185.78   11.50
  -1   4   2  196.98   12.40
  -1   4   2  194.28   14.30
   2  -4  -2   17.00    1.20
   2  -4  -2    6.50    4.50
   2  -4  -2   16.30    1.40
   2  -4  -2   16.50    1.40
  -2   4   2   16.10    1.20
  -2   4   2   16.20    1.40
  -2   4   2   18.20    1.40
  -2   4   2   17.50    2.60
  -2   4   2   27.90    6.60
  -2   4   2   18.10    1.40
   3  -4  -2  100.89    5.90
   3  -4  -2  100.19    6.00
   3  -4  -2   68.59   11.40
   3  -4  -2   97.09    6.40
   3  -4  -2   86.89    7.50
  -3   4   2   99.29    6.10
  -3   4   2  106.79    6.10
  -3   4   2  109.09   16.20
  -3   4   2   98.99    7.70
  -3   4   2  100.79    6.00
   4  -4  -2    4.70    3.70
   4  -4  -2    8.70    1.30
   4  -4  -2   24.90   19.40
   4  -4  -2    7.80    0.80
   4  -4  -2    8.00    1.10
   4  -4  -2    8.80    0.80
  -4   4   2    1.80    4.40
  -4   4   2    6.70    1.20
  -4   4   2    6.70    0.70
  -4   4   2   21.30   23.20
   5  -4  -2   68.69    4.20
   5  -4  -2   72.59    4.50
   5  -4  -2   69.59    4.20
  -5   4   2   65.29    4.20
  -5   4   2   65.59    4.50
   6  -4  -2   10.20    1.30
   6  -4  -2    4.20    0.80
  -6   4   2    8.50    0.90
  -6   4   2    7.00    1.10
   7  -4  -2   80.39    4.70
  -7   4   2   61.39    4.50
  -7  -3  -2  168.78   10.20
  -7  -3  -2  175.18   10.70
  -7  -3  -2  169.38   10.40
  -6  -3  -2   66.59    4.30
  -6  -3  -2   70.09    4.60
  -6  -3  -2   73.99    4.80
  -6  -3  -2   63.89    4.50
  -5  -3  -2    0.80    0.40
  -5  -3  -2    0.50    0.60
  -5  -3  -2    0.10    0.50
  -5  -3  -2    0.70    0.80
  -4  -3  -2  237.08   13.60
  -4  -3  -2  218.38   13.60
  -3  -3  -2  114.79    6.90
  -3  -3  -2  111.09    7.10
  -3  -3  -2  108.79    6.90
  -3  -3  -2  121.49    7.00
   3   3   2  114.19    8.50
   3   3   2  120.49    7.20
  -2  -3  -2  359.46   21.50
   2   3   2  377.96   21.90
   2   3   2  372.26   22.50
  -1  -3  -2  758.72   44.60
  -1  -3  -2  752.82   44.20
   1   3   2  764.42   44.30
   1   3   2  743.73   44.80
   0  -3  -2  282.87   17.20
   0  -3  -2  293.77   17.90
   0   3   2  285.07   17.90
   0   3   2  282.77   17.20
   1  -3  -2    0.50    0.40
   1  -3  -2    0.20    0.70
   1  -3  -2    0.40    0.40
   1  -3  -2    1.50    2.60
   1  -3  -2    0.30    0.30
  -1   3   2    0.50    0.40
  -1   3   2    0.70    0.40
  -1   3   2    0.50    0.30
  -1   3   2    0.80    0.50
  -1   3   2    0.30    0.60
  -1   3   2    0.60    0.30
  -1   3   2    0.70    2.20
   2  -3  -2  322.97   19.90
   2  -3  -2  317.27   22.50
  -2   3   2  319.27   20.50
  -2   3   2  290.37   18.20
  -2   3   2  311.67   19.10
   3  -3  -2  125.09    7.40
  -3   3   2  122.99    7.20
  -3   3   2  115.59   12.40
  -3   3   2  117.49    7.40
  -3   3   2  123.99    8.50
   4  -3  -2  168.88    9.40
   4  -3  -2  129.69   10.90
   4  -3  -2  148.69    9.40
  -4   3   2  165.78    9.40
  -4   3   2  158.58    9.20
   5  -3  -2   68.59    4.60
   5  -3  -2   68.99    4.40
   5  -3  -2   72.09    4.40
  -5   3   2   75.49    4.60
  -5   3   2   73.29    4.50
   6  -3  -2   45.30    2.90
   6  -3  -2   44.60    2.90
   6  -3  -2   50.59    3.20
  -6   3   2   42.80    3.20
  -6   3   2   44.80    3.00
   7  -3  -2    8.10    1.20
  -7   3   2    6.60    1.00
  -7   3   2    7.90    0.80
  -7  -2  -2    5.60    0.90
  -7  -2  -2    4.70    1.00
  -6  -2  -2    6.90    1.30
  -6  -2  -2    5.20    0.80
  -6  -2  -2    5.60    1.00
  -5  -2  -2   -0.10    0.40
  -5  -2  -2    0.40    0.50
  -5  -2  -2    0.30    0.50
  -5  -2  -2    0.20    0.70
  -4  -2  -2    8.10    1.00
  -4  -2  -2    8.90    1.20
  -4  -2  -2    6.60    0.80
  -4  -2  -2    6.50    0.90
  -4  -2  -2    7.00    0.80
  -3  -2  -2   23.60    1.60
  -3  -2  -2   24.40    1.70
  -3  -2  -2   24.70    1.70
  -3  -2  -2   24.70    1.70
  -3  -2  -2   24.90    1.80
  -3  -2  -2   24.20    1.90
  -2  -2  -2    2.80    0.40
  -2  -2  -2    3.60    0.40
  -2  -2  -2    3.60    0.60
  -2  -2  -2    4.00    0.60
   2   2   2    3.00    0.60
   2   2   2    3.90    1.50
  -1  -2  -2    0.90    0.40
  -1  -2  -2    0.60    0.30
  -1  -2  -2    0.40    0.50
  -1  -2  -2    1.10    1.10
  -1  -2  -2    0.80    0.40
  -1  -2  -2    0.70    0.30
   1   2   2    1.00    2.20
   0   2   2 1235.68   72.29
   1  -2  -2    6.40    1.10
   1  -2  -2    6.20    0.80
   1  -2  -2    6.50    0.60
   1  -2  -2    6.20    1.80
   1  -2  -2    6.40    0.50
   1  -2  -2    6.50    0.70
  -1   2   2    6.50    0.70
  -1   2   2    6.50    0.70
  -1   2   2    6.40    1.10
  -1   2   2    7.20    0.60
  -1   2   2    7.40    0.80
  -1   2   2    6.70    0.60
  -1   2   2    6.70    1.90
   2  -2  -2  111.59    8.50
   2  -2  -2  111.39    7.30
   2  -2  -2  108.19    6.60
  -2   2   2  120.89    7.40
  -2   2   2  121.89    8.60
  -2   2   2   99.79    6.50
   3  -2  -2   21.80    1.60
   3  -2  -2   19.90    1.60
   3  -2  -2   14.50    4.60
   3  -2  -2   21.80    1.40
   3  -2  -2   18.30    2.40
  -3   2   2   22.20    2.70
  -3   2   2   20.00    1.40
  -3   2   2   21.40    4.80
   4  -2  -2  153.28    9.10
   4  -2  -2  162.88    9.50
   4  -2  -2  139.39   16.10
   4  -2  -2  150.58    8.90
   4  -2  -2  137.29   10.30
  -4   2   2  157.78    9.00
   5  -2  -2    1.90    0.70
   5  -2  -2    1.60    0.50
  -5   2   2    1.10    0.50
  -5   2   2    0.70    0.60
   6  -2  -2   51.79    2.80
   6  -2  -2   47.90    3.10
  -6   2   2   38.70    2.90
  -6   2   2   39.30    3.10
  -7   2   2    3.00    0.70
  -7   2   2    2.60    0.60
  -7  -1  -2   21.90    1.80
  -7  -1  -2   23.40    2.00
  -6  -1  -2   46.20    3.00
  -6  -1  -2   45.90    3.40
  -6  -1  -2   44.70    3.20
  -5  -1  -2   76.99    4.90
  -5  -1  -2   74.79    5.00
  -5  -1  -2   72.29    4.70
  -5  -1  -2   79.89    4.90
  -4  -1  -2    1.70    0.50
  -4  -1  -2    2.20    0.40
  -4  -1  -2    1.50    0.50
  -4  -1  -2    2.90    0.70
  -4  -1  -2    1.40    0.50
   4   1   2    3.60    5.00
   4   1   2    1.70    0.90
   4   1   2    1.20    3.80
   4   1   2    1.90    1.10
  -3  -1  -2   12.20    1.00
  -3  -1  -2   12.10    0.90
  -3  -1  -2   11.90    1.20
  -3  -1  -2   11.50    1.00
  -3  -1  -2   10.50    1.00
  -3  -1  -2   13.10    1.10
   3   1   2   10.80    1.20
   3   1   2   12.40    2.50
   3   1   2   12.90    1.40
   3   1   2   17.60    2.80
  -2  -1  -2   56.89    3.20
  -2  -1  -2   45.00    3.00
  -2  -1  -2   45.20    3.10
  -2  -1  -2   46.90    3.00
  -2  -1  -2   43.80    3.00
   2   1   2   52.29    3.50
   2   1   2   49.99    3.10
   2   1   2   49.40    3.50
   2   1   2   52.99    3.10
  -1  -1  -2   29.60    1.90
   0  -1  -2    4.20    0.40
   0  -1  -2    4.00    0.40
   0  -1  -2    3.80    0.40
   0  -1  -2    4.90    0.40
   0   1   2    3.80    0.40
   0   1   2    3.20    0.50
   0   1   2    4.30    0.30
   0   1   2    4.70    0.90
   0   1   2    3.90    0.40
   0   1   2    4.00    0.40
   0   1   2    4.30    0.70
   1  -1  -2  957.80   54.59
  -1   1   2  902.31   54.49
   2  -1  -2    2.10    0.30
   2  -1  -2    2.10    0.50
   2  -1  -2    2.10    0.40
   2  -1  -2    1.60    0.70
   2  -1  -2    3.30    1.90
  -2   1   2    1.40    1.90
  -2   1   2    2.00    0.90
  -2   1   2    2.20    0.40
  -2   1   2    2.40    0.30
   3  -1  -2   10.20    1.00
   3  -1  -2    8.30    1.50
   3  -1  -2    9.50    0.90
   3  -1  -2   10.30    0.80
   3  -1  -2   11.20    3.60
  -3   1   2   10.20    0.80
  -3   1   2    9.20    1.00
  -3   1   2   10.10    0.90
   4  -1  -2    0.30    2.10
   4  -1  -2   -5.70    9.10
  -4   1   2    1.80    0.50
  -4   1   2    2.20    0.60
  -5   1   2  174.78   10.00
  -5   1   2  146.89    9.90
  -5   1   2  171.48    9.80
  -6   1   2   24.40    1.70
  -6   1   2   20.50    1.90
  -7   1   2    0.50    0.70
  -7   1   2    0.50    0.80
  -7   0  -2    0.40    0.60
  -7   0  -2    0.40    0.50
  -6   0  -2  241.98   14.40
  -6   0  -2  254.47   14.30
  -6   0  -2  224.58   14.40
  -5   0  -2    0.70    0.50
  -5   0  -2    1.00    0.40
  -5   0  -2    0.50    0.60
  -5   0  -2    0.30    0.40
  -4   0  -2   11.40    1.10
  -4   0  -2   12.70    1.00
  -4   0  -2   13.70    1.20
   4   0   2    6.50    4.40
   4   0   2    8.40    1.60
  -3   0  -2    4.00    0.60
  -3   0  -2    3.90    0.70
  -3   0  -2    3.90    0.50
  -3   0  -2    4.00    0.50
  -3   0  -2    3.70    0.50
   3   0   2    4.60    0.90
   3   0   2    4.10    2.40
   2   0   2  673.13   39.40
   2   0   2  678.23   39.70
  -1   0  -2    4.40    0.60
  -1   0  -2    5.90    0.80
  -1   0  -2    4.00    0.50
  -1   0  -2    5.20    0.50
  -1   0  -2    4.80    0.50
  -1   0  -2    4.60    0.50
   1   0   2    5.50    0.80
   1   0   2    5.00    0.60
   0   0  -2  507.85   30.20
   0   0   2  528.95   30.20
   1   0  -2    0.90    0.60
   1   0  -2    1.80    0.20
   1   0  -2    1.20    0.30
   1   0  -2    1.60    0.30
   1   0  -2    1.00    1.10
  -1   0   2    1.30    0.30
   2   0  -2   36.20    2.60
   2   0  -2   32.30    2.10
   2   0  -2   32.60    2.00
   2   0  -2   34.70    3.60
   2   0  -2   31.20    2.10
  -2   0   2   34.90    2.10
  -2   0   2   33.30    2.10
  -2   0   2   35.60    2.10
   3   0  -2   23.90    3.80
   3   0  -2   18.30    1.30
   3   0  -2   19.60    2.10
   3   0  -2   17.90    2.00
   3   0  -2   19.80    3.70
   3   0  -2   18.80    1.30
  -3   0   2   18.90    1.40
  -3   0   2   17.90    1.50
  -3   0   2   19.90    1.40
  -3   0   2   18.40    1.30
   4   0  -2    5.70    0.70
   4   0  -2    4.90    1.50
   4   0  -2    1.60    6.20
   4   0  -2    6.10    1.70
   4   0  -2    6.50    0.60
   4   0  -2    7.10    6.00
  -4   0   2    4.50    0.60
  -4   0   2    6.50    0.80
  -4   0   2    5.10    0.90
   5   0  -2   -0.80   13.50
   5   0  -2    2.90    0.70
   5   0  -2    0.30    2.70
  -5   0   2    2.60    0.70
  -5   0   2    2.60    0.50
  -5   0   2    2.50    0.80
  -6   0   2  146.29    8.40
  -6   0   2  141.19    8.60
  -6   0   2  131.89    8.70
  -7   0   2   16.50    1.40
  -7   0   2   16.20    1.60
  -7   1  -2   15.70    1.60
  -7   1  -2   16.80    1.40
  -6   1  -2    1.80    0.70
  -6   1  -2    2.60    0.60
   6  -1   2    2.00    0.70
  -5   1  -2  191.68   11.10
  -5   1  -2  202.68   11.00
  -5   1  -2  192.38   11.20
   5  -1   2  150.78   13.00
   5  -1   2  155.58   23.10
  -4   1  -2   21.70    1.60
  -4   1  -2   22.20    1.60
  -4   1  -2   21.60    1.60
   4  -1   2   22.30    1.60
   4  -1   2   16.30    6.50
  -3   1  -2  266.77   16.80
  -3   1  -2  269.77   15.80
  -3   1  -2  266.97   15.30
   3  -1   2  269.47   16.90
   3  -1   2  271.67   15.90
   3  -1   2  225.88   15.30
  -2   1  -2    8.80    1.00
  -2   1  -2    8.20    1.20
  -2   1  -2    9.60    2.10
  -2   1  -2    6.40    0.70
  -2   1  -2    6.70    0.70
   2  -1   2    6.80    1.90
   2  -1   2    6.40    0.70
   2  -1   2    6.80    0.60
   2  -1   2    7.50    1.20
   2  -1   2    6.40    0.70
  -1   1  -2 1822.52  108.39
   1  -1   2 1901.31  108.49
   0   1  -2   -0.10    0.20
   0   1  -2   -0.30    0.70
   0   1  -2   -0.30    0.10
   0   1  -2    0.00    0.20
   0   1  -2   -0.10    0.40
   0   1  -2   -0.10    0.50
   0   1  -2   -0.20    0.10
   0   1  -2    0.10    0.20
   0   1  -2   -0.20    0.20
   0  -1   2    0.20    0.40
   0  -1   2   -0.60    0.60
   0  -1   2   -0.20    0.70
   0  -1   2   -0.30    0.20
   0  -1   2    0.00    0.20
   0  -1   2    0.00    0.20
   0  -1   2    0.00    0.30
   1   1  -2 1221.48   74.29
  -1  -1   2 1327.47   74.29
   2   1  -2   18.00    2.50
   2   1  -2   12.90    1.40
  -2  -1   2   11.50    1.20
  -2  -1   2   13.30    1.00
  -2  -1   2   12.20    0.90
  -2  -1   2   10.70    1.00
  -2  -1   2   12.50    1.00
   3   1  -2    8.00    3.20
   3   1  -2    8.70    1.40
   3   1  -2   10.20    1.60
   3   1  -2   10.50    3.50
  -3  -1   2    8.50    0.90
  -3  -1   2    8.30    1.10
  -3  -1   2    8.40    0.70
  -3  -1   2    7.40    0.80
   4   1  -2   12.90    6.00
   4   1  -2   16.40    6.60
   4   1  -2   13.40    2.40
   4   1  -2   17.50    2.40
  -4  -1   2   19.80    1.50
  -4  -1   2   20.30    1.70
  -4  -1   2   18.70    1.40
  -5  -1   2    3.40    0.80
  -5  -1   2    4.80    1.00
  -5  -1   2    3.60    0.70
  -6  -1   2   66.39    4.10
  -6  -1   2   66.09    4.30
  -6  -1   2   62.39    4.40
  -7  -1   2    1.30    0.80
  -7  -1   2    1.20    0.70
  -7   2  -2   56.99    3.60
  -7   2  -2   54.89    4.00
  -6   2  -2  191.18   11.30
  -6   2  -2  187.18   11.50
  -5   2  -2  190.38   11.00
   5  -2   2  183.08   11.00
   5  -2   2  180.08   10.80
   4  -2   2  322.47   19.80
   4  -2   2  309.17   22.80
  -3   2  -2  137.89    8.50
  -3   2  -2  147.09    8.40
   3  -2   2  140.89    9.20
   3  -2   2  145.39   11.10
  -2   2  -2   81.59    6.60
  -2   2  -2   76.29    4.70
  -2   2  -2   77.39    4.70
  -2   2  -2   78.89    4.60
  -2   2  -2   86.49    5.30
   2  -2   2   73.59    4.70
   2  -2   2   75.09    4.70
   2  -2   2   74.29    7.90
   2  -2   2   76.29    4.60
   2  -2   2   77.09    5.80
  -1   2  -2  741.13   43.50
  -1   2  -2  722.63   43.00
   1  -2   2  749.13   43.50
   1  -2   2  719.53   43.00
   0   2  -2 2663.73  154.68
   0  -2   2 2648.24  154.58
   1   2  -2 1631.54   95.19
   1   2  -2 1682.43   94.89
  -1  -2   2 1668.03   95.19
  -1  -2   2 1541.35   94.79
   2   2  -2   58.59    3.80
   2   2  -2   56.79    5.20
  -2  -2   2   56.49    3.30
  -2  -2   2   50.39    3.50
  -2  -2   2   52.89    3.30
  -2  -2   2   56.39    3.40
   3   2  -2   63.39    4.50
   3   2  -2   69.99    7.50
  -3  -2   2   61.19    4.00
  -3  -2   2   65.79    4.00
  -3  -2   2   62.99    4.20
  -3  -2   2   70.99    4.30
   4   2  -2   20.20    6.80
   4   2  -2   21.30    2.80
   4   2  -2   20.70    2.70
   4   2  -2   15.90    8.00
  -4  -2   2   23.20    1.60
  -4  -2   2   23.40    1.70
  -4  -2   2   21.00    1.90
  -5  -2   2   55.19    3.50
  -5  -2   2   54.89    3.90
  -5  -2   2   54.59    3.70
  -6  -2   2   15.00    1.80
  -6  -2   2   11.20    1.40
  -6  -2   2   13.50    1.30
  -7  -2   2   45.70    3.50
  -7  -2   2   34.80    2.70
  -7  -2   2   33.00    2.50
  -7   3  -2    5.80    1.00
  -7   3  -2    8.70    0.90
  -6   3  -2   58.69    4.00
  -6   3  -2   59.39    3.80
   6  -3   2   59.19    3.90
  -4   3  -2   17.40    3.20
  -4   3  -2   25.40    1.60
  -4   3  -2   16.50   11.70
   4  -3   2   22.70    1.80
   4  -3   2   22.00    1.50
   4  -3   2   18.80    3.20
   4  -3   2   15.50   10.10
   4  -3   2   22.60    1.80
  -3   3  -2   41.00    3.80
  -3   3  -2   42.80    2.70
  -3   3  -2   45.40    2.80
  -3   3  -2   39.60    7.60
   3  -3   2   35.50    2.70
   3  -3   2   34.30    6.10
   3  -3   2   43.30    3.80
   3  -3   2   41.60    2.70
   3  -3   2   40.60    2.60
  -2   3  -2    0.20    0.90
  -2   3  -2    0.90    0.50
  -2   3  -2    0.90    0.40
  -2   3  -2   -2.70    3.30
   2  -3   2    1.70    0.60
   2  -3   2    1.80    3.00
   2  -3   2    1.20    0.30
   2  -3   2    1.40    0.90
   2  -3   2    1.30    0.50
   2  -3   2    0.80    0.40
  -1   3  -2   88.39    7.10
  -1   3  -2   85.99    5.70
  -1   3  -2   84.59    5.20
  -1   3  -2   85.79    5.10
  -1   3  -2   79.89    5.00
  -1   3  -2   82.39    4.90
   1  -3   2   76.29    5.00
   1  -3   2   81.39    5.10
   1  -3   2   87.99    7.00
   1  -3   2   88.89    5.70
   0   3  -2   14.10    1.70
   0   3  -2   10.20    2.50
   0   3  -2   12.30    1.00
   0   3  -2   12.50    1.00
   0  -3   2   12.30    1.00
   0  -3   2    9.90    2.40
   0  -3   2   11.20    1.10
   0  -3   2   14.60    1.70
   0  -3   2   13.50    0.90
   1   3  -2   55.49    3.60
   1   3  -2   57.89    4.20
   1   3  -2   63.79    3.60
   1   3  -2   59.49    5.50
   1   3  -2   52.39    3.60
   1   3  -2   63.49    3.50
  -1  -3   2   61.89    5.60
  -1  -3   2   63.99    4.20
  -1  -3   2   61.49    3.60
  -1  -3   2   57.79    3.60
  -1  -3   2   60.29    3.90
   2   3  -2   35.50    1.90
   2   3  -2   28.50    2.60
   2   3  -2   19.60    3.90
  -2  -3   2   27.10    3.80
  -2  -3   2   34.60    2.20
  -2  -3   2   28.50    2.00
  -2  -3   2   30.40    2.20
  -2  -3   2   28.20    2.40
  -2  -3   2   31.40    2.10
   3   3  -2  108.69    7.20
   3   3  -2   99.89   10.10
  -3  -3   2  107.49    6.80
  -3  -3   2  111.19    6.70
  -3  -3   2  109.39    6.60
  -3  -3   2  116.99    6.70
   4   3  -2   26.80    3.50
   4   3  -2   25.40    9.10
  -4  -3   2   33.60    2.40
  -4  -3   2   35.40    2.60
  -4  -3   2   37.20    2.30
  -4  -3   2   34.00    2.40
  -5  -3   2    5.90    0.90
  -5  -3   2    5.50    1.00
  -5  -3   2    5.50    1.20
  -5  -3   2    6.10    0.80
  -6  -3   2   50.19    3.40
  -6  -3   2   58.39    3.90
  -6  -3   2   45.80    3.60
  -7  -3   2    0.90    0.80
  -7  -3   2    2.90    0.70
  -7   4  -2   18.60    1.40
  -7   4  -2   17.30    1.70
   7  -4   2   24.00    1.90
  -6   4  -2    5.50    0.80
  -6   4  -2    5.30    1.00
   6  -4   2    6.30    1.10
  -5   4  -2    4.90    0.80
   5  -4   2    7.00    1.10
   5  -4   2    6.20    0.80
   5  -4   2   10.70    0.90
  -4   4  -2   38.60    2.70
  -4   4  -2   44.40    2.60
  -4   4  -2   23.50   23.50
  -4   4  -2   40.00    2.80
   4  -4   2   38.10    2.70
   4  -4   2   36.60    2.80
   4  -4   2   39.40    2.50
   4  -4   2   37.20    6.10
   4  -4   2   29.60   15.40
   4  -4   2   38.90    2.50
  -3   4  -2   59.89    3.90
  -3   4  -2   64.59    3.80
  -3   4  -2   64.19   14.60
  -3   4  -2   60.99    3.90
   3  -4   2   34.30    8.30
   3  -4   2   55.49    3.90
   3  -4   2   63.49    3.70
   3  -4   2   63.59    3.90
   3  -4   2   62.79    3.70
   3  -4   2   55.59    5.30
  -2   4  -2   30.10    2.10
  -2   4  -2   29.90    3.20
  -2   4  -2   29.10    1.80
  -2   4  -2   29.30    2.00
  -2   4  -2   24.50    5.70
  -2   4  -2   30.50    2.00
   2  -4   2   30.80    2.10
   2  -4   2   27.00    2.00
   2  -4   2   25.60    2.90
   2  -4   2   27.80    1.80
   2  -4   2   19.60    5.80
  -1   4  -2    9.80    1.00
  -1   4  -2   10.90    0.80
  -1   4  -2   11.80    1.00
  -1   4  -2   11.60    1.00
  -1   4  -2    8.10    3.90
  -1   4  -2    8.20    1.60
   1  -4   2   10.10    0.90
   1  -4   2   13.10    1.90
   1  -4   2   10.50    3.60
   1  -4   2    8.80    1.00
   1  -4   2    9.30    1.00
   0   4  -2   25.80    1.50
   0   4  -2   22.40    1.70
   0   4  -2   23.70    4.70
   0   4  -2   25.70    1.50
   0   4  -2   23.60    2.60
   0   4  -2   23.60    1.70
   0   4  -2   23.30    1.60
   0  -4   2   22.40    1.70
   0  -4   2   20.70    2.40
   0  -4   2   32.20    5.10
   1   4  -2   15.20    2.00
   1   4  -2   11.60    3.80
   1   4  -2   15.90    1.30
   1   4  -2   16.50    1.30
   1   4  -2   15.70    1.10
   1   4  -2   15.60    1.20
  -1  -4   2   17.90    2.10
  -1  -4   2   15.20    1.40
  -1  -4   2   17.80    1.40
  -1  -4   2   16.90    4.10
   2   4  -2   99.89    5.50
   2   4  -2   81.89    9.30
   2   4  -2   86.29    6.30
  -2  -4   2   93.99    5.70
  -2  -4   2   96.19    5.60
  -2  -4   2   74.59    8.70
  -2  -4   2   87.89    6.00
   3   4  -2    6.10    2.20
   3   4  -2    0.90    8.00
  -3  -4   2    8.60    0.80
  -3  -4   2    8.60    1.00
  -3  -4   2    9.50    1.10
  -3  -4   2    8.10    1.20
  -4  -4   2   19.20    1.70
  -4  -4   2   18.60    1.70
  -4  -4   2   18.70    1.90
  -4  -4   2   19.30    1.50
  -5  -4   2    0.20    0.40
  -5  -4   2   -0.30    0.50
  -5  -4   2   -0.10    0.80
  -5  -4   2    0.60    0.60
  -6  -4   2    3.20    0.70
  -6  -4   2    4.80    1.20
  -6  -4   2    4.30    0.90
  -6  -4   2    2.90    0.90
  -7  -4   2    1.20    0.70
  -7  -4   2    6.10    1.20
  -6   5  -2   15.10    1.30
   6  -5   2   16.40    1.80
  -5   5  -2   42.50    3.00
  -5   5  -2   42.90    3.30
   5  -5   2   54.59    3.00
  -4   5  -2  129.69    8.20
  -4   5  -2  134.99    8.20
  -4   5  -2  134.69    7.90
   4  -5   2  131.99    8.10
   4  -5   2  133.79    8.40
   4  -5   2  130.19    7.90
  -3   5  -2   43.80    2.80
  -3   5  -2   41.90    2.90
  -3   5  -2   36.60   24.90
  -3   5  -2   40.80    2.90
  -3   5  -2   36.30    7.20
  -3   5  -2   42.70    2.60
   3  -5   2   40.10    2.60
   3  -5   2   38.40    2.80
   3  -5   2   40.70    2.90
  -2   5  -2   60.49    4.00
  -2   5  -2   64.79    4.00
  -2   5  -2   63.49    3.80
  -2   5  -2   65.59    4.00
  -2   5  -2   55.59    5.70
  -2   5  -2   47.80   11.00
   2  -5   2   66.19    3.80
   2  -5   2   60.99    4.10
   2  -5   2   55.29    5.40
   2  -5   2   67.09    4.00
  -1   5  -2   46.50    8.80
  -1   5  -2   55.89    3.40
  -1   5  -2   57.19    3.60
  -1   5  -2   54.99    3.60
  -1   5  -2   56.99    3.50
  -1   5  -2   50.89    5.00
   1  -5   2   60.29    3.50
   1  -5   2   55.99    4.80
   1  -5   2   41.10    9.00
   1  -5   2   51.39    3.60
   1  -5   2   60.39    3.40
   0   5  -2   41.20    2.70
   0   5  -2   42.40    2.70
   0   5  -2   40.60    2.70
   0   5  -2   46.20    8.60
   0   5  -2   43.40    4.10
   0   5  -2   41.50    2.50
   0  -5   2   31.00    6.90
   0  -5   2   38.30    3.80
   0  -5   2   41.90    2.70
   1   5  -2  276.47   16.00
   1   5  -2  242.18   20.00
   1   5  -2  270.37   16.00
   1   5  -2  284.67   17.20
  -1  -5   2  267.77   17.10
  -1  -5   2  268.57   20.50
   2   5  -2  115.09    7.00
  -2  -5   2  117.59    7.20
  -2  -5   2  123.29    7.20
  -2  -5   2   93.39   13.30
  -3  -5   2   49.10    3.30
  -3  -5   2   47.80    3.50
  -3  -5   2   51.69    3.50
  -4  -5   2   49.80    3.70
  -4  -5   2   50.29    3.60
  -4  -5   2   49.90    3.40
  -5  -5   2  110.39    7.00
  -5  -5   2  108.99    7.10
  -5  -5   2  114.89    7.30
  -6  -5   2    0.70    0.60
  -6  -5   2    2.30    1.00
   6  -6   2   62.29    4.20
  -5   6  -2    0.90    0.90
   5  -6   2    0.50    0.90
  -4   6  -2  171.78   10.30
  -4   6  -2  172.08   10.30
   4  -6   2  161.28   10.20
   4  -6   2  165.68   10.00
   4  -6   2  166.78   10.50
  -3   6  -2   17.60    1.60
  -3   6  -2   15.60    1.70
   3  -6   2   17.90    1.60
   3  -6   2   19.10    1.40
  -2   6  -2    0.90    0.70
  -2   6  -2    0.40    0.60
  -2   6  -2    1.90    0.70
  -2   6  -2    1.70    0.50
   2  -6   2    2.30    0.50
   2  -6   2    1.20    0.70
   2  -6   2    1.00    0.60
  -1   6  -2   62.39    3.70
  -1   6  -2   60.19    4.00
  -1   6  -2   59.09    4.00
  -1   6  -2   57.99    3.90
   1  -6   2   63.09    4.00
   1  -6   2   61.79    4.00
   0   6  -2   32.60    2.40
   0   6  -2   33.40    2.10
   0   6  -2   32.70    2.30
   0   6  -2   31.90    2.20
   0   6  -2   32.00    2.00
   0  -6   2   26.30    2.30
   0  -6   2   32.60    2.30
   1   6  -2    2.50    0.50
   1   6  -2    2.80    0.60
  -1  -6   2    1.40    0.70
   2   6  -2  158.88    9.50
   2   6  -2  163.28    9.40
  -2  -6   2  162.28    9.80
  -2  -6   2  151.18    9.70
  -3  -6   2    0.60    0.80
  -3  -6   2   -0.20    0.60
  -4  -6   2   95.59    6.00
  -4  -6   2   88.09    6.10
  -5  -6   2    0.00    0.60
  -5  -6   2    0.30    0.80
  -5  -6   2   -0.30    0.60
  -6  -6   2   20.10    2.30
  -6  -6   2   23.90    1.90
  -5   7  -2   40.30    3.10
  -4   7  -2    0.30    0.70
  -4   7  -2    1.20    1.00
   4  -7   2    0.90    1.10
  -3   7  -2   18.00    2.00
  -2   7  -2    8.70    1.40
  -2   7  -2   10.80    1.40
  -2   7  -2    8.20    1.30
   2  -7   2   10.20    1.50
  -1   7  -2  290.57   17.10
  -1   7  -2  271.17   16.70
  -1   7  -2  274.97   17.10
  -1   7  -2  272.47   16.90
   1  -7   2  303.47   17.40
   1  -7   2  300.47   17.10
   0   7  -2   34.30    2.60
   0   7  -2   35.50    2.70
   0   7  -2   34.80    2.30
   0   7  -2   33.70    2.50
   0   7  -2   34.30    2.30
   0  -7   2   38.60    2.80
   0  -7   2   36.20    2.60
   1   7  -2  116.29    7.40
   1   7  -2  120.49    7.30
  -1  -7   2  129.19    7.70
   2   7  -2   16.60    1.50
  -2  -7   2   17.40    1.80
  -2  -7   2   15.70    1.70
  -3  -7   2   42.20    3.20
  -3  -7   2   40.20    3.20
  -4  -7   2    2.30    0.90
  -4  -7   2    2.30    1.00
  -5  -7   2   25.20    2.40
  -5  -7   2   18.10    2.00
  -3   8  -2    1.90    1.10
  -3   8  -2    0.10    0.70
   3  -8   2    2.50    1.10
  -2   8  -2   35.50    3.10
  -2   8  -2   44.50    3.80
   2  -8   2   35.90    3.10
  -1   8  -2    0.80    0.90
  -1   8  -2    2.00    0.90
  -1   8  -2    1.70    1.30
   1  -8   2    1.20    0.70
   1  -8   2    0.50    0.90
   0   8  -2   16.80    1.70
   0   8  -2   14.90    1.50
   0   8  -2   16.80    1.40
   0  -8   2   16.40    1.70
   1   8  -2    2.40    0.80
   1   8  -2    2.40    0.60
   1   8  -2    2.70    0.60
  -1  -8   2    1.70    0.80
   2   8  -2    6.20    1.00
  -3  -8   2    9.00    1.30
  -4  -8   2    2.10    0.80
   3  -9   2   20.70    2.30
  -2   9  -2   32.20    2.60
  -1   9  -2   39.20    2.90
   1  -9   2   31.30    2.60
   0   9  -2   39.90    3.20
   0  -9   2   44.90    3.10
   1   9  -2    3.80    1.00
  -1  -9   2    3.50    1.00
   2   9  -2    6.10    0.80
   2   9  -2    9.90    1.30
  -2  -9   2    8.00    1.20
  -3  -9   2   16.10    1.80
   1  10  -2   91.29    5.40
  -1 -10   2   72.19    5.20
  -1 -10  -3   23.00    1.80
   0  10   3   47.50    3.40
  -3  -9  -3   21.50    1.70
  -3  -9  -3   22.00    2.00
  -2  -9  -3    4.30    0.90
  -2  -9  -3    6.50    1.10
  -1  -9  -3   49.50    3.80
   1   9   3   52.59    3.60
   0   9   3    3.20    1.10
   0   9   3    3.50    0.70
  -1   9   3    3.10    1.10
   2  -9  -3    3.00    1.00
  -4  -8  -3   47.00    3.50
  -3  -8  -3    5.00    0.90
  -3  -8  -3    5.20    1.00
  -2  -8  -3  327.57   19.70
   2   8   3  330.27   19.50
  -1  -8  -3   95.79    6.30
   1   8   3   99.19    6.20
   0  -8  -3   87.59    5.80
   0   8   3   93.29    5.50
   0   8   3   90.19    5.50
   0   8   3   88.89    5.80
   1  -8  -3   34.90    2.70
  -1   8   3   32.50    2.30
  -1   8   3   33.80    2.60
   2  -8  -3  160.58   10.20
  -2   8   3  174.48   10.60
  -2   8   3  164.08   10.20
  -2   8   3  159.88   10.30
   3  -8  -3    0.80    0.90
  -3   8   3    0.80    1.30
  -3   8   3   -0.80    0.60
   4  -8  -3   56.69    4.00
  -4   8   3   52.99    4.20
  -5  -7  -3   20.50    2.20
  -5  -7  -3   19.20    1.90
  -4  -7  -3    0.60    0.70
  -4  -7  -3    0.40    0.90
  -3  -7  -3    0.10    0.60
  -3  -7  -3    0.40    0.50
  -3  -7  -3    0.50    0.80
  -2  -7  -3   16.70    1.70
  -2  -7  -3   14.20    1.70
   2   7   3   13.70    1.40
  -1  -7  -3   30.00    2.40
   1   7   3   27.80    2.20
   0  -7  -3    4.90    0.90
   0  -7  -3    5.90    1.00
   0   7   3    4.90    0.70
   0   7   3    5.00    1.00
   0   7   3    5.40    0.70
   1  -7  -3   11.70    1.50
  -1   7   3   13.50    1.50
  -1   7   3   11.00    1.10
  -1   7   3   11.60    1.40
  -1   7   3   13.60    1.60
   2  -7  -3   25.20    2.20
  -2   7   3   26.20    2.10
  -2   7   3   25.00    2.30
  -2   7   3   25.10    2.20
  -2   7   3   24.10    1.90
   3  -7  -3  200.68   11.80
  -3   7   3  189.38   11.60
  -3   7   3  186.38   11.70
  -3   7   3  187.48   11.70
   4  -7  -3    0.90    1.10
  -4   7   3    0.50    1.10
   5  -7  -3  164.78    9.20
  -5   7   3  123.49    8.90
  -6  -6  -3  184.98   11.10
  -6  -6  -3  178.18   11.30
  -5  -6  -3    5.00    1.10
  -5  -6  -3    3.70    1.10
  -5  -6  -3    3.50    0.90
  -4  -6  -3   37.80    2.90
  -4  -6  -3   42.70    3.20
  -4  -6  -3   41.60    3.10
  -3  -6  -3    0.60    0.50
  -3  -6  -3    0.80    0.80
  -3  -6  -3    1.10    0.80
  -2  -6  -3   23.10    2.10
  -2  -6  -3   23.80    2.10
   2   6   3   24.80    1.70
  -1  -6  -3   15.60    1.50
  -1  -6  -3   15.50    1.50
   1   6   3   15.70    1.40
   1   6   3   15.00    1.10
   0  -6  -3   33.60    2.40
   0  -6  -3   35.60    2.40
   0   6   3   30.20    2.30
   0   6   3   32.10    2.30
   0   6   3   32.30    2.10
   0   6   3   32.80    2.10
   0   6   3   30.20    2.40
   1  -6  -3    1.40    0.70
  -1   6   3    1.10    0.70
  -1   6   3    2.10    0.50
  -1   6   3    1.80    0.60
  -1   6   3    2.20    0.50
  -1   6   3    1.50    0.70
   2  -6  -3   16.80    1.40
   2  -6  -3   16.30    1.70
  -2   6   3   15.10    1.60
  -2   6   3   15.50    1.60
  -2   6   3   17.40    1.50
  -2   6   3   15.10    1.30
   3  -6  -3   13.40    1.40
   3  -6  -3   14.50    1.60
  -3   6   3   13.70    1.50
  -3   6   3   12.00    1.60
  -3   6   3   10.60    1.40
   4  -6  -3   23.60    2.10
   4  -6  -3   26.40    2.50
  -4   6   3   25.40    2.40
   5  -6  -3   10.30    1.40
  -5   6   3    8.60    1.50
  -6   6   3    0.20    0.40
  -6  -5  -3    1.20    0.70
  -6  -5  -3    1.30    1.00
  -6  -5  -3    1.90    0.80
  -5  -5  -3   11.90    1.50
  -5  -5  -3   11.90    1.70
  -5  -5  -3   11.90    1.40
  -4  -5  -3   49.60    3.50
  -4  -5  -3   48.10    3.40
  -4  -5  -3   45.40    3.30
  -3  -5  -3   94.09    5.80
  -3  -5  -3   90.69    5.90
  -3  -5  -3   87.99    5.70
  -3  -5  -3   92.09    5.60
  -3  -5  -3   92.69    5.60
  -2  -5  -3   89.19    5.40
  -2  -5  -3   82.19    5.40
  -1  -5  -3    3.70    5.80
   1   5   3    4.40    5.60
   0  -5  -3  154.28   10.30
   0  -5  -3  165.38    9.50
   0  -5  -3  152.48   13.30
   0   5   3  156.38   14.30
   0   5   3  160.18   10.60
   0   5   3  156.48    9.40
   1  -5  -3   69.19    4.40
  -1   5   3   72.19    4.20
  -1   5   3   68.69    4.30
  -1   5   3   70.79    4.20
  -1   5   3   69.59   11.00
  -1   5   3   71.49    4.40
  -1   5   3   65.49    5.80
  -1   5   3   67.39    4.40
   2  -5  -3   94.69    5.70
   2  -5  -3   72.89   11.70
   2  -5  -3   90.29    7.30
   2  -5  -3  100.69    5.50
   2  -5  -3   94.29    5.80
  -2   5   3   86.29    5.70
  -2   5   3   90.79    5.80
  -2   5   3   90.39    5.70
  -2   5   3   93.89    5.50
   3  -5  -3   46.30    3.20
   3  -5  -3   43.40    3.10
   3  -5  -3   41.90    2.80
  -3   5   3   46.40    3.10
  -3   5   3   45.30    2.90
  -3   5   3   47.40    3.10
  -3   5   3   46.30    3.20
   4  -5  -3   49.90    3.30
   4  -5  -3   55.59    4.10
   4  -5  -3   50.79    3.50
  -4   5   3   52.09    3.70
   5  -5  -3    9.70    1.40
   5  -5  -3   11.10    1.10
  -5   5   3    9.10    1.40
  -6   5   3   16.20    1.50
  -7  -4  -3   64.99    4.50
  -7  -4  -3   62.29    4.20
  -6  -4  -3    4.30    0.90
  -6  -4  -3    3.30    0.70
  -6  -4  -3    3.10    1.10
  -6  -4  -3    3.20    0.90
  -5  -4  -3   30.80    2.30
  -5  -4  -3   26.20    2.20
  -5  -4  -3   30.40    2.60
  -5  -4  -3   27.80    2.30
  -4  -4  -3    5.00    0.70
  -4  -4  -3    4.30    1.00
  -4  -4  -3    3.60    0.80
  -4  -4  -3    4.70    0.80
  -3  -4  -3   34.40    2.50
  -3  -4  -3   34.30    2.40
  -3  -4  -3   32.80    2.50
  -3  -4  -3   34.90    2.40
  -2  -4  -3    2.60    0.60
  -2  -4  -3    2.00    0.40
  -2  -4  -3    2.50    0.60
   2   4   3    3.60    3.70
   2   4   3    1.00    0.80
  -1  -4  -3    4.00    0.50
  -1  -4  -3    4.10    3.10
  -1  -4  -3    4.80    0.70
  -1  -4  -3    4.70    0.70
  -1  -4  -3    4.30    1.00
   1   4   3    3.70    3.10
   1   4   3    5.60    0.60
   1   4   3    3.30    1.10
   0  -4  -3   72.79    4.40
   0  -4  -3   68.89    4.30
   0   4   3   73.09    5.10
   0   4   3   72.69    7.30
   0   4   3   74.59    4.30
   0   4   3   63.09    4.40
   0   4   3   72.09    4.20
   1  -4  -3   64.59    4.70
   1  -4  -3   57.79    3.80
   1  -4  -3   65.19    7.70
   1  -4  -3   59.09    3.70
   1  -4  -3   62.19    3.90
  -1   4   3   64.19    3.80
  -1   4   3   63.29    3.70
  -1   4   3   59.59    3.80
  -1   4   3   58.39    7.90
  -1   4   3   60.89    3.90
  -1   4   3   63.59    3.70
  -1   4   3   64.19    4.90
   2  -4  -3   25.70    2.90
   2  -4  -3   21.50    1.60
   2  -4  -3   31.70    7.40
   2  -4  -3   22.50    1.50
   2  -4  -3   23.60    1.80
  -2   4   3   21.70    1.70
  -2   4   3   21.60    2.80
  -2   4   3   22.80    1.70
  -2   4   3   21.50    1.50
  -2   4   3   22.80    1.70
  -2   4   3   18.30    6.20
   3  -4  -3   74.39   12.30
   3  -4  -3   60.19    3.70
   3  -4  -3   58.79    3.70
   3  -4  -3   55.79    3.80
   3  -4  -3   52.69    5.40
  -3   4   3   62.99    3.70
  -3   4   3   63.69    3.90
  -3   4   3   55.39    5.60
  -3   4   3   64.99    3.90
  -3   4   3   62.19    3.90
  -3   4   3   64.99   12.90
   4  -4  -3   -8.10   24.40
   4  -4  -3    2.10    4.70
   4  -4  -3    6.20    0.70
  -4   4   3    4.20    5.00
  -4   4   3  -14.00   25.70
   5  -4  -3   51.69    3.20
   5  -4  -3   49.60    3.20
   5  -4  -3   52.19    3.50
  -5   4   3   48.00    3.50
  -5   4   3   49.00    3.20
   6  -4  -3   35.60    2.50
  -6   4   3   31.10    2.10
  -6   4   3   26.80    2.30
   7  -4  -3   65.79    4.70
  -7   4   3   68.09    4.30
  -7  -3  -3    1.20    0.70
  -7  -3  -3    0.70    0.50
  -6  -3  -3   95.79    5.80
  -6  -3  -3   92.69    6.00
  -6  -3  -3   89.29    5.80
  -6  -3  -3   85.49    5.60
  -5  -3  -3    0.20    0.40
  -5  -3  -3    0.10    0.70
  -5  -3  -3    0.70    0.70
  -5  -3  -3    0.60    0.60
  -4  -3  -3  189.98   11.50
  -4  -3  -3  198.18   11.60
  -4  -3  -3  196.58   11.50
  -4  -3  -3  184.48   11.50
  -3  -3  -3  126.89    7.70
  -3  -3  -3  128.49    7.50
  -3  -3  -3  121.99    7.50
  -3  -3  -3  127.69    7.60
  -3  -3  -3  129.89    7.50
  -3  -3  -3  120.39    7.70
  -2  -3  -3  259.97   14.70
  -2  -3  -3  233.98   14.50
   2   3   3  254.07   14.90
   2   3   3  247.68   15.40
  -1  -3  -3  740.23   45.40
  -1  -3  -3  728.13   45.80
   1   3   3  813.02   47.50
   1   3   3  831.02   45.90
   0   3   3  247.28   15.10
   0   3   3  251.37   15.80
   1  -3  -3    4.50    0.50
   1  -3  -3    4.90    0.70
   1  -3  -3    4.90    1.10
   1  -3  -3    4.50    0.60
   1  -3  -3    3.80    2.40
  -1   3   3    5.90    0.70
  -1   3   3    6.00    0.70
  -1   3   3    6.20    0.50
  -1   3   3    3.90    2.90
  -1   3   3    6.80    1.50
  -1   3   3    5.70    0.50
  -1   3   3    5.30    0.70
   2  -3  -3  340.97   25.50
  -2   3   3  364.66   23.50
  -2   3   3  374.06   22.10
   3  -3  -3  255.47   14.80
  -3   3   3  243.68   15.90
  -3   3   3  236.98   14.60
  -3   3   3  260.37   14.70
  -3   3   3  249.88   19.10
   4  -3  -3  140.99   21.10
   4  -3  -3  155.48   11.60
   4  -3  -3  172.58    9.80
   4  -3  -3  164.38   10.10
  -4   3   3  174.78    9.90
  -4   3   3  167.38   10.10
   5  -3  -3    2.80    0.80
  -5   3   3    0.00    0.40
   6  -3  -3   73.89    4.50
   6  -3  -3   52.99    4.20
  -6   3   3   67.29    4.40
  -6   3   3   71.69    4.20
   7  -3  -3    1.10    0.90
  -7   3   3    0.30    0.50
  -7   3   3    0.00    0.40
  -7  -2  -3    8.70    1.30
  -7  -2  -3    8.00    1.40
  -6  -2  -3   47.50    3.10
  -6  -2  -3   47.60    3.30
  -6  -2  -3   45.70    3.50
  -5  -2  -3    0.00    0.50
  -5  -2  -3    0.20    0.40
  -5  -2  -3    0.00    0.50
  -5  -2  -3    0.40    0.70
  -4  -2  -3   19.10    1.40
  -4  -2  -3   17.50    1.50
  -4  -2  -3   18.10    1.70
  -4  -2  -3   21.00    1.50
  -4  -2  -3   18.00    1.50
  -4  -2  -3   17.60    1.50
  -3  -2  -3    0.10    0.30
  -3  -2  -3    0.20    0.30
  -3  -2  -3    0.10    0.50
  -3  -2  -3    0.20    0.40
  -3  -2  -3    0.00    0.40
  -3  -2  -3    0.20    0.20
  -3  -2  -3    0.30    0.40
  -2  -2  -3  359.36   20.70
  -2  -2  -3  350.76   20.70
  -1  -2  -3    1.10    0.50
  -1  -2  -3    0.80    0.40
  -1  -2  -3    0.50    0.40
  -1  -2  -3    0.60    0.30
  -1  -2  -3    0.30    1.00
  -1  -2  -3    0.50    0.40
  -1  -2  -3    0.30    0.30
   1   2   3    0.50    1.00
   1   2   3    1.20    0.50
   0  -2  -3  130.39    8.00
   0  -2  -3  120.39    8.00
   0   2   3  150.08    8.90
   0   2   3  152.38    8.40
   1  -2  -3   36.60    2.30
   1  -2  -3   38.10    2.90
   1  -2  -3   37.10    2.30
   1  -2  -3   35.50    2.40
   1  -2  -3   39.00    2.40
   1  -2  -3   42.50    4.10
  -1   2   3   41.10    3.00
  -1   2   3   37.10    2.40
  -1   2   3   38.40    2.40
  -1   2   3   39.40    2.40
  -1   2   3   38.70    2.30
  -1   2   3   42.40    4.10
  -1   2   3   39.70    2.30
   2  -2  -3   22.30    3.80
   2  -2  -3   26.70    1.80
   2  -2  -3   23.80    2.50
   2  -2  -3   25.10    1.80
   2  -2  -3   26.50    1.60
  -2   2   3   27.60    1.70
  -2   2   3   25.50    1.60
  -2   2   3   25.70    1.80
  -2   2   3   25.60    1.80
  -2   2   3   27.80    1.80
  -2   2   3   27.30    2.50
  -2   2   3   22.70    3.80
   3  -2  -3   19.10    1.40
   3  -2  -3   16.40    1.40
   3  -2  -3   18.30    1.30
   3  -2  -3   21.10    5.40
   3  -2  -3   18.00    2.40
  -3   2   3   20.90    3.00
  -3   2   3   24.80    8.10
  -3   2   3   19.40    1.30
  -3   2   3   18.10    1.50
   4  -2  -3   36.80    2.20
   4  -2  -3   19.80    9.30
   4  -2  -3   36.40    2.40
   4  -2  -3   33.30    2.40
   4  -2  -3   27.10    3.80
  -4   2   3   33.00    2.20
  -4   2   3   35.80    2.40
  -5   2   3   14.00    1.10
  -5   2   3   12.40    1.30
   6  -2  -3  172.08   10.50
   6  -2  -3  175.88   10.30
  -6   2   3  168.78   10.40
  -6   2   3  177.88   10.60
  -7   2   3    0.20    0.50
  -7   2   3    0.00    0.40
  -7  -1  -3   19.30    1.60
  -7  -1  -3   21.90    1.90
  -6  -1  -3   10.00    1.10
  -6  -1  -3    9.40    1.30
  -6  -1  -3   12.30    1.50
  -5  -1  -3  202.58   11.60
  -5  -1  -3  182.98   11.40
  -5  -1  -3  181.98   11.60
  -5  -1  -3  195.28   11.50
  -5  -1  -3  199.98   11.60
  -4  -1  -3    5.80    0.70
  -4  -1  -3    5.70    0.90
  -4  -1  -3    4.70    0.70
  -4  -1  -3    6.00    0.80
  -4  -1  -3    5.30    0.70
   4   1   3    2.90    1.60
   4   1   3    4.10    6.40
   4   1   3    5.10    1.00
   4   1   3    3.10    3.50
  -3  -1  -3    2.80    0.50
  -3  -1  -3    3.60    0.50
  -3  -1  -3    3.30    0.50
  -3  -1  -3    4.50    0.60
  -3  -1  -3    4.20    0.70
  -3  -1  -3    3.00    0.50
   3   1   3    3.80    0.80
   3   1   3    2.70    2.20
   3   1   3    3.00    1.80
   3   1   3    2.70    0.60
  -2  -1  -3   91.39    5.50
   0  -1  -3    8.40    0.70
   0  -1  -3    9.00    0.60
   0  -1  -3    8.00    0.60
   0   1   3    7.90    0.60
   0   1   3    7.80    0.50
   0   1   3    6.70    1.20
   0   1   3    6.90    0.60
   0   1   3    8.00    0.60
   0   1   3    8.90    0.50
   0   1   3    8.00    0.60
   0   1   3    9.10    0.60
   1  -1  -3  215.88   12.80
   1  -1  -3  208.48   12.40
  -1   1   3  196.28   12.70
  -1   1   3  202.18   12.30
   2  -1  -3    0.00    0.60
   2  -1  -3    0.30    0.50
   2  -1  -3    0.10    0.40
   2  -1  -3    0.20    0.30
   2  -1  -3    0.40    1.90
  -2   1   3    0.00    0.20
  -2   1   3    0.80    2.00
  -2   1   3    0.40    0.70
   3  -1  -3    3.30    0.70
   3  -1  -3    1.00    3.40
   3  -1  -3    3.10    0.40
   3  -1  -3    3.20    0.60
   3  -1  -3    2.50    1.10
  -3   1   3    3.60    0.50
  -3   1   3    3.90    0.60
  -3   1   3    3.30    0.70
   4  -1  -3    1.00    0.50
   4  -1  -3    1.40    1.90
   4  -1  -3    0.00   10.10
   4  -1  -3    1.00    0.30
  -4   1   3    0.60    0.30
  -4   1   3    1.30    0.60
  -4   1   3    1.00    0.50
  -5   1   3  250.17   14.40
  -5   1   3  218.58   14.30
  -5   1   3  253.57   14.20
   6  -1  -3   52.79    3.50
  -6   1   3   50.69    3.60
  -6   1   3   53.79    3.40
  -7   1   3    4.00    1.40
  -7   1   3    3.30    0.90
  -7   0  -3    0.90    0.50
  -7   0  -3    0.30    0.60
  -5   0  -3    0.40    0.40
  -5   0  -3    0.00    0.40
  -5   0  -3   -0.30    0.40
  -5   0  -3   -0.30    0.50
  -4   0  -3  286.07   16.30
  -4   0  -3  269.07   16.20
   4   0   3  281.87   18.30
   4   0   3  268.67   16.70
  -3   0  -3    2.90    0.50
  -3   0  -3    2.50    0.50
  -3   0  -3    2.80    0.40
  -3   0  -3    2.20    0.50
  -3   0  -3    2.30    0.50
   3   0   3    0.60    2.10
   3   0   3    2.00    0.70
  -2   0  -3  169.38   10.20
   2   0   3  175.08   10.30
   2   0   3  175.78   10.70
  -1   0  -3    6.40    0.70
  -1   0  -3    6.40    0.60
  -1   0  -3    6.50    0.60
  -1   0  -3    5.90    0.60
  -1   0  -3    6.90    1.00
   1   0   3    8.30    1.10
   1   0   3    7.90    0.70
   0   0  -3  905.41   56.49
   0   0   3 1034.50   56.49
   1   0  -3    5.60    0.40
   1   0  -3    4.20    0.50
   1   0  -3    6.00    1.30
   1   0  -3    4.70    0.80
   1   0  -3    4.10    0.50
  -1   0   3    4.90    0.60
  -1   0   3    4.10    0.50
  -1   0   3    4.40    0.50
  -1   0   3    4.60    0.40
   2   0  -3  236.38   13.60
   2   0  -3  236.38   14.20
   2   0  -3  222.68   13.50
   2   0  -3  227.58   14.00
  -2   0   3  214.28   13.10
  -2   0   3  211.08   13.10
   3   0  -3   17.50    1.90
   3   0  -3   15.80    1.10
   3   0  -3   15.80    2.00
   3   0  -3   20.00    3.70
   3   0  -3   16.40    1.20
   3   0  -3   16.40    1.20
   3   0  -3   23.10    4.20
  -3   0   3   16.80    1.30
  -3   0   3   14.90    1.40
  -3   0   3   16.30    1.20
   4   0  -3  202.08   13.20
   4   0  -3  209.08   16.70
  -4   0   3  224.08   12.50
  -4   0   3  218.08   12.40
  -4   0   3  197.68   12.60
   5   0  -3   91.09    5.70
  -5   0   3   92.29    6.00
  -5   0   3   96.89    5.80
  -5   0   3   97.99    5.90
   6   0  -3  250.97   15.00
  -6   0   3  263.87   15.10
  -6   0   3  246.28   15.30
  -6   0   3  256.87   15.20
  -7   0   3   15.10    1.40
  -7   0   3   15.30    1.70
  -7   1  -3   31.70    2.60
  -7   1  -3   38.40    2.50
  -6   1  -3    1.40    0.70
  -6   1  -3    2.00    0.50
  -5   1  -3  349.77   20.40
  -5   1  -3  343.67   20.40
  -5   1  -3  346.67   20.50
  -4   1  -3    2.40    0.50
  -4   1  -3    2.20    0.50
  -4   1  -3    0.90    0.40
   4  -1   3    2.00    0.50
  -3   1  -3  550.14   34.00
  -3   1  -3  563.24   33.30
   3  -1   3  569.84   33.40
   3  -1   3  575.34   34.20
  -2   1  -3   16.70    1.20
  -2   1  -3   15.40    1.10
  -2   1  -3   17.70    1.60
  -2   1  -3   19.80    2.90
   2  -1   3   15.40    1.20
   2  -1   3   15.20    1.10
   2  -1   3   16.20    1.60
   2  -1   3   20.80    2.60
  -1   1  -3  366.66   21.90
  -1   1  -3  385.16   22.30
   1  -1   3  371.06   22.30
   1  -1   3  368.26   21.90
   0   1  -3    7.60    0.60
   0   1  -3    7.80    1.30
   0   1  -3    7.20    0.50
   0   1  -3    7.40    0.50
   0   1  -3    6.60    1.00
   0   1  -3    7.20    0.60
   0   1  -3    7.70    0.60
   0  -1   3    8.50    1.00
   0  -1   3    6.30    0.60
   0  -1   3    7.10    0.70
   0  -1   3    5.80    0.60
   0  -1   3   11.20    1.60
   0  -1   3    7.30    0.50
   0  -1   3    7.60    0.70
   0  -1   3    7.10    0.50
   1   1  -3 3455.75  184.98
  -1  -1   3 2910.81  184.88
   2   1  -3    0.90    1.90
   2   1  -3    2.30    0.80
  -2  -1   3    1.60    0.40
  -2  -1   3    1.50    0.40
  -2  -1   3    1.20    0.70
  -2  -1   3    1.20    0.30
   3   1  -3   14.90    3.80
   3   1  -3   16.40    1.90
   3   1  -3   15.80    3.80
   3   1  -3   15.50    1.90
  -3  -1   3   15.40    1.20
  -3  -1   3   15.00    1.10
  -3  -1   3   14.40    1.40
   4   1  -3   20.60    2.80
   4   1  -3   16.50    2.60
   4   1  -3   19.50    7.10
   4   1  -3   17.60    6.50
  -4  -1   3   20.90    1.60
  -4  -1   3   20.80    1.80
  -4  -1   3   21.50    1.50
   5   1  -3  225.58   13.50
  -5  -1   3  244.58   13.70
  -5  -1   3  225.18   13.60
  -5  -1   3  223.58   13.90
  -6  -1   3   51.49    3.30
  -6  -1   3   49.60    3.70
  -6  -1   3   49.80    3.50
  -7  -1   3   83.89    5.60
  -7   2  -3   42.80    3.50
  -7   2  -3   53.29    3.20
  -6   2  -3   82.19    5.40
  -6   2  -3   84.09    5.20
  -5   2  -3  127.09    7.50
   5  -2   3  121.99    7.60
  -4   2  -3  181.28   10.30
   4  -2   3  161.38   15.60
   4  -2   3  167.78   11.40
  -3   2  -3  132.89    7.90
  -3   2  -3  137.69   10.70
  -3   2  -3  139.89    8.70
  -3   2  -3  134.59    7.90
   3  -2   3  126.39   10.50
   3  -2   3  122.09    8.00
   3  -2   3  139.19    8.80
  -2   2  -3   15.40    1.80
  -2   2  -3   17.30    3.20
  -2   2  -3   13.50    1.00
  -2   2  -3   12.50    1.10
   2  -2   3   13.20    1.10
   2  -2   3   12.90    1.10
   2  -2   3   13.00    0.90
   2  -2   3   12.40    3.10
   2  -2   3   13.90    1.00
   2  -2   3   14.60    1.70
  -1   2  -3 1426.76   83.09
  -1   2  -3 1418.16   83.59
   1  -2   3 1384.06   82.99
   1  -2   3 1467.85   83.49
   0   2  -3 6608.84  373.36
   0  -2   3 6256.67  373.36
   1   2  -3 2175.38  122.09
  -1  -2   3 2040.20  122.09
  -1  -2   3 2065.19  121.69
   2   2  -3   98.39    6.30
  -2  -2   3   90.59    6.00
  -2  -2   3   96.29    5.90
  -2  -2   3  101.49    6.20
  -2  -2   3  106.19    5.90
  -2  -2   3   95.59    7.00
  -2  -2   3   93.99    5.90
   3   2  -3  106.99    7.00
   3   2  -3  117.39    9.60
  -3  -2   3  103.39    6.50
  -3  -2   3  107.19    6.30
  -3  -2   3  106.09    6.40
  -3  -2   3  100.89    6.40
   4   2  -3    5.10    8.20
   4   2  -3    0.00    1.50
   4   2  -3    1.80    6.80
   4   2  -3   -1.00    1.20
  -4  -2   3    0.20    0.50
  -4  -2   3    0.70    0.60
  -4  -2   3   -0.40    0.30
  -4  -2   3   -0.10    0.30
  -5  -2   3   99.59    6.50
  -5  -2   3  100.29    6.20
  -5  -2   3  104.99    6.40
  -6  -2   3   49.60    3.50
  -6  -2   3   49.80    3.70
  -6  -2   3   50.29    3.30
  -7  -2   3   35.50    2.50
  -7  -2   3   38.30    2.80
  -7   3  -3   12.60    1.10
  -7   3  -3   11.80    1.40
  -6   3  -3   60.79    3.90
  -6   3  -3   58.29    4.10
   6  -3   3   63.99    4.10
  -4   3  -3   93.99    7.60
  -4   3  -3   71.29   13.70
  -4   3  -3  108.39    6.00
  -4   3  -3   97.29    6.10
   4  -3   3  101.89    7.70
   4  -3   3   93.89   13.40
   4  -3   3   96.99    5.90
   4  -3   3   95.19    6.10
   4  -3   3   99.99    6.00
  -3   3  -3   18.10    1.30
  -3   3  -3   15.30    1.40
  -3   3  -3   16.70    2.50
  -3   3  -3   14.80    5.70
   3  -3   3   16.40    1.20
   3  -3   3   16.40    1.40
   3  -3   3   16.00    6.00
   3  -3   3   17.40    2.40
   3  -3   3   16.50    1.40
  -2   3  -3    4.80    0.50
  -2   3  -3    3.80    0.70
  -2   3  -3    2.20    3.60
  -2   3  -3    2.70    0.50
  -2   3  -3    4.50    0.60
  -2   3  -3    3.30    1.20
   2  -3   3    3.60    0.50
   2  -3   3    1.50    0.90
   2  -3   3    3.90    1.00
   2  -3   3    3.40    3.00
   2  -3   3    3.20    0.60
  -1   3  -3   99.49    5.80
  -1   3  -3   91.89    5.60
  -1   3  -3   95.19    5.60
  -1   3  -3   99.79    7.80
  -1   3  -3   97.59    6.40
   1  -3   3   96.89    7.70
   1  -3   3   98.79    6.30
   1  -3   3   89.49    5.60
   1  -3   3   87.09    5.70
   0   3  -3    7.60    2.40
   0   3  -3    9.40    0.80
   0   3  -3   11.30    1.60
   0   3  -3   10.30    0.70
   0   3  -3    9.70    0.70
   0  -3   3    8.30    0.90
   0  -3   3    6.10    2.20
   0  -3   3    6.80    1.20
   1   3  -3  621.74   34.90
   1   3  -3  602.34   35.60
  -1  -3   3  570.14   35.50
  -1  -3   3  638.04   34.90
  -1  -3   3  523.85   34.40
   2   3  -3   29.30    5.90
   2   3  -3   19.20    1.40
   2   3  -3   22.00    3.00
  -2  -3   3   20.40    1.40
  -2  -3   3   20.40    1.50
  -2  -3   3   20.70    1.60
  -2  -3   3   21.60    3.90
  -2  -3   3   18.10    2.00
  -2  -3   3   19.80    1.70
   3   3  -3   20.00    5.70
   3   3  -3   26.80    2.70
  -3  -3   3   25.80    1.90
  -3  -3   3   26.30    2.00
  -3  -3   3   18.90    1.90
  -3  -3   3   24.20    1.80
   4   3  -3   27.20   10.50
   4   3  -3   32.40    4.10
  -4  -3   3   39.20    2.70
  -4  -3   3   43.40    2.60
  -4  -3   3   40.60    3.00
  -4  -3   3   38.60    2.70
  -5  -3   3    2.70    0.80
  -5  -3   3    2.90    1.00
  -5  -3   3    2.40    0.70
  -5  -3   3    3.30    0.60
  -6  -3   3   45.60    3.10
  -6  -3   3   52.59    4.00
  -6  -3   3   43.90    3.30
  -7  -3   3   82.79    5.70
  -7  -3   3   98.19    6.10
  -7   4  -3   40.70    2.90
  -7   4  -3   37.80    2.60
   7  -4   3   42.50    2.90
  -6   4  -3   -0.10    0.40
   6  -4   3    0.20    0.60
   6  -4   3    0.90    0.50
  -5   4  -3   49.99    3.20
   5  -4   3   47.30    3.10
   5  -4   3   50.09    3.40
   5  -4   3   49.00    3.10
  -4   4  -3   14.30    1.50
  -4   4  -3   13.90    1.30
  -4   4  -3   15.00    1.20
   4  -4   3   14.60    1.40
   4  -4   3   12.80    1.20
   4  -4   3   -4.70   17.80
   4  -4   3   14.60    1.20
   4  -4   3   10.50    4.10
   4  -4   3   14.90    1.50
  -3   4  -3   27.20    4.40
  -3   4  -3   40.70   12.50
  -3   4  -3   31.00    2.20
  -3   4  -3   30.70    2.20
   3  -4   3   28.50    2.20
   3  -4   3   25.60    9.10
   3  -4   3   25.50    3.50
   3  -4   3   33.50    2.00
   3  -4   3   31.40    2.20
  -2   4  -3   21.40    6.50
  -2   4  -3   20.10    1.50
  -2   4  -3   19.70    1.30
  -2   4  -3   19.50    1.50
  -2   4  -3   17.70    2.70
  -2   4  -3   19.40    1.50
   2  -4   3   15.70    5.70
   2  -4   3   20.00    1.60
   2  -4   3   18.20    2.50
   2  -4   3   18.60    1.30
   2  -4   3   19.20    1.50
  -1   4  -3   26.20    1.80
  -1   4  -3   28.30    1.70
  -1   4  -3   24.20    2.80
  -1   4  -3   21.70    4.70
  -1   4  -3   26.30    1.80
  -1   4  -3   27.70    1.70
  -1   4  -3   25.70    1.80
   1  -4   3   23.10    1.80
   1  -4   3   23.80    5.00
   1  -4   3   30.00    2.80
   1  -4   3   25.40    1.90
   1  -4   3   24.20    1.70
   0   4  -3   20.90    1.40
   0   4  -3   17.20    2.30
   0   4  -3   24.10    4.90
   0   4  -3   20.30    1.50
   0  -4   3   16.40    2.20
   0  -4   3   18.60    1.20
   0  -4   3   18.70    1.50
   0  -4   3   16.70    4.10
   0  -4   3   17.10    1.30
   1   4  -3   -0.30    0.90
   1   4  -3    1.00    0.30
   1   4  -3    0.30    3.80
   1   4  -3    0.30    0.40
   1   4  -3    0.40    0.40
   1   4  -3    0.20    0.40
  -1  -4   3    0.70    0.90
  -1  -4   3    0.70    0.50
  -1  -4   3    0.80    3.70
  -1  -4   3    0.70    0.50
   2   4  -3  581.04   34.80
   2   4  -3  566.54   36.30
  -2  -4   3  587.54   35.60
  -2  -4   3  583.34   34.30
   3   4  -3    7.70    0.90
  -3  -4   3    7.20    1.40
  -3  -4   3    8.10    1.10
  -3  -4   3    8.00    1.20
  -3  -4   3    7.40    0.80
  -4  -4   3   45.90    3.40
  -4  -4   3   47.80    3.00
  -4  -4   3   48.90    3.20
  -4  -4   3   43.90    3.20
  -5  -4   3    0.50    0.60
  -5  -4   3    0.60    0.90
  -5  -4   3    0.60    0.50
  -5  -4   3    0.20    0.60
  -6  -4   3    5.90    1.10
  -6  -4   3    9.50    1.50
  -7  -4   3    0.10    1.50
  -7  -4   3    1.00    0.60
  -6   5  -3    3.00    0.60
   6  -5   3    5.30    1.10
  -5   5  -3   14.40    1.80
   5  -5   3   16.70    1.40
   5  -5   3   22.40    1.90
   5  -5   3   19.00    1.50
  -4   5  -3   72.19    4.80
  -4   5  -3   70.29    4.70
  -4   5  -3   72.49    4.50
   4  -5   3   73.99    4.50
   4  -5   3   73.09    5.00
   4  -5   3   77.79    4.80
   4  -5   3   75.29    4.50
  -3   5  -3   22.70    1.80
  -3   5  -3   21.50   16.70
  -3   5  -3   22.00    1.80
  -3   5  -3   15.60    3.70
   3  -5   3   21.00    1.80
   3  -5   3   21.00    1.50
   3  -5   3   20.20    1.70
  -2   5  -3   18.90    1.60
  -2   5  -3    7.90    9.00
  -2   5  -3   17.70    1.50
  -2   5  -3   21.40    1.40
  -2   5  -3   17.90    1.60
   2  -5   3   21.50    1.40
   2  -5   3    7.00    9.20
   2  -5   3   22.10    1.60
   2  -5   3   11.70    2.70
   2  -5   3   19.40    1.70
  -1   5  -3   26.50    7.80
  -1   5  -3   47.80    2.90
  -1   5  -3   47.90    2.80
  -1   5  -3   46.30    3.00
  -1   5  -3   43.30    3.00
  -1   5  -3   43.60    4.40
   1  -5   3   26.10    6.70
   1  -5   3   43.10    3.00
   1  -5   3   47.30    2.80
   1  -5   3   44.10    2.90
   1  -5   3   45.10    4.30
   0   5  -3   36.20    2.50
   0   5  -3   31.60    7.00
   0   5  -3   37.90    3.90
   0   5  -3   38.60    2.30
   0   5  -3   38.70    2.50
   0   5  -3   39.50    2.50
   0   5  -3   32.60    2.30
   0  -5   3   40.80    4.20
   0  -5   3   40.80    2.60
   0  -5   3   35.70    7.30
   1   5  -3   74.49    4.70
   1   5  -3   72.59    4.70
   1   5  -3   82.39    4.50
   1   5  -3   80.29    4.60
   1   5  -3   62.39    5.80
  -1  -5   3   70.29    5.70
  -1  -5   3   57.89    8.90
  -1  -5   3   72.69    4.60
  -1  -5   3   82.99    4.80
  -1  -5   3   73.89    4.70
   2   5  -3   87.29    5.30
   2   5  -3   84.89    5.20
  -2  -5   3   83.19    5.50
  -2  -5   3   94.49    5.60
   3   5  -3   73.29    4.60
  -3  -5   3   77.39    4.90
  -3  -5   3   71.69    4.80
  -3  -5   3   75.09    4.90
  -4  -5   3   39.50    3.00
  -4  -5   3   41.60    3.20
  -4  -5   3   41.60    3.00
  -5  -5   3   37.00    2.80
  -5  -5   3   37.10    2.90
  -5  -5   3   40.30    3.20
  -6  -5   3    0.90    0.70
  -6  -5   3    0.30    0.60
  -6  -5   3    1.10    0.90
   6  -6   3   61.49    4.20
  -5   6  -3    1.10    0.90
   5  -6   3    1.00    0.90
  -3   6  -3   30.00    2.40
  -3   6  -3   32.10    2.30
   3  -6   3   29.10    2.30
   3  -6   3   24.40    2.60
  -2   6  -3   20.70    1.80
  -2   6  -3   20.30    1.70
  -2   6  -3   19.30    1.50
  -2   6  -3   20.70    1.80
   2  -6   3   18.40    1.60
   2  -6   3   19.50    1.80
   2  -6   3   20.50    1.40
  -1   6  -3   18.10    1.60
  -1   6  -3   17.30    1.60
  -1   6  -3   18.50    1.60
  -1   6  -3   16.50    1.40
  -1   6  -3   19.10    1.30
   1  -6   3   19.00    1.70
   0   6  -3   26.40    1.70
   0   6  -3   25.90    1.70
   0   6  -3   24.10    1.90
   0   6  -3   27.00    2.10
   0   6  -3   26.00    2.00
   0  -6   3   25.80    2.10
   0  -6   3   26.30    2.00
   1   6  -3    3.80    0.60
   1   6  -3    4.30    0.80
  -1  -6   3    3.90    0.80
  -1  -6   3    2.80    0.80
   3   6  -3    0.70    0.60
  -3  -6   3    0.50    0.80
  -3  -6   3    0.00    0.60
  -4  -6   3   32.80    2.70
  -4  -6   3   32.50    2.80
  -5  -6   3    0.30    0.90
  -5  -6   3    0.30    0.70
  -6  -6   3    4.30    1.10
  -6  -6   3    0.70    0.70
  -5   7  -3   56.69    4.00
  -4   7  -3    0.50    0.70
  -4   7  -3    1.70    1.00
   4  -7   3    2.20    1.30
  -3   7  -3  100.69    6.60
  -3   7  -3  103.19    6.50
   3  -7   3  102.49    6.60
  -2   7  -3    7.10    1.30
  -2   7  -3    6.80    1.10
  -2   7  -3    7.80    1.20
  -2   7  -3    7.40    0.90
   2  -7   3    5.50    1.20
  -1   7  -3   67.59    3.90
  -1   7  -3   58.09    4.10
  -1   7  -3   64.29    4.10
  -1   7  -3   61.09    4.20
   1  -7   3   65.39    4.20
   1  -7   3   53.19    4.30
   0   7  -3   79.49    5.00
   0   7  -3   73.89    4.80
   0   7  -3   81.59    5.10
   0   7  -3   71.19    4.60
   0  -7   3   74.29    5.00
   0  -7   3   76.69    4.90
   1   7  -3   51.09    3.50
   1   7  -3   53.79    3.30
   1   7  -3   51.39    3.30
  -1  -7   3   54.69    3.70
   2   7  -3   16.80    1.50
  -2  -7   3   17.70    1.80
  -2  -7   3   17.70    1.80
   3   7  -3   15.30    1.60
  -3  -7   3   15.90    1.80
  -4  -7   3   21.50    2.10
  -4  -7   3   22.50    2.70
  -5  -7   3   43.30    3.30
  -5  -7   3   37.60    3.00
   4  -8   3   49.70    3.70
  -3   8  -3   -0.20    0.90
  -3   8  -3    1.00    0.80
   3  -8   3    1.40    1.00
  -2   8  -3   24.20    2.40
  -2   8  -3   28.90    2.80
  -2   8  -3   32.10    2.90
   2  -8   3   27.50    2.60
  -1   8  -3    0.80    0.80
  -1   8  -3    0.40    0.80
  -1   8  -3    0.00    0.60
  -1   8  -3    0.50    1.10
   1  -8   3    0.40    0.60
   1  -8   3    0.10    0.90
   0   8  -3    7.40    1.20
   0   8  -3    7.60    0.90
   0   8  -3    8.10    0.90
   0  -8   3    5.60    1.00
   0  -8   3    7.70    1.30
   1   8  -3    0.70    0.50
   1   8  -3    0.70    0.70
  -1  -8   3    0.30    0.60
  -2  -8   3    0.70    0.60
  -3  -8   3    0.40    0.70
  -4  -8   3   -1.00    0.60
  -3   9  -3   73.69    4.70
   3  -9   3   58.29    5.00
  -2   9  -3   51.29    3.60
  -1   9  -3   11.60    1.90
   1  -9   3   10.20    1.40
   0   9  -3   61.69    4.30
   0   9  -3   63.39    4.00
   0  -9   3   63.19    4.30
   1   9  -3   18.50    1.50
   1   9  -3   13.30    1.70
  -1  -9   3   14.50    1.80
   2   9  -3   17.30    1.80
  -2  -9   3   18.10    1.80
  -3  -9   3   42.90    3.50
   1  10   4   51.79    3.80
   0  10   4   71.29    5.10
   0  10   4   84.29    4.90
  -3  -9  -4   28.20    2.50
  -3  -9  -4   23.70    2.00
  -2  -9  -4    3.40    0.90
  -2  -9  -4    3.30    0.80
   1   9   4    3.40    0.70
   1   9   4    3.80    1.00
   0   9   4    4.20    0.70
  -1   9   4    3.00    1.10
  -3   9   4   80.19    5.40
  -4  -8  -4   57.19    4.10
  -3  -8  -4    4.20    0.80
  -3  -8  -4    5.00    1.00
  -2  -8  -4   76.19    5.10
  -1  -8  -4   59.39    4.20
   1   8   4   61.69    4.10
   0  -8  -4   95.19    5.90
   0   8   4   88.79    5.80
   0   8   4   88.89    5.60
   1  -8  -4   25.90    2.20
  -1   8   4   26.60    2.30
   2  -8  -4   60.89    4.40
  -2   8   4   66.59    4.60
  -2   8   4   69.59    4.50
  -2   8   4   58.69    4.40
   3  -8  -4    3.60    1.10
   4  -8  -4   89.39    6.20
  -4   8   4   98.29    6.40
  -5  -7  -4   -0.20    0.70
  -5  -7  -4    0.70    0.90
  -4  -7  -4    0.90    0.70
  -4  -7  -4    1.30    0.90
  -3  -7  -4   10.40    1.20
  -3  -7  -4   11.20    1.60
  -3  -7  -4   10.60    1.50
  -2  -7  -4   78.19    5.00
  -2  -7  -4   72.79    5.10
  -1  -7  -4   55.49    3.60
   1   7   4   45.80    3.30
   0  -7  -4    3.40    0.80
   0  -7  -4    3.40    0.80
   0   7   4    2.40    0.80
   0   7   4    3.20    0.60
   0   7   4    2.80    0.60
   1  -7  -4    0.60    0.70
  -1   7   4    0.40    0.50
  -1   7   4    0.40    0.70
  -1   7   4    0.40    0.80
  -1   7   4    0.40    0.60
  -1   7   4    0.40    0.60
   2  -7  -4   15.20    1.70
  -2   7   4   17.50    1.70
  -2   7   4   15.50    1.80
  -2   7   4   14.50    1.40
  -2   7   4   16.00    1.80
   3  -7  -4  120.39    7.70
  -3   7   4  125.39    7.60
  -3   7   4  117.09    7.80
   4  -7  -4   14.00    3.00
  -4   7   4   12.00    1.80
  -5   7   4   34.20    2.90
  -6  -6  -4   48.80    3.60
  -6  -6  -4   53.29    3.80
  -5  -6  -4    0.90    0.90
  -5  -6  -4    0.40    0.60
  -5  -6  -4    0.80    0.70
  -4  -6  -4   51.29    3.70
  -4  -6  -4   57.59    3.60
  -4  -6  -4   55.89    3.90
  -4  -6  -4   54.99    4.00
  -3  -6  -4    1.00    0.70
  -3  -6  -4    0.50    0.50
  -3  -6  -4    2.00    0.90
  -2  -6  -4   10.90    1.50
  -2  -6  -4   11.30    1.40
   2   6   4   11.20    1.20
  -1  -6  -4   19.00    1.70
  -1  -6  -4   21.80    1.80
   1   6   4   19.90    1.60
   0  -6  -4  147.89    8.40
   0  -6  -4  139.59    8.40
   0   6   4  137.99    8.20
   0   6   4  131.79    8.40
   0   6   4  136.69    8.30
   0   6   4  134.29    8.40
   1  -6  -4    0.20    0.60
  -1   6   4    0.30    0.60
  -1   6   4    0.00    0.60
  -1   6   4   -0.50    0.40
  -1   6   4    0.10    0.40
  -1   6   4   -0.40    0.40
   2  -6  -4    4.40    1.00
  -2   6   4    4.70    1.00
  -2   6   4    4.10    0.70
  -2   6   4    3.20    0.80
  -2   6   4    3.60    0.90
   3  -6  -4   13.30    1.60
   3  -6  -4   12.00    1.40
   3  -6  -4   13.20    1.20
  -3   6   4   12.00    1.60
  -3   6   4   14.40    1.50
  -3   6   4   12.10    1.50
   4  -6  -4   28.20    2.20
   4  -6  -4   21.10    2.00
   4  -6  -4   30.60    2.60
  -4   6   4   28.90    2.50
   5  -6  -4    0.70    1.10
  -5   6   4    0.00    0.80
  -6  -5  -4    0.20    0.70
  -6  -5  -4    0.50    0.80
  -6  -5  -4    0.10    0.60
  -5  -5  -4    7.20    1.10
  -5  -5  -4    5.10    1.00
  -5  -5  -4    6.70    1.30
  -5  -5  -4    5.80    0.80
  -4  -5  -4   36.20    2.90
  -4  -5  -4   34.90    2.40
  -4  -5  -4   38.80    2.80
  -4  -5  -4   32.60    2.60
  -3  -5  -4   14.50    1.50
  -3  -5  -4   16.50    1.70
  -3  -5  -4   15.50    1.30
  -3  -5  -4   13.20    1.40
  -3  -5  -4   16.10    1.30
  -2  -5  -4  101.49    6.10
  -2  -5  -4   94.29    6.10
  -1  -5  -4  826.72   48.40
  -1  -5  -4  814.82   49.70
   0  -5  -4  157.98    9.20
   0  -5  -4  138.49   13.10
   0  -5  -4  160.88    9.20
   0  -5  -4  148.09   10.00
   0   5   4  156.08   14.10
   0   5   4  159.08    9.30
   0   5   4  148.39    9.10
   0   5   4  150.28   10.30
   1  -5  -4    5.90    5.60
   1  -5  -4    7.60    1.70
   1  -5  -4   12.10    1.20
  -1   5   4   11.80    0.90
  -1   5   4   11.40    1.20
  -1   5   4   12.80    8.90
  -1   5   4   11.60    0.90
  -1   5   4   11.80    1.10
  -1   5   4   12.30    1.20
  -1   5   4   11.40    2.60
   2  -5  -4  102.19    6.00
   2  -5  -4  105.99    5.80
   2  -5  -4  100.79    6.10
  -2   5   4   95.09    6.10
  -2   5   4   93.39    6.10
  -2   5   4   94.39    6.00
  -2   5   4   94.99   24.40
  -2   5   4   93.59    5.90
   3  -5  -4    5.10    0.90
   3  -5  -4    5.80    0.70
   3  -5  -4    6.10    1.10
  -3   5   4    6.90    0.80
  -3   5   4    5.20    0.90
  -3   5   4    6.80    1.00
  -3   5   4    5.40    1.00
   4  -5  -4   41.50    2.80
   4  -5  -4   43.40    3.10
  -4   5   4   44.80    3.30
   5  -5  -4   18.30    1.70
   5  -5  -4   23.40    2.00
  -5   5   4   23.00    2.10
  -6   5   4   38.30    2.70
  -7  -4  -4   81.59    5.40
  -7  -4  -4   87.09    5.60
  -7  -4  -4   96.19    5.90
  -6  -4  -4    0.80    0.80
  -6  -4  -4    0.20    0.50
  -6  -4  -4    0.40    0.70
  -6  -4  -4    1.30    0.70
  -5  -4  -4   25.40    2.20
  -5  -4  -4   26.70    2.20
  -5  -4  -4   29.90    2.50
  -5  -4  -4   30.20    2.30
  -4  -4  -4    4.10    1.00
  -4  -4  -4    4.10    0.80
  -4  -4  -4    3.30    0.70
  -4  -4  -4    6.00    0.90
  -4  -4  -4    5.10    0.70
  -3  -4  -4   63.79    4.30
  -3  -4  -4   62.79    4.00
  -3  -4  -4   64.19    4.00
  -3  -4  -4   68.99    4.00
  -3  -4  -4   62.29    4.10
  -3  -4  -4   67.39    4.20
  -2  -4  -4  114.69    7.10
  -2  -4  -4  122.59    7.20
  -2  -4  -4  113.79    7.30
  -2  -4  -4  139.49    7.90
  -2  -4  -4  118.39    7.10
   2   4   4  119.69    7.70
   2   4   4  111.49    9.40
  -1  -4  -4   32.20    2.10
  -1  -4  -4   33.90    2.60
  -1  -4  -4   27.30    2.10
  -1  -4  -4   31.50    4.30
   1   4   4   29.50    2.00
   1   4   4   30.70    2.00
   1   4   4   31.20    6.70
   0  -4  -4    4.00    0.60
   0  -4  -4    4.60    0.80
   0  -4  -4    3.30    1.00
   0  -4  -4    5.20    3.10
   0  -4  -4    4.40    0.70
   0   4   4    1.20    3.20
   0   4   4    4.90    0.50
   0   4   4    2.90    1.10
   0   4   4    4.30    0.60
   1  -4  -4    0.90    0.50
   1  -4  -4    0.50    0.80
   1  -4  -4   -1.00    3.40
  -1   4   4    0.80    0.50
  -1   4   4    0.90    0.30
  -1   4   4    0.40    1.10
  -1   4   4    0.90    0.40
  -1   4   4    0.20    4.20
  -1   4   4    1.20    0.50
  -1   4   4    0.40    0.30
   2  -4  -4   31.00    3.30
   2  -4  -4   17.80    6.20
   2  -4  -4   27.20    2.00
   2  -4  -4   32.70    2.20
   2  -4  -4   28.30    1.90
  -2   4   4   39.50    7.30
  -2   4   4   30.50    1.90
  -2   4   4   30.00    2.10
  -2   4   4   30.80    3.40
  -2   4   4   29.70    2.10
  -2   4   4   31.10    2.10
   3  -4  -4   17.90    1.30
   3  -4  -4   22.50    3.70
   3  -4  -4   19.40    1.50
   3  -4  -4   25.10   11.40
   3  -4  -4   17.80    1.70
  -3   4   4   10.60    9.80
  -3   4   4   18.60    1.60
  -3   4   4   14.30    2.70
  -3   4   4   19.10    1.50
  -3   4   4   18.90    1.30
  -3   4   4   17.40    1.50
   4  -4  -4    5.70    1.10
   4  -4  -4    4.90    0.70
   4  -4  -4    3.90    0.60
   4  -4  -4    5.50    0.90
  -4   4   4    4.40    1.00
  -4   4   4    5.00    0.60
   5  -4  -4   35.90    2.40
   5  -4  -4   39.10    2.70
  -5   4   4   33.30    2.70
  -5   4   4   33.40    2.30
   6  -4  -4   68.19    4.30
  -6   4   4   61.29    4.20
  -7   4   4   48.60    3.20
  -7  -3  -4   17.90    1.50
  -7  -3  -4   22.50    2.20
  -7  -3  -4   19.40    1.80
  -6  -3  -4   56.69    4.00
  -6  -3  -4   58.79    3.80
  -6  -3  -4   57.99    4.00
  -6  -3  -4   60.59    4.20
  -5  -3  -4    0.10    0.40
  -5  -3  -4    0.40    0.60
  -5  -3  -4    0.50    0.80
  -4  -3  -4  126.99    9.10
  -4  -3  -4  148.39    9.00
  -4  -3  -4  156.08    9.10
  -4  -3  -4  147.99    9.00
  -4  -3  -4  153.28    9.00
  -4  -3  -4  155.48    9.10
  -3  -3  -4  100.09    5.90
  -3  -3  -4   89.09    5.70
  -3  -3  -4   94.29    5.70
  -3  -3  -4   93.49    5.90
  -3  -3  -4   96.09    5.70
  -3  -3  -4   96.69    5.80
  -2  -3  -4  258.37   16.30
  -2  -3  -4  287.87   16.40
   2   3   4  283.47   17.10
   2   3   4  289.87   16.60
  -1  -3  -4  498.35   28.40
  -1  -3  -4  486.45   28.90
  -1  -3  -4  498.35   28.20
   1   3   4  470.85   28.50
   1   3   4  464.75   29.00
   0  -3  -4  209.68   13.60
   0  -3  -4  219.58   13.50
   0   3   4  249.28   14.10
   0   3   4  248.38   14.90
   1  -3  -4    0.20    0.90
   1  -3  -4    0.40    0.40
   1  -3  -4    0.20    0.40
   1  -3  -4    2.00    2.90
   1  -3  -4    0.80    0.30
  -1   3   4    0.40    0.70
  -1   3   4    0.50    0.30
  -1   3   4    1.00    0.30
  -1   3   4    0.80    0.40
  -1   3   4    0.80    0.40
  -1   3   4    1.10    0.50
  -1   3   4   -0.40    2.30
   2  -3  -4  314.67   21.50
   2  -3  -4  328.87   20.10
  -2   3   4  309.57   21.10
  -2   3   4  325.97   19.70
  -3   3   4  231.28   14.30
  -3   3   4  256.27   15.70
  -3   3   4  239.08   19.40
  -3   3   4  250.67   14.40
   4  -3  -4  128.89    7.30
   4  -3  -4  110.79    9.20
   4  -3  -4  124.59    7.10
   4  -3  -4  101.99   16.60
   4  -3  -4  114.69    7.40
   4  -3  -4  123.49    7.10
  -4   3   4  118.89    7.40
  -4   3   4  120.29    7.20
   5  -3  -4   59.99    3.70
   5  -3  -4   56.49    3.90
  -5   3   4   59.79    3.90
  -5   3   4   60.19    3.70
  -5   3   4   60.19    4.00
  -6   3   4    9.00    1.00
  -6   3   4    9.10    1.20
   7  -3  -4    5.40    1.00
  -7   3   4    2.70    0.70
  -7   3   4    4.20    0.60
  -7  -2  -4    4.50    0.90
  -7  -2  -4    9.10    1.40
  -7  -2  -4    4.70    1.00
  -6  -2  -4   62.69    4.20
  -6  -2  -4   61.69    4.00
  -6  -2  -4   62.39    4.40
  -6  -2  -4   64.29    4.20
  -5  -2  -4    3.10    0.90
  -5  -2  -4    2.90    0.70
  -5  -2  -4    3.00    0.70
  -5  -2  -4    2.80    0.70
  -5  -2  -4    3.00    0.60
  -4  -2  -4   24.00    1.80
  -4  -2  -4   23.80    1.80
  -4  -2  -4   23.20    1.60
  -4  -2  -4   23.20    2.00
  -4  -2  -4   25.20    1.80
  -4  -2  -4   22.20    1.80
  -3  -2  -4    5.80    0.70
  -3  -2  -4    6.90    0.70
  -3  -2  -4    5.90    0.90
  -3  -2  -4    6.80    0.70
  -3  -2  -4    6.40    0.80
  -3  -2  -4    6.10    0.80
  -3  -2  -4    5.00    0.70
  -2  -2  -4    8.80    0.80
  -2  -2  -4    8.30    0.80
  -2  -2  -4    8.60    0.90
  -2  -2  -4    8.90    0.80
  -2  -2  -4    8.50    1.00
  -2  -2  -4    9.00    0.80
  -2  -2  -4    9.60    0.70
  -1  -2  -4    1.50    0.30
  -1  -2  -4    1.70    0.50
  -1  -2  -4    1.30    0.40
  -1  -2  -4    2.60    0.50
  -1  -2  -4    1.20    0.30
  -1  -2  -4    0.80    0.40
  -1  -2  -4    2.10    1.00
   1   2   4    1.00    1.10
   1   2   4    1.60    0.50
   0   2   4  423.86   24.90
   0   2   4  419.96   25.30
   1  -2  -4   67.09    4.50
   1  -2  -4   63.29    4.00
   1  -2  -4   62.69    3.90
   1  -2  -4   70.49    5.60
   1  -2  -4   61.39    3.90
   1  -2  -4   59.99    4.00
  -1   2   4   66.39    4.00
  -1   2   4   69.29    3.90
  -1   2   4   73.79    4.60
  -1   2   4   71.59    5.50
  -1   2   4   67.49    4.00
   2  -2  -4  410.76   25.70
   2  -2  -4  419.16   24.80
  -2   2   4  462.35   25.10
  -2   2   4  415.46   25.90
  -2   2   4  360.96   24.00
   3  -2  -4   20.40    1.30
   3  -2  -4   18.60    1.40
   3  -2  -4   18.70    1.20
   3  -2  -4   14.70    2.30
   3  -2  -4   21.20    5.40
  -3   2   4   18.10    1.50
  -3   2   4   17.60    1.30
   4  -2  -4  126.09   16.70
   4  -2  -4  142.79   10.30
   4  -2  -4  153.38    8.90
   4  -2  -4  144.49    9.00
  -4   2   4  158.88    8.90
  -5   2   4    5.40    0.70
  -5   2   4    5.50    0.90
   6  -2  -4   52.79    3.30
   6  -2  -4   57.09    3.60
  -6   2   4   52.49    3.40
  -6   2   4   51.29    3.70
  -7   2   4    0.20    0.40
  -7   2   4    0.20    0.50
  -7  -1  -4   11.40    1.30
  -7  -1  -4    8.60    1.00
  -6  -1  -4   26.90    2.20
  -6  -1  -4   29.40    2.40
  -6  -1  -4   28.00    2.10
  -5  -1  -4   95.49    5.90
  -5  -1  -4   92.19    6.10
  -5  -1  -4  101.99    6.00
  -5  -1  -4   97.49    6.00
  -5  -1  -4   93.99    6.00
  -4  -1  -4   22.40    1.60
  -4  -1  -4   20.30    1.50
  -4  -1  -4   20.40    1.60
  -4  -1  -4   18.80    1.60
  -4  -1  -4   18.70    1.70
  -4  -1  -4   20.90    1.50
  -2  -1  -4   54.19    3.30
  -2  -1  -4   50.99    3.20
  -2  -1  -4   54.09    3.30
   0  -1  -4   13.20    0.90
   0  -1  -4   11.00    0.80
   0  -1  -4   10.90    0.80
   0  -1  -4   12.20    0.80
   0  -1  -4   11.40    0.80
   0   1   4   10.30    1.10
   0   1   4   11.30    0.80
   0   1   4   11.90    1.70
   0   1   4   11.90    0.80
   1  -1  -4 2360.36  136.79
  -1   1   4 2334.77  136.79
   2  -1  -4    9.90    0.80
   2  -1  -4   10.40    0.90
   2  -1  -4   10.20    0.90
   2  -1  -4   10.40    1.60
   2  -1  -4    9.70    2.70
  -2   1   4   10.50    0.90
  -2   1   4   10.50    0.80
  -2   1   4   10.90    0.80
  -2   1   4   10.60    1.00
   3  -1  -4   82.19    8.50
   3  -1  -4   87.39    5.10
   3  -1  -4   87.99    6.10
  -3   1   4   86.99    5.20
  -3   1   4   86.39    5.20
  -3   1   4   85.29    5.30
   4  -1  -4    2.00    1.50
   4  -1  -4    2.60    0.40
   4  -1  -4    3.50    7.00
   4  -1  -4    2.70    1.50
   4  -1  -4    3.40    0.60
   4  -1  -4    9.30    7.30
   4  -1  -4    3.00    0.70
  -4   1   4    2.90    0.50
  -4   1   4    3.60    0.70
  -4   1   4    2.60    0.60
   5  -1  -4   53.59    3.50
  -5   1   4   56.19    3.50
  -5   1   4   51.09    3.60
  -5   1   4   57.09    3.70
   6  -1  -4   11.80    1.30
  -6   1   4   11.20    1.10
  -6   1   4    9.70    1.20
  -7   1   4   14.90    1.50
  -7   1   4   16.00    1.30
  -7   0  -4    0.40    0.50
  -7   0  -4   -0.10    0.50
  -6   0  -4    0.80    0.70
  -6   0  -4    0.70    0.50
  -6   0  -4    0.80    0.60
  -5   0  -4    0.00    0.50
  -5   0  -4    0.00    0.40
  -5   0  -4   -0.10    0.40
  -5   0  -4    0.00    0.50
  -4   0  -4   21.70    1.50
  -4   0  -4   21.10    1.70
  -4   0  -4   20.70    1.60
  -4   0  -4   21.90    1.70
  -4   0  -4   23.10    1.70
   4   0   4   21.60    4.80
   4   0   4   20.80    2.20
  -3   0  -4   34.30    2.20
  -3   0  -4   35.00    2.10
  -3   0  -4   33.50    2.20
  -3   0  -4   28.50    2.20
  -3   0  -4   33.30    2.20
   3   0   4   33.90    4.00
   3   0   4   36.10    2.50
  -2   0  -4   29.10    1.90
  -2   0  -4   28.70    1.90
  -2   0  -4   26.80    1.90
  -2   0  -4   28.60    1.90
   2   0   4   29.50    2.70
   2   0   4   30.70    2.00
  -1   0  -4    0.40    0.70
  -1   0  -4    0.30    0.30
  -1   0  -4    0.10    0.30
  -1   0  -4    0.10    0.30
  -1   0  -4   -0.10    0.30
  -1   0  -4    0.30    0.20
   1   0   4    0.30    0.40
   1   0   4   -0.10    0.80
   0   0  -4    3.60    0.30
   0   0  -4    5.40    1.10
   0   0  -4    3.30    0.40
   0   0  -4    3.90    0.50
   0   0  -4    4.80    0.70
   0   0  -4    3.20    0.40
   0   0   4    3.80    0.50
   0   0   4    5.50    0.70
   0   0   4    4.20    0.30
   0   0   4    6.20    1.10
   0   0   4    4.70    0.40
   1   0  -4   27.30    2.70
   1   0  -4   21.40    1.50
   1   0  -4   22.90    1.50
   1   0  -4   25.80    1.90
   1   0  -4   23.60    1.40
  -1   0   4   21.50    1.50
  -1   0   4   24.20    1.50
  -1   0   4   24.50    1.40
  -1   0   4   23.70    1.50
   2   0  -4  100.09    7.00
   2   0  -4  100.29    5.90
   2   0  -4   97.79    6.90
   2   0  -4  103.19    6.00
   2   0  -4   81.79    5.40
  -2   0   4   78.49    5.40
  -2   0   4   88.59    5.50
   3   0  -4   12.40    4.00
   3   0  -4   14.00    1.00
   3   0  -4   14.60    1.10
   3   0  -4   11.00    3.80
   3   0  -4   12.80    1.80
   3   0  -4   13.50    1.10
   3   0  -4   14.90    2.00
  -3   0   4   13.70    1.10
  -3   0   4   13.90    1.00
  -3   0   4   13.80    1.40
   4   0  -4    8.10    0.70
   4   0  -4    8.00   10.00
   4   0  -4    6.60    1.80
   4   0  -4    5.80    2.50
   4   0  -4    4.80    6.80
   4   0  -4    9.10    0.90
  -4   0   4    8.70    0.80
  -4   0   4    8.00    0.90
   5   0  -4  174.88   10.50
   5   0  -4  176.18   10.40
  -5   0   4  182.08   10.70
  -5   0   4  180.88   10.50
  -5   0   4  172.08   10.80
  -6   0   4  329.27   20.60
  -6   0   4  360.56   20.30
  -6   0   4  346.77   20.50
  -7   1  -4   43.40    2.90
  -7   1  -4   42.50    3.10
  -6   1  -4    2.80    0.80
  -6   1  -4    2.10    0.60
  -5   1  -4   18.90    1.80
  -5   1  -4   25.50    1.80
  -5   1  -4   21.00    1.70
   5  -1   4    0.60   17.50
  -4   1  -4    7.40    0.80
  -4   1  -4    6.40    0.80
   4  -1   4    5.30    1.90
   4  -1   4    7.20    0.90
   4  -1   4   10.60    7.10
  -3   1  -4    8.10    1.40
  -3   1  -4    9.20    0.90
  -3   1  -4   11.30    0.90
  -3   1  -4    9.20    0.90
  -3   1  -4    6.50    2.80
   3  -1   4   11.00    1.50
   3  -1   4   10.50    3.00
   3  -1   4   10.30    0.90
  -2   1  -4   10.70    2.40
  -2   1  -4   11.00    0.90
  -2   1  -4   11.20    1.50
  -2   1  -4   12.60    0.90
  -2   1  -4   10.30    0.90
   2  -1   4   11.30    1.60
   2  -1   4   10.20    0.80
   2  -1   4   10.70    0.90
   2  -1   4    9.80    0.90
   2  -1   4   13.60    2.70
  -1   1  -4  481.25   29.00
  -1   1  -4  498.15   29.40
   1  -1   4  491.55   29.00
   1  -1   4  507.65   29.40
   0   1  -4   13.00    1.40
   0   1  -4   13.00    0.90
   0   1  -4   13.90    2.00
   0   1  -4   12.80    0.90
   0   1  -4   12.90    1.00
   0  -1   4   13.50    1.00
   0  -1   4   12.70    0.90
   0  -1   4   12.80    1.40
   0  -1   4   17.10    2.20
   1   1  -4  941.41   50.59
   1   1  -4  782.52   50.19
   2   1  -4   11.50    1.50
   2   1  -4   11.90    2.60
   2   1  -4   11.80    0.90
   2   1  -4   11.10    0.80
   2   1  -4    9.90    0.80
  -2  -1   4   10.80    0.80
  -2  -1   4   10.80    0.90
  -2  -1   4   11.40    0.90
   3   1  -4   51.99    6.00
   3   1  -4   44.40    2.90
   3   1  -4   51.19    3.70
   3   1  -4   54.19    6.40
   3   1  -4   50.19    3.80
   3   1  -4   44.10    2.80
  -3  -1   4   44.10    3.10
  -3  -1   4   43.50    2.80
  -3  -1   4   44.70    2.90
   4   1  -4   32.40    3.40
   4   1  -4   18.20    7.00
   4   1  -4   28.80    3.40
   4   1  -4   23.60    8.00
  -4  -1   4   31.40    2.20
  -4  -1   4   33.70    2.40
  -4  -1   4   32.00    2.10
  -5  -1   4  475.15   28.10
  -6  -1   4   37.80    3.00
  -6  -1   4   41.00    2.70
  -6  -1   4   37.30    2.80
  -7  -1   4    7.90    1.10
  -7  -1   4    8.00    1.00
  -7   2  -4   34.70    2.80
  -7   2  -4   41.50    2.60
  -6   2  -4  118.29    7.20
  -6   2  -4  117.69    7.50
   6  -2   4  120.19    7.30
  -5   2  -4  159.08    8.80
   5  -2   4  142.39    8.80
   5  -2   4  139.09    8.60
  -4   2  -4   38.60    2.60
  -4   2  -4   37.40    9.20
  -4   2  -4   38.80    4.00
   4  -2   4   40.00    2.60
   4  -2   4   38.40    3.80
   4  -2   4   29.80    7.60
   4  -2   4   41.20    2.50
  -3   2  -4  140.39    8.50
  -3   2  -4  132.79   10.50
   3  -2   4  127.69    7.70
   3  -2   4   93.99   12.70
  -2   2  -4    3.30    1.10
  -2   2  -4    3.00    0.50
  -2   2  -4    3.60    0.60
  -2   2  -4    3.10    2.50
   2  -2   4    3.30    0.60
   2  -2   4    4.40    0.70
   2  -2   4    2.60    0.40
   2  -2   4    2.60    0.90
   2  -2   4    3.00    0.40
   2  -2   4    3.00    2.40
  -1   2  -4 2040.40  117.89
   1  -2   4 1970.70  117.29
   1  -2   4 2038.30  117.79
   0   2  -4 4931.71  274.27
   0  -2   4 4492.05  273.67
   1   2  -4 1680.83   98.09
   1   2  -4 1689.03   98.49
   2   2  -4   74.79    4.50
   2   2  -4   72.39    4.40
   2   2  -4   85.69    6.70
   2   2  -4   70.59    4.60
   2   2  -4   80.79    5.10
  -2  -2   4   78.69    4.60
  -2  -2   4   78.39    4.50
  -2  -2   4   71.79    4.70
  -2  -2   4   76.29    4.60
  -2  -2   4   69.79    7.80
  -2  -2   4   71.89    5.70
   3   2  -4  117.79   11.00
   3   2  -4  132.79    8.50
  -3  -2   4  135.19    7.80
  -3  -2   4  123.99    8.00
  -3  -2   4  141.09    7.90
  -3  -2   4  126.19    7.80
   4   2  -4    1.50    1.40
   4   2  -4   -5.90    7.40
  -4  -2   4    1.80    0.60
  -4  -2   4    3.50    0.90
  -4  -2   4    3.20    0.80
  -5  -2   4   99.19    6.30
  -5  -2   4   92.19    5.90
  -5  -2   4   86.69    5.70
  -6  -2   4   12.20    1.40
  -6  -2   4   13.20    1.20
  -6  -2   4   11.50    1.80
  -7  -2   4  109.79    7.00
  -7  -2   4  105.79    6.80
  -7  -2   4  120.59    7.70
  -7   3  -4    3.10    0.60
  -7   3  -4    2.40    0.80
  -6   3  -4   59.89    4.20
  -6   3  -4   62.19    4.00
   6  -3   4   65.79    4.20
  -5   3  -4  112.89    6.40
   5  -3   4   99.09    6.30
   5  -3   4  102.89    6.50
  -4   3  -4  115.49   15.00
  -4   3  -4  113.79    9.10
  -4   3  -4  133.99    7.60
  -4   3  -4  139.39    7.80
   4  -3   4  123.79    7.40
   4  -3   4  114.59    7.70
   4  -3   4  134.69   17.00
   4  -3   4  124.89    9.20
   4  -3   4  128.09    7.60
  -3   3  -4   40.40    3.90
  -3   3  -4   47.20    8.30
  -3   3  -4   40.70    2.70
  -3   3  -4   41.70    2.70
   3  -3   4   41.50    2.50
   3  -3   4   30.20    6.00
   3  -3   4   38.20    2.70
   3  -3   4   43.90    3.70
   3  -3   4   40.60    2.70
  -2   3  -4    0.30    3.70
  -2   3  -4    0.80    0.30
  -2   3  -4    0.20    0.50
  -2   3  -4    0.40    0.40
  -2   3  -4    1.50    1.00
  -2   3  -4    0.20    0.40
   2  -3   4   -0.70    2.80
   2  -3   4    0.90    0.80
   2  -3   4    0.50    0.50
   2  -3   4    0.70    0.30
  -1   3  -4  180.48   11.50
  -1   3  -4  186.08   12.70
   1  -3   4  181.58   12.50
   1  -3   4  182.78   11.40
   0   3  -4   19.20    3.50
   0   3  -4   15.60    1.10
   0   3  -4   13.90    1.20
   0   3  -4   15.50    1.10
   0   3  -4   15.40    1.80
   0   3  -4   15.90    1.00
   0  -3   4   11.10    3.30
   0  -3   4   13.50    1.10
   0  -3   4   11.50    2.30
   0  -3   4   13.00    1.00
   0  -3   4   14.70    1.20
   1   3  -4  527.25   31.80
   1   3  -4  517.25   32.50
  -1  -3   4  569.64   32.60
  -1  -3   4  533.65   31.80
   2   3  -4  131.29    9.00
   2   3  -4  163.68    9.70
   2   3  -4  154.28   11.30
   2   3  -4  140.99    9.00
  -2  -3   4  156.58    9.60
  -2  -3   4  138.89   10.90
  -2  -3   4  170.78    9.10
  -2  -3   4  162.98    9.00
   3   3  -4   55.19    7.50
   3   3  -4   56.79    4.60
  -3  -3   4   59.39    3.80
  -3  -3   4   60.19    3.70
  -3  -3   4   58.99    3.90
  -3  -3   4   61.09    3.80
   4   3  -4   34.80   11.70
   4   3  -4   44.40    5.10
  -4  -3   4   55.89    3.40
  -4  -3   4   54.59    3.80
  -4  -3   4   52.59    3.50
  -4  -3   4   54.89    3.50
  -5  -3   4    4.40    0.90
  -5  -3   4    5.10    0.90
  -5  -3   4    6.70    1.30
  -5  -3   4    3.60    0.70
  -6  -3   4   43.80    2.80
  -6  -3   4   38.80    3.00
  -7  -3   4   22.20    2.10
  -7  -3   4   28.70    2.60
  -7   4  -4   60.49    4.20
  -7   4  -4   64.59    4.00
   7  -4   4   67.69    4.30
  -6   4  -4    3.50    0.60
   6  -4   4    4.40    0.70
   6  -4   4    3.10    0.90
  -5   4  -4   97.89    5.70
   5  -4   4   89.89    5.60
   5  -4   4   88.39    5.80
  -4   4  -4    2.60    0.60
   4  -4   4   -0.10    3.20
   4  -4   4    5.50    0.90
   4  -4   4    3.80    1.00
   4  -4   4    4.40    0.60
   4  -4   4    4.20    0.60
   4  -4   4   -5.60   16.30
  -3   4  -4   21.10    3.60
  -3   4  -4   21.60    1.70
  -3   4  -4   27.70    9.90
  -3   4  -4   19.10    1.60
   3  -4   4   18.00    1.70
   3  -4   4   20.50    1.70
   3  -4   4   17.90    3.10
   3  -4   4   17.60    9.40
   3  -4   4   21.70    1.40
  -2   4  -4   48.60    3.20
  -2   4  -4   49.30    3.10
  -2   4  -4   39.20    6.90
  -2   4  -4   52.89    4.40
  -2   4  -4   50.89    3.20
  -2   4  -4   49.10    3.00
   2  -4   4   23.80   10.80
   2  -4   4   49.99    3.20
   2  -4   4   49.70    3.00
   2  -4   4   49.00    3.00
   2  -4   4   49.80    3.20
  -1   4  -4   54.49    7.20
  -1   4  -4   58.19    4.80
  -1   4  -4   54.99    3.50
  -1   4  -4   56.69    3.50
  -1   4  -4   56.59    3.30
  -1   4  -4   51.79    3.50
   1  -4   4   51.49    3.50
   1  -4   4   61.39    4.50
   1  -4   4   50.89    7.70
   1  -4   4   55.09    3.40
   1  -4   4   57.69    3.60
   0   4  -4  637.54   39.90
   0   4  -4  648.24   38.70
   0  -4   4  665.53   39.80
   0  -4   4  647.34   38.60
   1   4  -4   87.39    6.10
   1   4  -4   88.39    5.10
   1   4  -4   89.99    5.20
   1   4  -4   84.39    5.30
   1   4  -4   87.59    5.30
   1   4  -4   87.29    8.80
  -1  -4   4   77.29    8.70
  -1  -4   4   83.09    5.30
  -1  -4   4   85.79    6.00
  -1  -4   4   85.89    5.20
   2   4  -4   25.90    2.80
   2   4  -4   16.00    5.70
  -2  -4   4   27.00    2.70
  -2  -4   4   22.40    1.80
  -2  -4   4   23.50    6.00
   3   4  -4    4.50    0.70
  -3  -4   4    4.50    0.80
  -3  -4   4    4.80    1.00
  -3  -4   4    3.40    0.80
  -4  -4   4   82.39    4.90
  -4  -4   4   75.69    5.00
  -4  -4   4   78.59    5.10
  -4  -4   4   77.59    5.30
  -5  -4   4    0.60    0.90
  -5  -4   4    0.70    0.50
  -5  -4   4    0.20    0.60
  -5  -4   4    1.00    0.70
  -6  -4   4    0.10    0.90
  -6  -4   4   -0.40    0.60
  -7  -4   4    0.50    1.90
  -7  -4   4    0.00    0.60
  -6   5  -4    0.60    0.40
   6  -5   4    1.10    0.80
  -5   5  -4    7.70    1.30
  -5   5  -4    6.20    0.80
   5  -5   4    8.60    1.30
  -4   5  -4    2.60    0.80
  -4   5  -4    2.10    0.70
  -4   5  -4    0.30    0.50
   4  -5   4    2.60    0.80
   4  -5   4    2.90    0.90
  -3   5  -4   50.29    6.80
  -3   5  -4   50.79    3.30
  -3   5  -4   51.49    3.30
  -3   5  -4   42.50   19.30
   3  -5   4   47.70    3.10
   3  -5   4   48.30    3.00
   3  -5   4   46.70    3.40
   3  -5   4   46.50    3.30
  -2   5  -4    2.50    0.70
  -2   5  -4    1.40    1.80
  -2   5  -4    2.20    0.50
  -2   5  -4   -5.00    9.00
  -2   5  -4    2.30    0.70
  -2   5  -4    1.30    0.60
   2  -5   4    2.60    0.70
   2  -5   4    2.20    2.00
   2  -5   4    2.50    0.50
   2  -5   4   -4.10    8.90
   2  -5   4    1.60    0.70
  -1   5  -4   14.20    1.40
  -1   5  -4   15.10    1.30
  -1   5  -4   14.10    3.00
  -1   5  -4   16.90    9.00
  -1   5  -4   16.00    1.10
  -1   5  -4   15.00    1.30
   1  -5   4   16.30    1.10
   1  -5   4    9.70    7.50
   1  -5   4   16.50    1.30
   1  -5   4   16.60    1.40
   1  -5   4   12.00    2.60
   0   5  -4    8.40    2.20
   0   5  -4   10.80    0.80
   0   5  -4   13.20    7.70
   0   5  -4    8.60    1.00
   0   5  -4    9.80    0.90
   0   5  -4    9.10    1.00
   0  -5   4    8.40    1.10
   0  -5   4    9.50    6.80
   0  -5   4    8.10    1.90
   1   5  -4  221.38   18.20
   1   5  -4  217.18   14.00
  -1  -5   4  206.08   17.40
  -1  -5   4  211.58   12.80
  -1  -5   4  216.68   13.70
   2   5  -4   49.80    3.20
   2   5  -4   49.80    3.00
  -2  -5   4   51.09    3.40
  -2  -5   4   49.30    3.40
   3   5  -4   22.10    1.50
  -3  -5   4   17.40    1.70
  -3  -5   4   15.40    1.60
  -3  -5   4   19.80    1.90
  -4  -5   4    6.50    1.00
  -4  -5   4    7.00    1.30
  -4  -5   4    7.30    1.20
  -5  -5   4   13.50    1.50
  -5  -5   4   16.90    2.00
  -5  -5   4   14.70    1.60
  -6  -5   4    0.30    0.60
  -6  -5   4    0.40    0.90
  -6  -5   4    0.00    0.60
   6  -6   4   61.69    4.20
  -5   6  -4    3.00    1.10
   5  -6   4    1.30    0.90
   5  -6   4    1.30    0.60
  -4   6  -4  156.08    9.30
  -4   6  -4  159.28    9.60
  -4   6  -4  159.58    9.60
   4  -6   4  145.49    9.50
   4  -6   4  151.38    9.30
   4  -6   4  163.08    9.80
  -3   6  -4   22.10    2.00
  -3   6  -4   21.10    1.90
  -2   6  -4   74.79    4.80
  -2   6  -4   76.99    4.50
  -2   6  -4   76.19    4.70
  -2   6  -4   75.99    4.80
   2  -6   4   66.99    4.70
   2  -6   4   76.49    4.90
   2  -6   4   70.59    4.50
  -1   6  -4   -0.10    0.50
  -1   6  -4    0.60    0.60
  -1   6  -4    1.30    0.50
  -1   6  -4    0.20    0.50
   1  -6   4    0.30    0.40
   1  -6   4    0.50    0.60
   0   6  -4    0.60    0.50
   0   6  -4    1.20    0.60
   0   6  -4    1.30    0.40
   0   6  -4    1.10    0.40
   0  -6   4    0.70    0.60
   0  -6   4    0.60    0.60
   1   6  -4    9.10    1.10
   1   6  -4    9.30    0.90
  -1  -6   4    9.20    1.20
  -1  -6   4    9.50    1.10
   2   6  -4    6.90    0.70
   2   6  -4    6.20    0.90
  -2  -6   4    4.90    1.00
  -2  -6   4    5.70    1.10
   3   6  -4    5.20    0.90
  -3  -6   4    4.70    1.10
  -3  -6   4    3.30    0.90
  -4  -6   4    2.40    0.90
  -4  -6   4    2.90    1.00
  -5  -6   4    3.00    0.90
  -5  -6   4    2.00    0.90
  -6  -6   4   36.70    2.70
  -6  -6   4   36.10    3.40
  -5   7  -4  103.79    6.70
  -4   7  -4    2.70    1.10
  -4   7  -4    3.30    0.90
   4  -7   4    6.10    1.40
  -3   7  -4  108.59    6.90
  -3   7  -4  106.29    7.00
   3  -7   4  113.99    7.10
  -2   7  -4    3.90    1.10
  -2   7  -4    2.90    0.90
  -2   7  -4    4.20    1.00
   2  -7   4    3.10    1.00
  -1   7  -4  181.88   11.20
  -1   7  -4  182.48   11.40
  -1   7  -4  181.18   11.10
  -1   7  -4  177.78   10.90
   1  -7   4  189.08   11.20
   1  -7   4  195.88   11.30
   0   7  -4   86.89    5.70
   0   7  -4   87.19    5.50
   0   7  -4   96.59    5.90
   0   7  -4   91.69    5.80
   0  -7   4   90.59    5.70
   0  -7   4   90.29    5.80
   1   7  -4   77.99    5.00
   1   7  -4   76.79    4.80
   1   7  -4   81.19    4.80
  -1  -7   4   80.29    5.20
   2   7  -4   14.10    1.40
  -2  -7   4   13.40    1.60
  -2  -7   4   15.20    1.70
   3   7  -4  101.19    6.40
  -3  -7   4  103.29    6.70
  -3  -7   4  102.89    6.70
  -4  -7   4   36.70    3.00
  -4  -7   4   40.60    3.70
  -5  -7   4   55.29    4.00
  -5  -7   4   51.29    3.80
  -4   8  -4   35.60    3.10
  -3   8  -4   10.50    1.70
  -3   8  -4    8.50    1.30
   3  -8   4    9.50    1.60
  -2   8  -4    3.10    0.90
  -2   8  -4    1.10    0.90
  -2   8  -4    2.90    1.20
   2  -8   4    1.00    0.90
  -1   8  -4    1.70    0.90
  -1   8  -4    1.00    0.80
  -1   8  -4    0.30    1.10
   1  -8   4    1.20    0.70
   1  -8   4    1.00    0.90
   0   8  -4   17.10    1.80
   0  -8   4   19.40    1.90
   0  -8   4   17.10    1.80
   1   8  -4    1.50    0.60
   1   8  -4    1.30    0.50
   1   8  -4    0.90    0.80
  -1  -8   4    1.00    0.70
   2   8  -4    3.70    0.90
  -2  -8   4    2.50    0.90
  -3  -8   4    2.70    1.00
  -4  -8   4    4.90    1.10
  -3   9  -4   58.69    4.60
  -3   9  -4   81.29    5.20
  -2   9  -4   80.29    5.30
   1  -9   4   29.00    2.20
   1  -9   4   21.30    2.20
   0   9  -4   71.09    4.70
   0  -9   4   66.49    4.60
   1   9  -4    1.20    0.80
  -1  -9   4    0.30    0.80
   2   9  -4   33.50    2.50
  -2  -9   4   31.90    2.60
   0  10   5   73.79    4.90
  -3  -9  -5    2.10    0.60
  -2  -9  -5   21.10    1.80
  -2  -9  -5   15.60    1.60
  -1  -9  -5   60.89    4.30
   1   9   5   55.39    3.90
   1   9   5   52.09    3.60
   0   9   5   -0.70    0.80
  -1   9   5    2.10    1.10
   2  -9  -5    1.80    0.90
  -3   9   5   91.29    6.20
  -4  -8  -5   65.49    5.20
  -4  -8  -5   92.69    5.50
  -3  -8  -5    0.60    0.60
  -3  -8  -5    0.80    0.80
  -2  -8  -5  109.29    7.00
  -1  -8  -5   11.80    1.50
   1   8   5   14.10    1.50
   0   8   5  115.79    7.40
   0   8   5  119.09    7.10
   1  -8  -5   11.70    1.50
  -1   8   5   15.70    1.70
  -1   8   5   12.60    1.20
   2  -8  -5  103.29    6.80
  -2   8   5  111.29    6.90
  -2   8   5  100.79    6.80
  -2   8   5  112.79    7.00
   3  -8  -5   12.30    1.70
   4  -8  -5   68.49    4.80
  -4   8   5   68.19    4.90
  -5  -7  -5    6.40    1.40
  -5  -7  -5    3.60    1.00
  -4  -7  -5    1.60    0.80
  -4  -7  -5    2.70    1.10
  -3  -7  -5    0.10    0.80
  -3  -7  -5    0.50    0.60
  -3  -7  -5    1.40    0.70
  -2  -7  -5  125.99    8.30
  -2  -7  -5  138.99    8.30
  -1  -7  -5  255.97   15.10
   1   7   5  249.28   15.00
   1   7   5  250.27   14.80
   0  -7  -5   -0.10    0.50
   0   7   5   -0.60    0.50
   0   7   5   -0.40    0.70
   0   7   5   -0.10    0.40
   1  -7  -5    8.00    1.20
  -1   7   5    8.20    1.20
  -1   7   5   10.60    1.40
  -1   7   5    8.30    1.20
  -1   7   5    7.80    0.90
   2  -7  -5   14.90    1.70
  -2   7   5   14.40    1.60
  -2   7   5   13.60    1.70
  -2   7   5   15.30    1.40
  -2   7   5   13.80    1.70
   3  -7  -5   20.20    2.10
  -3   7   5   21.70    2.20
   4  -7  -5   -0.50    1.00
  -4   7   5   -0.50    1.00
   5  -7  -5  109.29    6.60
  -5   7   5   78.49    6.00
  -6  -6  -5   14.90    1.70
  -6  -6  -5   17.50    2.10
  -5  -6  -5    0.30    0.70
  -5  -6  -5    0.40    0.90
  -5  -6  -5    0.60    0.60
  -4  -6  -5   60.19    4.20
  -4  -6  -5   60.89    4.30
  -3  -6  -5   41.40    3.00
  -3  -6  -5   36.20    2.90
  -3  -6  -5   34.20    2.60
  -1  -6  -5   21.20    1.80
  -1  -6  -5   19.90    1.80
   1   6   5   20.10    1.60
   1   6   5   20.10    1.40
   0  -6  -5  106.09    6.40
   0  -6  -5  111.39    6.30
   0   6   5  103.39    6.30
   0   6   5  100.99    6.10
   0   6   5   94.99    6.30
   0   6   5   97.19    6.40
   1  -6  -5   -0.10    0.60
  -1   6   5    0.00    0.40
  -1   6   5    0.10    0.60
  -1   6   5   -0.30    0.40
  -1   6   5    0.40    0.40
  -1   6   5   -0.10    0.60
   2  -6  -5   22.30    1.90
  -2   6   5   21.40    1.90
  -2   6   5   21.20    1.60
  -2   6   5   21.20    1.90
  -2   6   5   20.50    1.80
   3  -6  -5   29.70    2.10
   3  -6  -5   27.60    2.30
  -3   6   5   24.30    2.30
  -3   6   5   23.60    2.10
  -3   6   5   26.10    1.90
  -3   6   5   25.60    2.10
   4  -6  -5   23.30    2.10
   4  -6  -5   24.20    2.30
  -4   6   5   23.60    2.30
   5  -6  -5    2.30    1.40
  -5   6   5    2.60    1.00
  -6   6   5    0.10    0.50
  -6  -5  -5    0.10    0.70
  -6  -5  -5   -0.20    0.50
  -6  -5  -5   -0.30    0.80
  -5  -5  -5    1.80    0.70
  -5  -5  -5    2.30    0.80
  -5  -5  -5    1.30    0.50
  -5  -5  -5    2.40    1.00
  -4  -5  -5   23.20    2.00
  -4  -5  -5   18.80    1.80
  -4  -5  -5   19.10    1.60
  -4  -5  -5   23.30    1.70
  -4  -5  -5   24.00    1.90
  -4  -5  -5   22.50    2.10
  -3  -5  -5    0.00    0.40
  -3  -5  -5    0.50    0.40
  -3  -5  -5    0.00    0.50
  -3  -5  -5    0.00    0.40
  -3  -5  -5    0.70    0.70
  -2  -5  -5  114.19    7.00
  -2  -5  -5  123.99    7.20
  -2  -5  -5  112.69    7.20
  -1  -5  -5  350.66   21.40
  -1  -5  -5  348.77   23.30
   1   5   5  366.26   24.10
   1   5   5  353.76   21.80
   0  -5  -5   63.29    9.80
   0  -5  -5   77.99    4.60
   0  -5  -5   74.29    4.60
   0  -5  -5   68.09    5.40
   0   5   5   71.39    4.40
   0   5   5   73.69    4.50
   0   5   5   76.79    5.90
   0   5   5   69.39    4.60
   0   5   5   77.79    4.70
   0   5   5   62.89    9.00
   1  -5  -5    0.40    0.60
   1  -5  -5    0.30    1.10
   1  -5  -5   -2.30    5.70
  -1   5   5    0.20    0.40
  -1   5   5    0.30    0.40
  -1   5   5    0.10    0.50
  -1   5   5    0.00    0.50
  -1   5   5    0.10    0.30
  -1   5   5    0.00    1.50
  -1   5   5    1.30    7.80
   2  -5  -5  133.59    7.60
   2  -5  -5  129.39    7.30
   2  -5  -5  125.29    7.50
  -2   5   5  119.99    7.30
  -2   5   5  123.79    7.50
  -2   5   5  113.99   10.90
  -2   5   5  119.39    7.50
  -2   5   5  123.29    7.60
  -2   5   5   81.79   16.60
   3  -5  -5   15.80    1.60
   3  -5  -5   15.20    1.50
   3  -5  -5   16.30    1.20
  -3   5   5   15.50    1.30
  -3   5   5   16.80    1.50
  -3   5   5   13.10    1.60
  -3   5   5   15.20    1.40
   4  -5  -5   51.99    3.30
   4  -5  -5   54.69    3.80
   4  -5  -5   52.99    3.60
  -4   5   5   50.49    3.70
   5  -5  -5   34.50    2.80
   5  -5  -5   39.10    2.50
  -5   5   5   36.70    2.90
  -6   5   5   31.30    2.30
  -7  -4  -5   78.19    4.90
  -7  -4  -5   66.49    4.50
  -7  -4  -5   62.99    4.30
  -6  -4  -5    7.70    1.20
  -6  -4  -5    6.40    1.10
  -6  -4  -5    7.80    1.40
  -6  -4  -5    6.50    0.90
  -5  -4  -5   21.50    2.10
  -5  -4  -5   22.80    2.00
  -5  -4  -5   21.40    1.90
  -5  -4  -5   20.20    2.00
  -4  -4  -5   11.10    1.50
  -4  -4  -5   11.40    1.00
  -4  -4  -5   10.00    1.10
  -4  -4  -5   11.30    1.30
  -4  -4  -5    9.80    1.20
  -3  -4  -5   64.19    3.90
  -3  -4  -5   59.59    4.00
  -3  -4  -5   57.59    3.90
  -3  -4  -5   62.99    4.20
  -3  -4  -5   63.19    3.80
  -3  -4  -5   62.79    4.00
  -3  -4  -5   70.79    4.20
  -2  -4  -5  249.68   15.50
  -2  -4  -5  258.97   15.50
  -2  -4  -5  281.07   15.60
   2   4   5  268.97   20.20
  -1  -4  -5   35.10    2.50
  -1  -4  -5   35.30    4.50
  -1  -4  -5   36.40    2.80
  -1  -4  -5   34.80    2.30
  -1  -4  -5   36.70    2.50
   1   4   5   34.30    3.00
   1   4   5   40.50    2.30
   1   4   5   39.90    5.70
   0  -4  -5    3.20    0.60
   0  -4  -5    4.00    0.60
   0  -4  -5    1.50    0.90
   0  -4  -5    1.90    0.40
   0  -4  -5    1.80    3.00
   0   4   5    5.10    3.50
   0   4   5    3.00    0.50
   0   4   5    3.10    1.10
   0   4   5    2.50    0.40
   1  -4  -5   26.80    5.70
   1  -4  -5   14.30    1.30
   1  -4  -5   11.50    1.20
   1  -4  -5   12.90    1.10
   1  -4  -5   14.80    2.10
  -1   4   5   16.70    4.40
  -1   4   5   15.50    2.20
  -1   4   5   12.80    1.20
  -1   4   5   13.80    1.00
  -1   4   5   14.80    1.20
  -1   4   5   14.70    1.20
  -1   4   5   13.70    1.00
   2  -4  -5    0.20    1.10
   2  -4  -5    0.50    0.50
   2  -4  -5    0.80    0.40
   2  -4  -5    0.50    0.60
   2  -4  -5    0.70    5.40
  -2   4   5    1.00    0.50
  -2   4   5    0.80    0.40
  -2   4   5    1.00    0.60
  -2   4   5    4.60    6.20
  -2   4   5    0.30    0.60
  -2   4   5    0.90    1.20
   3  -4  -5    0.20    0.60
   3  -4  -5    0.30    0.50
   3  -4  -5    0.70    2.00
   3  -4  -5    0.80    0.40
   3  -4  -5    6.30   10.90
  -3   4   5    0.20    0.40
  -3   4   5   -4.80   12.50
  -3   4   5    0.50    0.70
  -3   4   5    0.30    0.60
  -3   4   5   -0.80    2.30
  -3   4   5    0.50    0.40
   4  -4  -5   -0.10    0.40
   4  -4  -5    0.00    0.60
   4  -4  -5    0.10    0.40
   4  -4  -5   -0.70    0.70
  -4   4   5   -0.50    0.70
   5  -4  -5   14.20    1.40
   5  -4  -5   18.50    1.70
   5  -4  -5   16.30    1.30
  -5   4   5   16.60    1.70
   6  -4  -5   32.60    2.50
   6  -4  -5   31.60    2.10
  -6   4   5   29.10    2.30
  -7   4   5   15.60    1.80
  -7  -3  -5    1.10    0.70
  -7  -3  -5    0.90    0.50
  -7  -3  -5    1.40    1.00
  -6  -3  -5   63.79    4.30
  -6  -3  -5   65.89    4.30
  -6  -3  -5   65.29    4.50
  -6  -3  -5   62.39    4.10
  -5  -3  -5    2.60    0.60
  -5  -3  -5    2.50    0.80
  -5  -3  -5    2.60    0.70
  -5  -3  -5    3.90    1.00
  -4  -3  -5  104.59    6.20
  -4  -3  -5   95.59    6.30
  -4  -3  -5  106.19    6.30
  -4  -3  -5  107.29    6.40
  -4  -3  -5  105.49    6.20
  -4  -3  -5   84.29    6.20
  -3  -3  -5   13.10    1.60
  -3  -3  -5   11.40    1.20
  -3  -3  -5   10.80    1.10
  -3  -3  -5   12.90    1.30
  -3  -3  -5   13.00    1.10
  -3  -3  -5   12.60    1.00
  -2  -3  -5  197.58   12.40
  -2  -3  -5  214.98   12.50
   2   3   5  220.88   12.60
   2   3   5  211.48   13.20
  -1  -3  -5  152.08    9.20
  -1  -3  -5  159.38    9.40
  -1  -3  -5  156.28   10.00
   1   3   5  155.68    9.50
   1   3   5  149.29   10.20
   0  -3  -5  316.77   17.90
   0  -3  -5  307.67   18.60
   0  -3  -5  255.37   17.30
   0   3   5  305.37   18.70
   0   3   5  302.07   17.90
   1  -3  -5   45.90    3.40
   1  -3  -5   40.00    2.40
   1  -3  -5   39.30    2.60
   1  -3  -5   47.80    5.60
   1  -3  -5   37.40    2.50
  -1   3   5   39.40    2.50
  -1   3   5   39.70    2.40
  -1   3   5   38.40    2.50
  -1   3   5   40.50    2.40
  -1   3   5   36.80    5.30
  -1   3   5   40.70    3.30
  -1   3   5   38.50    2.60
   2  -3  -5  244.18   16.60
   2  -3  -5  231.28   14.80
  -2   3   5  236.98   14.70
  -2   3   5  221.58   16.40
   3  -3  -5  227.58   15.70
   3  -3  -5  209.88   24.90
  -3   3   5  211.38   17.70
  -3   3   5  205.88   13.40
  -3   3   5  204.08   12.00
  -3   3   5  188.78   11.90
  -3   3   5  199.18   11.90
   4  -3  -5   86.59    4.90
   4  -3  -5   86.49    5.10
   4  -3  -5   75.99    7.20
   4  -3  -5   73.09    5.50
   4  -3  -5   65.29   14.80
  -4   3   5   82.99    5.20
  -4   3   5   83.39    5.00
   5  -3  -5    5.10    0.70
   5  -3  -5    5.20    0.60
   5  -3  -5    3.90    0.90
  -5   3   5    4.00    0.90
  -5   3   5    4.70    0.90
  -5   3   5    3.50    0.60
   6  -3  -5   15.40    2.20
  -6   3   5   13.10    1.10
  -6   3   5   10.90    1.30
   7  -3  -5   20.50    1.80
   7  -3  -5   24.30    1.60
  -7   3   5   16.50    1.60
  -7   3   5   19.70    1.50
  -7  -2  -5    3.70    0.90
  -7  -2  -5    3.90    0.70
  -7  -2  -5    6.40    1.30
  -6  -2  -5    0.90    0.60
  -6  -2  -5    2.90    1.00
  -6  -2  -5    1.10    0.70
  -6  -2  -5    2.30    0.60
  -5  -2  -5   15.10    1.70
  -5  -2  -5   13.30    1.40
  -5  -2  -5   15.70    1.50
  -5  -2  -5   15.80    1.50
  -5  -2  -5   16.20    1.30
  -4  -2  -5    0.10    0.40
  -4  -2  -5    0.10    0.50
  -4  -2  -5    0.20    0.30
  -4  -2  -5    0.30    0.40
  -4  -2  -5    0.00    0.40
  -4  -2  -5    0.70    0.50
  -3  -2  -5    3.90    0.60
  -3  -2  -5    4.30    0.50
  -3  -2  -5    3.90    0.70
  -3  -2  -5    3.30    0.60
  -3  -2  -5    3.70    0.50
  -3  -2  -5    3.10    0.50
  -2  -2  -5   99.49    5.70
  -2  -2  -5   91.39    5.60
  -2  -2  -5   93.49    5.60
  -1  -2  -5    1.60    0.40
  -1  -2  -5    1.30    0.30
  -1  -2  -5    1.20    0.40
  -1  -2  -5    1.50    0.40
  -1  -2  -5    1.70    1.00
  -1  -2  -5    2.20    0.40
   1   2   5    1.60    1.20
   1   2   5    1.50    0.60
   0  -2  -5  261.87   17.60
   0  -2  -5  305.97   16.50
   0  -2  -5  274.57   16.40
   1  -2  -5   54.29    3.50
   1  -2  -5   56.89    3.60
   1  -2  -5   64.89    5.40
   1  -2  -5   53.99    3.40
   1  -2  -5   61.99    4.10
  -1   2   5   59.19    3.50
  -1   2   5   63.79    4.20
  -1   2   5   58.29    3.50
  -1   2   5   56.89    3.50
  -1   2   5   59.09    3.50
  -1   2   5   64.89    5.20
  -1   2   5   54.29    3.60
   2  -2  -5  458.65   26.60
   2  -2  -5  439.36   25.50
  -2   2   5  414.96   29.10
  -2   2   5  377.46   24.60
  -2   2   5  434.16   26.70
   3  -2  -5   24.30    1.60
   3  -2  -5   21.90    2.80
   3  -2  -5   23.70    1.80
   3  -2  -5   24.70    1.60
   3  -2  -5   26.30    1.70
   3  -2  -5   19.50    5.80
  -3   2   5   24.30    1.60
  -3   2   5   25.20    1.80
   4  -2  -5    0.90    0.40
   4  -2  -5    1.00    0.60
   4  -2  -5    6.10    9.20
   4  -2  -5   -1.00    1.70
   4  -2  -5    0.00    0.60
  -4   2   5    0.50    0.30
  -4   2   5    0.60    0.60
   5  -2  -5   14.00    1.40
   5  -2  -5   15.70    1.20
  -5   2   5   15.30    1.20
  -5   2   5   13.60    1.40
   6  -2  -5  374.76   21.80
  -6   2   5  359.06   21.70
  -6   2   5  375.36   21.90
  -7   2   5    1.50    0.50
  -7   2   5    1.80    0.60
  -7  -1  -5    2.20    0.60
  -7  -1  -5    1.50    0.70
  -7  -1  -5    4.80    1.10
  -6  -1  -5   23.20    2.00
  -6  -1  -5   24.90    1.90
  -6  -1  -5   25.40    2.20
  -5  -1  -5  142.29    8.30
  -5  -1  -5  126.39    8.40
  -5  -1  -5  135.09    8.30
  -5  -1  -5  138.49    8.20
  -5  -1  -5  137.79    8.30
  -4  -1  -5   13.60    1.20
  -4  -1  -5   13.30    1.30
  -4  -1  -5   15.10    1.10
  -4  -1  -5   14.10    1.30
  -4  -1  -5   15.00    1.30
  -4  -1  -5    9.90    1.40
  -2  -1  -5   10.50    0.80
  -2  -1  -5    9.80    0.90
  -2  -1  -5   10.40    1.00
  -2  -1  -5    9.90    0.80
  -2  -1  -5   10.10    0.90
   0  -1  -5    5.40    0.60
   0  -1  -5    6.50    1.00
   0  -1  -5    4.90    0.50
   0  -1  -5    4.50    0.50
   0  -1  -5    3.60    0.50
   0  -1  -5    6.70    1.40
   0  -1  -5    4.30    0.50
   0   1   5    6.30    0.70
   0   1   5    8.60    1.50
   0   1   5    6.80    0.90
   0   1   5    4.60    0.50
   0   1   5    5.10    0.50
   1  -1  -5 1763.02  103.79
  -1   1   5 1789.22  103.79
   2  -1  -5   22.70    1.60
   2  -1  -5   23.30    2.40
   2  -1  -5   22.30    1.50
   2  -1  -5   23.80    3.80
  -2   1   5   22.50    1.50
  -2   1   5   24.00    1.60
  -2   1   5   25.90    1.70
  -2   1   5   25.10    1.50
   3  -1  -5  360.46   21.90
   3  -1  -5  357.26   23.40
   4  -1  -5    4.10    0.80
   4  -1  -5    4.00    0.50
   4  -1  -5    3.50    0.70
   4  -1  -5    0.70    7.60
   4  -1  -5    4.10    1.60
  -4   1   5    2.90    0.70
  -4   1   5    2.50    0.60
  -4   1   5    3.40    0.50
   5  -1  -5   46.60    3.00
   5  -1  -5   42.70    2.80
  -5   1   5   49.30    3.10
  -5   1   5   49.00    3.00
  -5   1   5   40.50    3.10
   6  -1  -5   22.00    1.80
  -6   1   5   21.30    1.80
  -6   1   5   21.70    1.70
  -7   1   5    1.60    0.60
  -7   1   5    0.20    0.40
  -7   0  -5    1.50    0.60
  -7   0  -5    0.90    0.60
  -6   0  -5  105.79    6.80
  -6   0  -5  110.59    6.80
  -6   0  -5  107.29    6.60
  -5   0  -5    2.70    0.60
  -5   0  -5    2.00    0.50
  -5   0  -5    2.30    0.70
  -5   0  -5    2.90    0.80
   5   0   5   11.80   16.00
  -4   0  -5    3.20    0.60
  -4   0  -5    4.30    0.80
  -4   0  -5    3.60    0.60
  -4   0  -5    4.70    0.70
  -4   0  -5    3.10    0.60
   4   0   5    4.10    1.10
   4   0   5    2.10    4.00
  -3   0  -5   27.10    2.00
  -3   0  -5   28.90    2.00
  -3   0  -5   28.60    2.00
  -3   0  -5   30.50    1.90
  -3   0  -5   31.40    1.90
  -3   0  -5   29.80    2.00
   3   0   5   31.20    3.90
   3   0   5   32.40    2.30
  -2   0  -5   91.99    5.90
  -2   0  -5   96.69    5.90
   2   0   5  104.89    6.50
   2   0   5  106.29    6.10
  -1   0  -5    0.70    0.30
  -1   0  -5    1.00    0.30
  -1   0  -5    0.90    0.40
  -1   0  -5    0.70    0.30
  -1   0  -5    1.30    0.80
  -1   0  -5    0.80    0.30
   1   0   5    1.00    0.50
   1   0   5    0.60    0.90
   0   0  -5  116.29    7.20
   0   0  -5  118.89    7.50
   0   0   5  117.79    7.20
   0   0   5  121.99    7.50
   1   0  -5   27.30    1.50
   1   0  -5   23.40    1.50
   1   0  -5   29.30    3.00
   1   0  -5   24.00    1.60
   1   0  -5   26.50    2.10
  -1   0   5   24.30    1.60
  -1   0   5   23.20    1.50
  -1   0   5   23.50    1.60
   2   0  -5  637.84   37.40
   2   0  -5  603.04   36.50
   2   0  -5  610.44   37.10
   2   0  -5  634.24   36.70
   3   0  -5   35.60    5.30
   3   0  -5   27.40    2.70
   3   0  -5   27.40    1.80
   3   0  -5   30.30    2.00
   3   0  -5   27.50    2.90
   3   0  -5   28.40    1.90
   3   0  -5   30.10    4.90
  -3   0   5   27.90    1.90
  -3   0   5   29.40    2.20
  -3   0   5   30.20    2.00
   4   0  -5   37.30    2.60
   4   0  -5   43.10    2.70
   4   0  -5   41.90    4.10
   4   0  -5   40.00    4.00
   4   0  -5   30.10    8.50
   4   0  -5   39.00    8.20
  -4   0   5   47.90    2.90
  -4   0   5   47.40    2.70
  -4   0   5   42.60    3.00
   5   0  -5  109.09    6.50
   5   0  -5  109.59    6.60
  -5   0   5  102.29    6.90
  -5   0   5  110.99    6.80
  -5   0   5  113.69    6.60
   6   0  -5   60.39    3.80
  -6   0   5   56.69    3.90
  -6   0   5   54.69    4.00
  -6   0   5   58.29    3.70
  -7   0   5    5.40    0.80
  -7   0   5    5.10    0.90
  -7   1  -5   36.90    2.80
  -7   1  -5   39.30    2.70
  -6   1  -5   26.10    2.00
  -6   1  -5   29.00    2.30
  -5   1  -5  237.28   14.30
  -5   1  -5  242.48   14.20
  -5   1  -5  235.38   14.10
  -4   1  -5   33.00    2.70
  -4   1  -5   32.40    2.20
   4  -1   5   34.10    3.10
   4  -1   5   30.30    6.60
  -3   1  -5   85.99    7.20
  -3   1  -5   87.89    5.80
  -3   1  -5   89.99    5.50
  -3   1  -5   91.39    5.50
   3  -1   5   94.39    7.50
   3  -1   5   95.29    6.00
  -2   1  -5    3.70    1.70
  -2   1  -5    4.40    0.50
  -2   1  -5    3.50    0.80
  -2   1  -5    4.50    0.50
   2  -1   5    3.50    1.90
   2  -1   5    5.90    0.50
   2  -1   5    5.90    0.60
   2  -1   5    4.60    0.90
   2  -1   5    5.30    0.60
  -1   1  -5   48.20    3.10
  -1   1  -5   46.70    2.80
  -1   1  -5   38.80    2.70
  -1   1  -5   41.80    2.70
  -1   1  -5   47.60    3.80
  -1   1  -5   41.50    2.70
   1  -1   5   48.30    3.80
   1  -1   5   49.30    3.10
   0   1  -5   17.50    1.30
   0   1  -5   16.60    1.20
   0   1  -5   18.00    1.20
   0   1  -5   17.60    2.50
   0   1  -5   20.20    1.90
   0   1  -5   17.10    1.10
   0   1  -5   17.20    1.10
   0  -1   5   19.60    2.60
   0  -1   5   19.50    1.70
  -1  -1   5 9999.00  579.84
   2   1  -5    3.30    0.60
   2   1  -5    2.90    0.30
   2   1  -5    2.40    0.90
   2   1  -5    2.60    0.40
   2   1  -5    1.10    2.30
  -2  -1   5    2.20    0.40
  -2  -1   5    2.70    0.50
  -2  -1   5    1.80    0.40
   3   1  -5   -0.40    7.00
   3   1  -5    0.20    3.80
   3   1  -5    1.20    0.50
   3   1  -5    0.00    0.90
   3   1  -5    0.80    0.40
  -3  -1   5    1.20    0.30
  -3  -1   5    0.70    0.60
  -3  -1   5    0.80    0.40
   4   1  -5   31.10    4.00
   4   1  -5   28.10    8.30
   4   1  -5   41.50    4.10
   4   1  -5   43.20    2.50
   4   1  -5   43.30    2.60
   4   1  -5   32.90    9.10
  -4  -1   5   41.50    2.90
  -4  -1   5   40.40    2.70
  -4  -1   5   43.40    2.60
   5   1  -5  119.19    6.90
  -5  -1   5  107.69    7.20
  -5  -1   5  116.19    7.10
  -5  -1   5  114.09    6.90
  -6  -1   5   -0.20    0.70
  -6  -1   5    0.10    0.40
  -6  -1   5    0.10    0.50
  -7  -1   5   11.20    1.10
  -7  -1   5   10.10    1.30
  -7   2  -5   23.80    1.80
  -7   2  -5   22.50    2.00
  -6   2  -5   11.70    1.10
  -6   2  -5    7.00    1.20
  -5   2  -5   52.29    3.30
   5  -2   5   49.90    3.10
   5  -2   5   48.60    3.30
  -4   2  -5   56.49    5.00
  -4   2  -5   57.59    9.80
  -4   2  -5   62.19    3.70
   4  -2   5   42.70    8.60
   4  -2   5   58.69    3.60
   4  -2   5   62.79    5.00
   4  -2   5   58.69    3.80
  -3   2  -5  110.69    7.30
  -3   2  -5  109.09    9.60
  -3   2  -5  108.29    6.50
   3  -2   5   96.99    6.60
   3  -2   5  114.99    6.40
   3  -2   5  114.39    6.60
   3  -2   5  110.09    9.80
   3  -2   5  108.69    7.30
  -2   2  -5   10.20    1.50
  -2   2  -5    8.70    0.80
  -2   2  -5    8.50    2.80
  -2   2  -5    7.00    0.80
  -2   2  -5    7.30    0.70
   2  -2   5    9.40    2.80
   2  -2   5    8.00    1.30
   2  -2   5    8.80    0.90
  -1   2  -5 1639.84   95.89
  -1   2  -5 1674.73   96.49
   1  -2   5 1618.14   95.89
   1  -2   5 1651.33   96.49
   0   2  -5    9.70    0.70
   0   2  -5   12.20    1.50
   0   2  -5   16.50    2.50
   0   2  -5    8.80    0.80
   0  -2   5    9.60    1.60
   0  -2   5    8.80    2.70
   1   2  -5  629.64   35.60
   1   2  -5  634.84   36.20
  -1  -2   5  572.24   36.10
  -1  -2   5  582.54   35.60
   2   2  -5    2.80    0.50
   2   2  -5    2.70    0.40
   2   2  -5    1.60    0.90
   2   2  -5    3.30    0.60
   2   2  -5    0.40    2.80
  -2  -2   5    2.80    0.70
  -2  -2   5    2.00    0.50
  -2  -2   5    1.00    2.40
  -2  -2   5    2.60    0.50
  -2  -2   5    2.90    0.50
  -2  -2   5    3.40    1.00
   3   2  -5  132.99   12.10
   3   2  -5  149.88    9.40
  -3  -2   5  154.58    8.70
  -3  -2   5  149.79    8.60
  -3  -2   5  134.79    8.60
  -3  -2   5  140.59    8.80
   4   2  -5   10.40    2.20
   4   2  -5    4.50    8.50
  -4  -2   5   11.90    1.60
  -4  -2   5   12.60    1.50
  -4  -2   5   11.70    1.10
  -5  -2   5   89.39    5.50
  -5  -2   5   88.69    5.60
  -6  -2   5   18.00    1.70
  -6  -2   5   19.30    1.60
  -6  -2   5   21.40    2.20
  -7  -2   5  133.19    8.20
  -7  -2   5  131.69    8.30
  -7  -2   5  139.69    8.60
  -7   3  -5   13.70    1.50
  -7   3  -5   12.00    1.20
  -6   3  -5   47.60    3.20
  -6   3  -5   44.50    3.40
   6  -3   5   51.39    3.30
  -5   3  -5   58.39    3.60
   5  -3   5   51.99    3.60
  -4   3  -5  139.39   16.50
  -4   3  -5  154.78    8.40
  -4   3  -5  140.99   10.00
   4  -3   5  143.99    8.40
   4  -3   5   93.89   20.90
   4  -3   5  121.99    8.50
   4  -3   5  142.19    8.30
  -3   3  -5   49.00    3.20
  -3   3  -5   51.49    3.20
  -3   3  -5   44.70    7.50
  -3   3  -5   47.20    4.30
   3  -3   5   49.60    4.30
   3  -3   5   51.39    3.10
   3  -3   5   47.20    7.80
   3  -3   5   51.89    3.20
   3  -3   5   47.70    3.20
  -2   3  -5   25.30    1.80
  -2   3  -5   26.10    1.80
  -2   3  -5   25.50    1.80
  -2   3  -5   28.40    2.70
  -2   3  -5   30.80    5.60
   2  -3   5   26.60    2.60
   2  -3   5   27.30    4.50
   2  -3   5   25.30    1.80
   2  -3   5   25.00    1.70
  -1   3  -5  346.07   21.00
  -1   3  -5  344.07   22.00
   1  -3   5  350.86   22.00
   1  -3   5  348.97   21.00
   0   3  -5    7.50    1.40
   0   3  -5    7.50    0.80
   0   3  -5    8.20    0.70
   0   3  -5    7.10    0.80
   0   3  -5    7.60    0.70
   0   3  -5    6.90    2.90
   0   3  -5    6.70    0.80
   0  -3   5    7.80    0.90
   0  -3   5    6.90    0.60
   0  -3   5    9.60    2.60
   0  -3   5    7.30    0.90
   0  -3   5    6.70    1.20
   1   3  -5 2099.49  124.29
   1   3  -5 2142.59  123.59
   2   3  -5  132.79   10.50
   2   3  -5  119.79    7.70
   2   3  -5  133.39    8.50
   2   3  -5  127.29    7.70
  -2  -3   5  138.79    7.80
  -2  -3   5  118.09   10.00
  -2  -3   5  130.99    8.30
  -2  -3   5  136.29    7.80
  -2  -3   5  126.59    7.90
   3   3  -5    5.90    0.60
   3   3  -5    4.90    1.60
   3   3  -5    2.90    5.90
  -3  -3   5    6.40    0.80
  -3  -3   5    4.60    1.00
  -3  -3   5    7.20    1.10
  -3  -3   5    7.60    0.80
   4   3  -5   33.80   12.80
   4   3  -5   53.39    3.30
   4   3  -5   41.70    5.30
  -4  -3   5   51.29    3.50
  -4  -3   5   54.29    3.50
  -4  -3   5   54.89    3.30
  -4  -3   5   51.69    3.70
  -5  -3   5   13.50    1.40
  -5  -3   5   13.30    1.70
  -5  -3   5   11.70    1.40
  -5  -3   5   13.20    1.20
  -6  -3   5   47.60    3.90
  -6  -3   5   42.20    3.20
  -6  -3   5   45.50    3.00
  -7  -3   5   47.00    3.50
  -7  -3   5   39.40    3.00
  -7   4  -5   99.39    6.50
  -7   4  -5  105.19    6.30
   7  -4   5  105.69    6.50
  -6   4  -5    2.70    0.60
   6  -4   5    3.80    1.00
   5  -4   5  126.09    7.90
   5  -4   5  132.29    7.70
   5  -4   5  128.19    7.70
   4  -4   5  760.22   44.00
   4  -4   5  556.84   49.80
  -3   4  -5   25.50    4.00
  -3   4  -5   26.40    2.10
  -3   4  -5   27.80    2.00
  -3   4  -5   32.80   10.80
   3  -4   5   29.10   10.20
   3  -4   5   28.10    3.60
   3  -4   5   28.40    2.10
   3  -4   5   29.00    1.90
   3  -4   5   28.50    1.90
   3  -4   5   28.80    2.10
  -2   4  -5   28.50    2.10
  -2   4  -5   29.20    1.80
  -2   4  -5   28.50    2.00
  -2   4  -5   32.20    3.50
  -2   4  -5   36.70    8.00
  -2   4  -5   28.80    2.00
   2  -4   5   29.10    1.90
   2  -4   5   29.60    1.90
   2  -4   5   30.00    2.10
   2  -4   5   24.40    3.10
   2  -4   5   27.70    2.10
   2  -4   5   38.40    7.20
  -1   4  -5  145.69    8.40
  -1   4  -5  142.59    8.50
  -1   4  -5  133.89    8.50
  -1   4  -5  145.59    9.50
  -1   4  -5  134.79   12.00
  -1   4  -5  145.29    8.30
   1  -4   5  138.99    8.30
   1  -4   5  140.89    8.50
   1  -4   5  152.08   11.90
   1  -4   5  130.99    8.40
   1  -4   5  152.68    9.50
   0   4  -5   -3.80    3.50
   0   4  -5    2.90    0.60
   0   4  -5    2.90    1.10
   0  -4   5    2.20    1.00
   0  -4   5    2.10    3.50
   1   4  -5  416.76   24.80
   1   4  -5  423.46   23.20
  -1  -4   5  311.57   25.90
  -1  -4   5  354.56   24.00
   2   4  -5   15.10    5.60
   2   4  -5   14.30    2.50
   2   4  -5   16.50    1.30
   2   4  -5   16.40    1.10
   2   4  -5   15.50    1.40
   2   4  -5   18.90    1.30
  -2  -4   5   15.30    2.30
  -2  -4   5   16.90    1.50
  -2  -4   5   15.90    1.40
  -2  -4   5   10.30    5.90
  -2  -4   5   15.60    1.50
   3   4  -5    1.10    0.50
  -3  -4   5    0.60    0.70
  -3  -4   5    0.40    0.50
  -3  -4   5    0.80    0.50
   4   4  -5   58.49    3.60
  -4  -4   5   54.29    4.00
  -4  -4   5   57.09    3.80
  -4  -4   5   53.89    3.80
  -5  -4   5    6.50    1.00
  -5  -4   5    4.90    1.20
  -5  -4   5    5.20    1.00
  -6  -4   5    1.80    0.70
  -6  -4   5    2.30    1.10
  -7  -4   5   13.10    1.80
  -6   5  -5    8.30    0.90
   6  -5   5    9.20    1.30
  -5   5  -5    6.50    0.90
  -5   5  -5    7.60    1.30
   5  -5   5    8.70    1.30
  -4   5  -5   10.70    1.00
  -4   5  -5    9.30    1.40
  -4   5  -5   10.30    1.30
   4  -5   5   11.50    1.50
   4  -5   5   12.30    1.40
   4  -5   5    9.60    1.00
   4  -5   5   10.80    1.10
  -3   5  -5   -0.10    0.50
  -3   5  -5    1.90    4.00
  -3   5  -5    0.60    0.70
  -3   5  -5    5.00   20.50
   3  -5   5    1.20    0.60
   3  -5   5    0.60    0.60
   3  -5   5    1.30    0.50
  -2   5  -5    0.40    0.50
  -2   5  -5    6.90    9.80
  -2   5  -5   -0.20    1.80
  -2   5  -5    0.10    0.50
  -2   5  -5   -0.10    0.40
  -2   5  -5    0.10    0.60
   2  -5   5   -0.30    0.60
   2  -5   5    0.30    0.60
   2  -5   5   -2.30    1.60
   2  -5   5    0.30    0.40
   2  -5   5   -1.30    9.20
  -1   5  -5   78.39   11.30
  -1   5  -5   66.69    4.10
  -1   5  -5   65.59    5.70
  -1   5  -5   66.89    4.20
  -1   5  -5   65.49    4.00
  -1   5  -5   63.99    4.20
   1  -5   5   45.00    9.80
   1  -5   5   67.89    4.00
   1  -5   5   65.39    6.10
   1  -5   5   66.89    4.20
   1  -5   5   62.59    4.10
   0   5  -5    0.50    0.40
   0   5  -5    1.00    0.50
   0   5  -5    0.90    1.40
   0   5  -5    0.70    0.30
   0   5  -5    0.60    0.40
   0   5  -5    5.80    6.20
   0   5  -5    0.80    0.60
   0  -5   5    0.60    1.30
   0  -5   5    1.10    0.60
   0  -5   5    1.20    6.10
   1   5  -5  170.18    9.80
   1   5  -5  136.89   15.80
   1   5  -5  169.78    9.80
   1   5  -5  152.38   11.20
  -1  -5   5  135.89   15.10
  -1  -5   5  177.08    9.80
  -1  -5   5  163.98    9.80
  -1  -5   5  159.08   10.90
   2   5  -5    6.60    0.80
   2   5  -5    6.30    0.70
  -2  -5   5    6.70    1.00
  -2  -5   5    5.70    1.00
   3   5  -5  114.09    7.00
   3   5  -5  118.19    7.20
  -3  -5   5  117.99    7.30
  -3  -5   5  118.59    7.50
  -3  -5   5  125.89    7.40
   4   5  -5    0.30    0.60
  -4  -5   5    0.00    0.60
  -4  -5   5    0.30    0.80
  -5  -5   5    3.30    1.30
  -5  -5   5    1.00    0.70
  -5  -5   5    2.40    0.80
  -6  -5   5    1.00    0.70
   6  -6   5   60.09    4.20
  -5   6  -5    4.70    0.70
  -5   6  -5    4.70    1.20
   5  -6   5    4.90    1.10
  -4   6  -5   13.50    1.70
  -4   6  -5   14.70    1.60
   4  -6   5   21.20    2.00
  -3   6  -5    4.20    0.90
  -3   6  -5    3.30    1.00
   3  -6   5    3.60    0.90
  -2   6  -5   23.40    1.90
  -2   6  -5   23.40    2.00
  -2   6  -5   24.00    1.70
  -2   6  -5   24.30    2.00
   2  -6   5   25.40    1.90
   2  -6   5   23.60    2.10
   2  -6   5   25.90    1.70
  -1   6  -5    4.00    0.80
  -1   6  -5    4.60    0.80
  -1   6  -5    5.50    1.00
  -1   6  -5    4.30    0.60
   1  -6   5    4.30    0.90
   0   6  -5    3.70    0.90
   0   6  -5    3.60    0.60
   0   6  -5    3.50    0.80
   0   6  -5    4.40    0.80
   0  -6   5    3.60    0.90
   1   6  -5   21.20    1.80
   1   6  -5   23.20    1.60
   1   6  -5   26.30    2.00
   1   6  -5   26.00    1.90
   1   6  -5   23.40    1.60
  -1  -6   5   25.10    1.90
  -1  -6   5   23.70    2.10
   2   6  -5   78.69    4.90
   2   6  -5   77.29    4.70
  -2  -6   5   77.89    5.10
  -2  -6   5   78.29    5.20
   3   6  -5    3.50    0.80
  -3  -6   5    3.40    1.00
  -3  -6   5    2.30    0.80
  -4  -6   5   19.30    2.10
  -4  -6   5   20.20    2.00
  -5  -6   5    1.00    0.70
  -5  -6   5    2.30    1.00
  -5   7  -5   47.60    3.50
  -4   7  -5   10.00    1.40
  -4   7  -5   10.60    1.60
   4  -7   5   17.20    1.90
  -3   7  -5   14.40    1.60
  -3   7  -5   13.60    1.80
   3  -7   5   20.70    2.00
  -2   7  -5   13.70    1.60
  -2   7  -5   12.20    1.20
  -2   7  -5   13.40    1.70
  -2   7  -5   11.00    1.40
   2  -7   5   12.50    1.50
  -1   7  -5   66.29    4.20
  -1   7  -5   65.59    4.40
   1  -7   5   71.69    4.50
   1  -7   5   66.89    4.50
   0   7  -5   62.99    4.00
   0   7  -5   55.39    3.80
   0   7  -5   51.79    3.40
   0   7  -5   51.79    3.40
   0   7  -5   51.29    3.60
   0  -7   5   54.29    3.70
   0  -7   5   53.49    3.80
   1   7  -5   70.39    4.40
   1   7  -5   74.19    4.60
  -1  -7   5   71.59    4.80
   2   7  -5   13.30    1.50
   2   7  -5   14.30    1.20
  -2  -7   5   14.90    1.70
  -2  -7   5   17.50    1.70
   3   7  -5  149.19    8.80
  -3  -7   5  140.89    9.00
  -3  -7   5  141.69    9.00
  -4  -7   5   27.20    2.50
  -4  -7   5   22.90    2.30
  -5  -7   5   58.49    4.30
  -5  -7   5   69.89    4.70
  -4   8  -5   18.50    2.20
  -3   8  -5    0.40    1.10
  -3   8  -5    3.80    1.00
   3  -8   5    1.70    1.10
  -2   8  -5   13.60    1.80
  -2   8  -5   17.20    1.70
  -2   8  -5   14.20    2.00
   2  -8   5   14.50    2.00
  -1   8  -5    4.80    1.10
  -1   8  -5    8.20    1.40
  -1   8  -5    5.30    1.10
  -1   8  -5    4.60    0.80
   1  -8   5    4.50    1.10
   1  -8   5    3.90    0.90
   0   8  -5   17.50    1.70
   0   8  -5   16.30    1.40
   0  -8   5   17.00    1.70
   0  -8   5   15.80    1.70
   1   8  -5    4.50    0.70
   1   8  -5    4.50    0.70
   1   8  -5    4.20    0.90
  -1  -8   5    2.80    0.90
   2   8  -5    7.90    1.20
  -2  -8   5    4.20    1.10
  -3  -8   5   11.80    1.60
  -4  -8   5   32.70    2.60
  -3   9  -5   32.10    2.50
  -2   9  -5  122.09    7.20
  -2   9  -5   98.99    6.90
   1  -9   5   33.40    2.40
   1  -9   5   31.40    2.70
   0   9  -5   76.79    4.70
   0  -9   5   61.09    4.60
   1   9  -5    2.90    1.10
   2   9  -5   43.40    3.00
  -2  -9   5   37.60    3.10
  -3  -9   5   74.79    5.20
  -3  -9  -6   23.30    1.90
  -3  -9  -6   29.50    2.90
  -2  -9  -6   19.20    1.80
  -2  -9  -6   25.90    2.10
  -1  -9  -6  114.19    7.10
   1   9   6  110.59    7.10
   0   9   6    8.00    1.30
   2  -9  -6    0.30    0.80
   3  -9  -6   -0.10    1.50
  -4  -8  -6   37.50    2.90
  -3  -8  -6    0.90    0.70
  -3  -8  -6    0.40    0.60
  -2  -8  -6   61.59    4.30
  -2  -8  -6   63.19    4.10
  -1  -8  -6    0.20    0.60
   1   8   6    0.20    0.70
   0  -8  -6   36.30    2.70
   0   8   6   35.30    2.40
   0   8   6   34.80    2.70
   0   8   6   33.10    2.40
   1  -8  -6    5.40    1.10
  -1   8   6    5.70    1.20
  -1   8   6    5.50    0.90
  -1   8   6    3.70    0.80
   2  -8  -6  105.89    7.10
  -2   8   6  109.49    7.10
  -2   8   6  105.39    7.20
  -2   8   6  131.39    7.50
   3  -8  -6   24.00    2.20
   4  -8  -6  163.18   10.20
  -4   8   6  164.08   10.40
  -5  -7  -6   28.30    2.60
  -5  -7  -6   25.20    2.30
  -4  -7  -6    0.40    0.90
  -4  -7  -6    1.10    0.80
  -4  -7  -6    1.10    0.60
  -3  -7  -6    0.70    0.60
  -3  -7  -6    0.10    0.60
  -3  -7  -6    0.70    0.90
  -2  -7  -6   76.29    5.30
  -2  -7  -6   85.39    5.30
  -1  -7  -6  374.76   22.20
   0  -7  -6    0.00    0.50
   0   7   6    0.00    0.50
   0   7   6    0.40    0.70
   0   7   6   -0.10    0.50
   1  -7  -6   10.10    1.30
  -1   7   6   10.50    1.30
  -1   7   6   13.50    1.60
  -1   7   6   10.70    1.10
  -1   7   6   10.90    1.30
  -1   7   6    8.50    1.00
   2  -7  -6   22.70    2.00
  -2   7   6   22.00    2.00
  -2   7   6   18.80    2.00
  -2   7   6   22.30    2.10
  -2   7   6   21.50    1.70
   3  -7  -6    2.20    1.00
   4  -7  -6    0.10    0.90
  -4   7   6   -0.40    1.00
  -5   7   6  104.89    6.90
  -6  -6  -6    7.20    1.30
  -6  -6  -6   12.00    1.80
  -5  -6  -6    0.70    0.70
  -5  -6  -6    1.80    0.70
  -5  -6  -6    2.10    1.00
  -4  -6  -6   50.19    3.80
  -4  -6  -6   52.99    3.90
  -4  -6  -6   54.09    3.50
  -3  -6  -6  136.39    8.50
  -3  -6  -6  130.59    8.20
  -3  -6  -6  139.89    8.50
  -2  -6  -6  131.59    8.50
  -2  -6  -6  143.49    8.50
  -1  -6  -6    3.90    0.80
  -1  -6  -6    3.90    0.80
   1   6   6    4.50    0.70
   0  -6  -6  222.28   12.90
   0   6   6  211.88   12.60
   0   6   6  210.78   12.80
   1  -6  -6    5.00    0.90
  -1   6   6    5.10    0.70
  -1   6   6    5.80    0.70
  -1   6   6    4.60    0.80
  -1   6   6    5.10    0.90
  -1   6   6    4.60    0.90
   2  -6  -6   31.90    2.50
  -2   6   6   33.40    2.50
  -2   6   6   31.90    2.40
  -2   6   6   30.10    2.40
  -2   6   6   29.00    2.10
   3  -6  -6   43.80    3.20
   3  -6  -6   43.90    3.00
  -3   6   6   41.30    3.20
   4  -6  -6   18.00    2.20
   4  -6  -6   19.30    1.90
  -4   6   6   17.90    2.00
   5  -6  -6    1.80    0.90
   5  -6  -6    4.50    1.20
  -5   6   6    2.10    1.00
  -6  -5  -6    0.30    0.60
  -6  -5  -6    1.10    0.90
  -6  -5  -6    1.60    0.80
  -5  -5  -6    8.00    1.40
  -5  -5  -6    6.30    0.80
  -5  -5  -6    6.90    1.20
  -5  -5  -6    5.90    1.00
  -4  -5  -6    9.20    1.00
  -4  -5  -6    6.80    1.10
  -4  -5  -6    7.00    0.80
  -4  -5  -6    8.40    1.40
  -4  -5  -6    6.00    1.00
  -4  -5  -6    6.00    1.30
  -3  -5  -6    5.50    0.90
  -3  -5  -6    5.50    0.80
  -3  -5  -6    6.40    0.80
  -3  -5  -6    6.50    1.10
  -3  -5  -6    5.20    0.90
  -2  -5  -6   41.10    2.90
  -2  -5  -6   40.00    2.90
  -1  -5  -6   18.30    7.00
  -1  -5  -6   35.30    2.50
  -1  -5  -6   37.00    2.50
  -1  -5  -6   32.20    2.30
   1   5   6   41.90    2.40
   1   5   6   34.80    3.60
   1   5   6   21.30    7.10
   0  -5  -6    5.10    5.50
   0  -5  -6   14.20    2.30
   0  -5  -6   15.60    1.20
   0  -5  -6   16.00    1.30
   0  -5  -6   15.80    1.30
   0   5   6   16.50    2.70
   0   5   6   16.90    1.40
   0   5   6   15.90    1.30
   0   5   6   16.30    1.10
   0   5   6   13.30    7.10
   0   5   6   16.40    1.30
   1  -5  -6    8.20    1.90
   1  -5  -6   14.60    1.30
   1  -5  -6    6.60    6.70
  -1   5   6   12.10    1.00
  -1   5   6    7.40    2.00
  -1   5   6    5.20    7.90
  -1   5   6   13.90    1.20
  -1   5   6   13.20    1.20
  -1   5   6   12.10    1.10
   2  -5  -6  122.89    7.70
   2  -5  -6  132.69    7.90
  -2   5   6  127.49    7.70
  -2   5   6  126.39    7.90
  -2   5   6  127.69    7.80
  -2   5   6  136.99    7.90
   3  -5  -6   18.10    1.30
   3  -5  -6   18.50    1.60
   3  -5  -6   17.20    1.70
  -3   5   6   16.30    1.70
  -3   5   6   17.60    1.60
  -3   5   6   16.20    1.30
   4  -5  -6   63.59    4.20
   4  -5  -6   61.39    4.00
   4  -5  -6   49.90    3.70
  -4   5   6   63.79    4.10
   5  -5  -6    0.60    1.00
   5  -5  -6    0.40    1.10
   5  -5  -6    0.00    0.70
   6  -5  -6   62.19    4.10
  -6   5   6   58.19    3.90
  -7  -4  -6   56.49    3.90
  -7  -4  -6   69.19    4.40
  -7  -4  -6   52.59    3.70
  -6  -4  -6  107.89    7.10
  -6  -4  -6  116.99    7.30
  -6  -4  -6  111.99    6.90
  -6  -4  -6  113.49    7.20
  -5  -4  -6   23.80    2.00
  -5  -4  -6   24.70    2.10
  -5  -4  -6   25.20    2.30
  -4  -4  -6    9.50    1.10
  -4  -4  -6    8.60    1.10
  -4  -4  -6   10.10    1.40
  -4  -4  -6   10.60    0.90
  -4  -4  -6   11.70    1.30
  -3  -4  -6   50.59    3.50
  -3  -4  -6   48.30    3.30
  -3  -4  -6   55.39    3.50
  -3  -4  -6   53.59    3.40
  -3  -4  -6   53.09    3.20
  -3  -4  -6   48.00    3.30
  -3  -4  -6   53.39    3.30
  -2  -4  -6    0.70    0.40
  -2  -4  -6    0.40    0.40
   2   4   6    3.60    3.90
   2   4   6    1.10    0.80
  -1  -4  -6   56.39    6.10
  -1  -4  -6   56.49    3.50
  -1  -4  -6   52.29    3.60
  -1  -4  -6   57.79    3.60
  -1  -4  -6   56.89    4.00
   1   4   6   59.89    6.80
   1   4   6   55.59    3.40
   1   4   6   60.49    4.20
   0  -4  -6   73.69    7.70
   0  -4  -6   79.89    4.90
   0  -4  -6   79.89    5.50
   0  -4  -6   79.49    4.90
   0  -4  -6   76.79    4.80
   0   4   6   79.29    5.70
   0   4   6   89.99    5.10
   0   4   6   77.99    4.70
   0   4   6   80.19    4.80
   0   4   6   73.99    8.20
   1  -4  -6   30.90    2.90
   1  -4  -6   28.10    1.90
   1  -4  -6   29.30    2.00
   1  -4  -6   24.20    5.00
   1  -4  -6   23.70    1.80
  -1   4   6   30.20    1.80
  -1   4   6   34.10    5.70
  -1   4   6   28.70    1.90
  -1   4   6   29.30    3.00
  -1   4   6   28.00    1.80
  -1   4   6   28.00    1.90
  -1   4   6   27.80    2.00
   2  -4  -6   31.50    3.50
   2  -4  -6   29.50    1.90
   2  -4  -6   27.00    2.50
   2  -4  -6   29.40    2.00
   2  -4  -6   22.40    6.50
  -2   4   6   28.60    2.10
  -2   4   6   28.60    1.90
  -2   4   6   29.40    3.40
  -2   4   6   40.00    8.30
  -2   4   6   28.40    2.10
  -2   4   6   29.00    2.10
   3  -4  -6   10.20    1.20
   3  -4  -6    7.30    2.40
   3  -4  -6    9.60    1.10
   3  -4  -6    9.70    0.90
   3  -4  -6    4.60   10.20
  -3   4   6   10.30    0.90
  -3   4   6   21.60   12.20
  -3   4   6   10.60    1.20
  -3   4   6   11.00    3.60
   4  -4  -6    1.20    0.40
   4  -4  -6    2.60    0.80
   4  -4  -6    3.30    0.90
   4  -4  -6    2.80    0.60
  -4   4   6    3.40    1.00
   5  -4  -6    4.10    0.90
   5  -4  -6    5.00    0.80
   5  -4  -6    6.40    1.20
  -5   4   6    3.00    0.70
  -5   4   6    4.00    1.00
   6  -4  -6   53.49    3.50
  -6   4   6   47.00    3.40
  -7  -3  -6    0.00    0.90
  -7  -3  -6    0.50    0.50
  -7  -3  -6    0.20    0.60
  -6  -3  -6   11.80    1.70
  -6  -3  -6    8.90    1.20
  -6  -3  -6    8.40    1.00
  -6  -3  -6   10.50    1.40
  -5  -3  -6   41.90    3.10
  -5  -3  -6   41.80    2.90
  -5  -3  -6   42.30    3.00
  -5  -3  -6   39.90    2.70
  -5  -3  -6   40.10    2.90
  -4  -3  -6   98.79    6.20
  -4  -3  -6   95.49    6.00
  -4  -3  -6   95.99    6.10
  -4  -3  -6   99.49    6.10
  -4  -3  -6  100.49    6.10
  -3  -3  -6   32.40    2.30
  -3  -3  -6   34.60    2.20
  -3  -3  -6   32.40    2.20
  -3  -3  -6   31.80    2.40
  -3  -3  -6   34.40    2.20
  -3  -3  -6   34.10    2.30
  -3  -3  -6   28.70    2.60
  -2  -3  -6  164.38    9.80
  -2  -3  -6  148.39    9.70
  -2  -3  -6  161.08    9.80
  -2  -3  -6  155.98    9.80
   2   3   6  184.68   11.40
   2   3   6  188.58   10.30
  -1  -3  -6  234.18   14.40
  -1  -3  -6  236.18   13.90
   1   3   6  232.98   14.10
   1   3   6  229.78   14.80
   0  -3  -6  355.96   21.50
   0  -3  -6  351.56   20.70
   0   3   6  335.57   20.80
   0   3   6  343.27   21.60
   1  -3  -6  138.19    9.80
   1  -3  -6  119.79    7.40
   1  -3  -6  132.39    8.20
  -1   3   6  124.79    8.20
  -1   3   6  119.99    7.40
  -1   3   6  125.59    9.70
  -1   3   6  118.59    7.40
   2  -3  -6  164.38   12.60
   2  -3  -6  160.48   10.20
   2  -3  -6  148.39    8.90
   2  -3  -6  148.69    9.10
  -2   3   6  156.28   10.10
  -2   3   6  147.19    9.00
  -2   3   6  154.68   12.50
  -2   3   6  151.38    9.10
   3  -3  -6   78.19    5.00
   3  -3  -6   61.39   10.70
   3  -3  -6   91.29    7.10
   3  -3  -6   79.49    4.90
   3  -3  -6   81.29    4.80
  -3   3   6   79.69    4.90
  -3   3   6   70.49   10.20
  -3   3   6   76.49    6.40
  -3   3   6   82.59    5.00
   4  -3  -6   43.10    3.00
   4  -3  -6   12.60   13.60
   4  -3  -6   44.20    2.90
   4  -3  -6   44.10    2.70
  -4   3   6   44.80    2.70
  -4   3   6   40.70    3.00
   5  -3  -6   20.90    1.70
   5  -3  -6   23.00    1.60
   5  -3  -6   22.90    1.90
  -5   3   6   22.20    2.00
  -5   3   6   23.20    1.60
  -5   3   6   22.00    1.80
   6  -3  -6   34.70    2.60
   6  -3  -6   32.60    2.30
  -6   3   6   35.40    2.30
  -6   3   6   33.10    2.50
   7  -3  -6    4.70    1.00
   7  -3  -6    3.90    0.70
  -7   3   6    2.10    0.60
  -7  -2  -6    8.80    1.00
  -7  -2  -6    8.60    1.10
  -6  -2  -6   10.50    1.40
  -6  -2  -6   12.40    1.20
  -6  -2  -6   11.80    1.40
  -5  -2  -6   14.30    1.20
  -5  -2  -6   15.10    1.60
  -5  -2  -6   14.60    1.40
  -5  -2  -6   13.60    1.50
  -5  -2  -6   12.90    1.40
  -4  -2  -6   -0.10    0.40
  -4  -2  -6    0.10    0.40
  -4  -2  -6   -0.10    0.50
  -4  -2  -6   -0.20    0.40
  -4  -2  -6    0.20    0.30
  -4  -2  -6    0.10    0.40
  -3  -2  -6    6.50    0.80
  -3  -2  -6    8.00    0.80
  -3  -2  -6    7.40    0.80
  -3  -2  -6    8.00    0.80
  -3  -2  -6    6.80    1.00
  -3  -2  -6    7.60    0.70
  -3  -2  -6    7.00    0.90
  -2  -2  -6   74.69    4.80
  -2  -2  -6   76.29    4.60
  -2  -2  -6   76.99    4.70
  -2  -2  -6   84.19    4.70
  -2  -2  -6   74.19    4.70
  -2  -2  -6   77.69    4.60
  -1  -2  -6    3.00    0.50
  -1  -2  -6    2.40    0.40
  -1  -2  -6    3.20    0.60
  -1  -2  -6    2.90    0.40
  -1  -2  -6    2.40    0.50
  -1  -2  -6    2.10    1.10
  -1  -2  -6    2.20    1.20
  -1  -2  -6    2.10    0.40
   1   2   6    3.30    0.70
   1   2   6    3.90    1.40
   0  -2  -6   92.09    6.60
   0  -2  -6   84.79    5.50
   0  -2  -6   88.29    5.50
   0  -2  -6   93.59    6.00
   0   2   6  107.09    6.00
   0   2   6   88.59    5.50
   0   2   6  106.79    6.70
   0   2   6   92.59    5.50
   1  -2  -6   30.60    2.00
   1  -2  -6   36.20    4.30
   1  -2  -6   27.60    2.00
   1  -2  -6   32.50    2.70
   1  -2  -6   33.40    1.90
  -1   2   6   29.70    2.00
  -1   2   6   30.50    2.00
  -1   2   6   31.00    1.90
  -1   2   6   32.90    2.60
  -1   2   6   31.60    4.00
   2  -2  -6 1241.28   79.09
   2  -2  -6 1237.48   79.99
  -2   2   6 1521.05   80.59
  -2   2   6 1415.66   81.79
   3  -2  -6   38.00    2.70
   3  -2  -6   40.00    2.60
   3  -2  -6   35.20    6.70
   3  -2  -6   40.10    2.50
   3  -2  -6   44.70    3.90
  -3   2   6   40.80    2.70
  -3   2   6   39.30    2.60
  -3   2   6   39.90    2.50
   4  -2  -6   33.90    4.40
   4  -2  -6   34.40    2.40
   4  -2  -6   22.70   10.90
   4  -2  -6   35.70    2.50
   4  -2  -6   34.90    2.20
  -4   2   6   38.40    2.30
  -4   2   6   30.60    2.40
  -4   2   6   36.90    2.40
   5  -2  -6   17.00    1.30
   5  -2  -6   15.80    1.50
  -5   2   6   16.50    1.30
  -5   2   6   16.40    1.50
   6  -2  -6    8.10    1.10
  -6   2   6    7.10    0.90
  -6   2   6    5.60    1.00
   7  -2  -6    9.80    1.40
   7  -2  -6    8.70    0.90
  -7   2   6    6.70    1.00
  -7   2   6    7.50    0.90
  -7  -1  -6   14.90    1.50
  -7  -1  -6   13.70    1.30
  -6  -1  -6    0.20    0.50
  -6  -1  -6    0.80    0.80
  -6  -1  -6    0.70    0.60
  -5  -1  -6   97.89    5.90
  -5  -1  -6   90.99    5.80
  -5  -1  -6   93.69    5.90
  -5  -1  -6   90.29    5.90
  -5  -1  -6   95.49    5.70
  -4  -1  -6    9.80    0.90
  -4  -1  -6    9.50    1.00
  -4  -1  -6    9.10    1.00
  -4  -1  -6    9.60    1.00
  -4  -1  -6    9.60    1.00
  -4  -1  -6    8.50    1.10
  -2  -1  -6    0.10    0.30
  -2  -1  -6    0.00    0.30
  -2  -1  -6    0.40    0.30
  -2  -1  -6    0.20    0.40
  -2  -1  -6    0.10    0.30
  -2  -1  -6    0.30    0.30
   0  -1  -6    0.60    1.30
   0  -1  -6    1.00    0.30
   0  -1  -6    0.60    0.30
   0  -1  -6    0.60    0.40
   0  -1  -6    0.50    0.30
   0  -1  -6    0.20    0.60
   0   1   6    0.80    0.30
   0   1   6    0.80    0.40
   0   1   6    0.80    0.20
   1  -1  -6 1653.83   96.79
   2  -1  -6   10.90    0.90
   2  -1  -6    9.60    0.80
   2  -1  -6   10.90    0.80
   2  -1  -6   10.90    1.80
   2  -1  -6    9.60    1.00
   2  -1  -6   11.50    3.10
  -2   1   6   10.80    0.80
  -2   1   6   11.40    0.80
  -2   1   6   11.00    1.00
  -2   1   6   11.50    1.00
   3  -1  -6  489.25   30.50
   3  -1  -6  488.65   29.00
   3  -1  -6  479.95   29.10
   3  -1  -6  473.05   30.60
   4  -1  -6   14.60    0.90
   4  -1  -6    6.80    8.20
   4  -1  -6   11.60    1.10
  -4   1   6   11.10    1.10
  -4   1   6   10.50    1.50
  -4   1   6   10.80    1.00
  -4   1   6   11.80    1.20
   5  -1  -6  205.08   11.80
   5  -1  -6  223.88   12.10
  -5   1   6  174.78   12.00
  -5   1   6  204.18   12.00
  -5   1   6  193.38   11.80
   6  -1  -6    6.50    0.70
   6  -1  -6    4.70    0.90
  -6   1   6    4.40    0.70
  -6   1   6    3.90    0.80
  -7   1   6   -0.10    0.40
  -7   1   6    0.30    0.50
  -7   0  -6    0.10    0.50
  -7   0  -6    0.20    0.60
  -6   0  -6   65.89    4.50
  -6   0  -6   66.59    4.40
  -6   0  -6   68.89    4.30
  -6   0  -6   70.49    4.50
  -5   0  -6    0.50    0.60
  -5   0  -6    0.30    0.50
  -5   0  -6    0.30    0.40
  -5   0  -6    0.80    0.50
   5   0   6   -1.40    2.60
   5   0   6   -1.10   13.30
  -4   0  -6   87.29    5.20
  -4   0  -6   83.99    5.10
  -4   0  -6   80.79    5.10
  -4   0  -6   85.99    5.00
  -4   0  -6   77.59    5.10
   4   0   6   71.99    9.90
  -3   0  -6    1.00    0.40
  -3   0  -6    1.10    0.50
  -3   0  -6    1.20    0.40
  -3   0  -6    1.30    0.40
  -3   0  -6    1.20    0.40
   3   0   6    1.50    0.70
   3   0   6    2.40    2.30
  -2   0  -6   68.79    4.10
  -2   0  -6   59.29    4.20
  -2   0  -6   69.19    4.20
  -2   0  -6   77.69    4.20
  -2   0  -6   61.89    4.10
   2   0   6   71.09    4.50
   2   0   6   71.49    5.50
  -1   0  -6    2.50    0.60
  -1   0  -6    2.80    0.50
  -1   0  -6    1.30    0.70
  -1   0  -6    2.50    1.10
  -1   0  -6    2.60    0.40
  -1   0  -6    1.90    0.70
   1   0   6    2.50    0.60
   1   0   6    2.60    1.20
   0   0  -6    6.70    1.00
   0   0  -6    4.60    0.60
   0   0  -6    5.90    0.40
   0   0  -6    5.20    0.50
   0   0  -6    6.00    1.60
   0   0  -6    5.50    0.60
   0   0   6    5.50    1.50
   0   0   6    5.60    1.00
   0   0   6    7.00    0.70
   0   0   6    6.50    0.50
   0   0   6    4.70    0.60
   1   0  -6    1.80    0.30
   1   0  -6    2.00    0.50
   1   0  -6    1.60    0.40
   1   0  -6    1.60    1.50
   1   0  -6    2.00    0.80
  -1   0   6    1.70    0.40
  -1   0   6    1.70    0.30
  -1   0   6    1.90    0.30
   2   0  -6   82.79    5.30
   2   0  -6   96.19    5.90
   2   0  -6   87.29    5.20
   2   0  -6   96.49    7.50
   2   0  -6   85.59    5.40
   2   0  -6   97.59    6.20
   2   0  -6  102.29    7.30
   2   0  -6   85.79    5.20
  -2   0   6   87.59    5.30
  -2   0   6   87.69    5.40
   3   0  -6   77.39    4.70
   3   0  -6   78.59    4.70
   3   0  -6   76.59    4.80
   3   0  -6   82.39    8.80
   3   0  -6   73.59    5.60
   3   0  -6   83.39    5.60
   3   0  -6   78.09    8.40
  -3   0   6   80.89    4.80
  -3   0   6   77.49    4.70
  -3   0   6   81.59    4.80
   4   0  -6   74.19    4.30
   4   0  -6   54.29    9.70
   4   0  -6   72.59    5.90
   4   0  -6   72.09    4.40
  -4   0   6   66.59    4.60
  -4   0   6   75.99    4.50
  -4   0   6   72.19    4.40
   5   0  -6   39.40    2.70
   5   0  -6   41.30    2.50
  -5   0   6   38.50    3.00
  -5   0   6   42.50    2.70
  -5   0   6   41.00    2.80
   6   0  -6   23.90    1.90
  -6   0   6   23.90    2.00
  -6   0   6   24.60    2.20
  -6   0   6   24.00    1.80
  -7   0   6   13.10    1.40
  -7   0   6   15.30    1.30
  -7   1  -6   11.50    1.10
  -7   1  -6    7.60    1.20
  -6   1  -6   13.50    1.60
  -6   1  -6   15.00    1.40
  -6   1  -6   16.20    1.50
  -5   1  -6  177.88   10.80
  -5   1  -6  178.78   10.80
  -5   1  -6  179.58   10.70
  -4   1  -6  114.69    6.70
  -4   1  -6  111.89    6.80
   4  -1   6  102.49   11.30
   4  -1   6  111.49    6.70
   4  -1   6  111.29    7.50
  -3   1  -6  140.79    8.60
  -3   1  -6  141.49   10.10
  -3   1  -6  149.88    8.60
  -3   1  -6  143.99    9.00
   3  -1   6  148.69    9.20
   3  -1   6  147.19   10.50
  -2   1  -6   85.79    5.30
  -2   1  -6   92.89    6.50
  -2   1  -6   81.79    5.30
  -2   1  -6   93.19    5.70
  -2   1  -6   91.09    5.30
   2  -1   6   95.49    5.70
   2  -1   6   95.29    6.70
   2  -1   6   81.89    5.30
  -1   1  -6  207.78   12.30
  -1   1  -6  179.38   11.40
  -1   1  -6  168.58   11.40
  -1   1  -6  200.68   11.70
   1  -1   6  211.38   12.30
   1  -1   6  207.98   11.80
   0   1  -6   33.70    2.10
   0   1  -6   34.20    2.20
   0   1  -6   33.30    2.20
   0   1  -6   34.00    2.20
   0   1  -6   37.00    2.60
   0   1  -6   38.20    3.50
   0   1  -6   33.60    2.10
   0  -1   6   34.00    2.20
   0  -1   6   35.60    2.10
   0  -1   6   39.80    3.50
   0  -1   6   33.10    2.20
   0  -1   6   38.30    2.60
   0  -1   6   35.50    2.10
   1   1  -6 2648.33  149.29
  -1  -1   6 2473.65  149.19
   2   1  -6   13.70    1.00
   2   1  -6   20.30    3.50
   2   1  -6   13.10    1.20
   2   1  -6   14.50    1.80
   2   1  -6   14.90    1.10
  -2  -1   6   14.50    1.10
  -2  -1   6   14.80    1.10
  -2  -1   6   16.80    1.10
  -2  -1   6   15.30    1.20
   3   1  -6    0.10    4.30
   3   1  -6   -2.90    4.30
   3   1  -6    0.40    1.00
   3   1  -6    1.30    0.50
   3   1  -6    0.20    0.30
   3   1  -6    0.00    0.40
   3   1  -6    0.70    1.00
  -3  -1   6    0.40    0.40
  -3  -1   6    0.00    0.60
   4   1  -6   15.60    2.70
   4   1  -6   16.70    1.40
   4   1  -6   18.30    1.20
   4   1  -6   13.30    8.50
  -4  -1   6   17.40    1.30
  -4  -1   6   19.60    1.70
  -4  -1   6   19.40    1.50
   5   1  -6    3.30    0.70
  -5  -1   6    3.20    0.60
  -5  -1   6    3.10    0.70
  -5  -1   6    3.00    0.90
  -6  -1   6   24.60    1.90
  -6  -1   6   25.50    2.40
  -6  -1   6   27.00    2.10
  -7  -1   6   18.10    1.70
  -7  -1   6   19.20    1.50
  -7   2  -6   16.40    1.70
  -7   2  -6   17.30    1.50
  -6   2  -6   11.20    1.40
  -6   2  -6   11.60    1.20
  -5   2  -6    7.50    1.00
   5  -2   6    9.10    1.10
   5  -2   6    9.10    0.80
  -4   2  -6  497.05   29.80
  -4   2  -6  499.95   32.90
   4  -2   6  475.75   30.00
   4  -2   6  519.05   33.10
  -3   2  -6   84.89    5.90
  -3   2  -6   81.49    8.60
   3  -2   6   86.29    5.10
   3  -2   6   87.29    5.00
   3  -2   6   78.49    5.20
   3  -2   6   84.59    5.90
   3  -2   6   89.29    8.90
  -2   2  -6   28.10    3.80
  -2   2  -6   23.00    1.60
  -2   2  -6   23.50    1.60
  -2   2  -6   28.00    2.30
   2  -2   6   24.10    1.50
   2  -2   6   22.20    1.70
   2  -2   6   22.80    1.60
   2  -2   6   26.00    3.70
   2  -2   6   24.40    2.30
  -1   2  -6  787.92   46.50
  -1   2  -6  778.62   45.90
   1  -2   6  773.62   45.90
   1  -2   6  785.92   46.50
   0   2  -6  589.54   34.10
   0   2  -6  598.84   34.70
   0  -2   6  548.25   34.10
   1   2  -6  185.18   11.50
   1   2  -6  196.38   12.00
   1   2  -6  191.68   11.50
   1   2  -6  194.78   12.90
  -1  -2   6  203.58   12.10
  -1  -2   6  202.58   11.60
  -1  -2   6  201.88   12.90
   2   2  -6    0.20    0.50
   2   2  -6    0.40    0.40
   2   2  -6    0.90    0.90
   2   2  -6    0.40    0.30
   2   2  -6   -0.30    3.20
  -2  -2   6    1.30    0.50
  -2  -2   6    0.30    0.60
  -2  -2   6    0.20    2.60
  -2  -2   6    0.30    0.80
  -2  -2   6    0.40    0.40
  -2  -2   6    0.30    0.30
  -2  -2   6    0.80    0.40
   3   2  -6  113.89    6.70
   3   2  -6  117.39    7.10
   3   2  -6  114.99    6.80
   3   2  -6  105.79   11.20
   3   2  -6  116.59    7.80
  -3  -2   6  112.09    7.10
  -3  -2   6  110.69    6.90
  -3  -2   6  117.99    6.90
  -3  -2   6  118.29    7.00
   4   2  -6   16.60    4.30
   4   2  -6   27.00    1.80
   4   2  -6    2.90   13.60
  -4  -2   6   28.60    2.00
  -4  -2   6   26.00    1.80
  -4  -2   6   26.80    2.20
   5   2  -6  152.28    9.30
  -5  -2   6  156.48    9.30
  -5  -2   6  153.88    9.40
  -5  -2   6  155.08    9.70
  -6  -2   6   39.60    2.80
  -6  -2   6   39.40    3.10
  -6  -2   6   34.90    2.60
  -7  -2   6   84.89    5.40
  -7  -2   6   77.99    5.10
  -7  -2   6   72.69    4.90
  -7   3  -6    1.50    0.50
  -7   3  -6    2.90    0.80
  -6   3  -6   42.20    2.80
  -6   3  -6   36.30    3.00
   6  -3   6   46.70    3.10
  -5   3  -6    2.80    0.60
   5  -3   6    3.90    0.60
   5  -3   6    4.50    0.90
  -4   3  -6   12.20   13.40
  -4   3  -6   26.00    2.00
  -4   3  -6   22.40    3.90
  -4   3  -6   26.20    1.90
   4  -3   6   23.70    4.50
   4  -3   6   28.60    2.00
   4  -3   6   29.10    1.80
   4  -3   6   22.80   13.50
  -3   3  -6   12.50    2.20
  -3   3  -6   11.40    1.10
  -3   3  -6    8.80    6.40
  -3   3  -6   11.10    1.00
   3  -3   6    7.90    5.80
   3  -3   6    9.40    1.90
   3  -3   6   11.00    0.90
   3  -3   6   13.10    1.20
   3  -3   6   11.60    1.20
  -2   3  -6   80.49    4.90
  -2   3  -6   79.99    5.80
  -2   3  -6   78.19    4.90
  -2   3  -6   78.09    4.80
  -2   3  -6   75.59    8.40
   2  -3   6   88.59    5.80
   2  -3   6   79.79    4.90
   2  -3   6   78.19    4.80
   2  -3   6   89.49    8.50
  -1   3  -6  407.06   25.50
  -1   3  -6  401.46   24.40
   1  -3   6  411.26   24.40
   1  -3   6  403.66   25.50
   0   3  -6    2.70    0.60
   0   3  -6    3.40    0.40
   0   3  -6    3.00    0.50
   0   3  -6    3.10    0.50
   0   3  -6    3.20    0.40
   0   3  -6    3.40    2.90
   0   3  -6    1.90    1.00
   0  -3   6    2.40    0.60
   0  -3   6    3.30    0.60
   0  -3   6    2.10    3.00
   0  -3   6    2.60    0.50
   0  -3   6    2.20    1.10
   0  -3   6    2.90    0.40
   1   3  -6 1099.79   63.99
   1   3  -6 1084.79   64.79
  -1  -3   6 1074.39   64.69
  -1  -3   6 1104.29   63.99
   2   3  -6   17.30    1.30
   2   3  -6   16.30    2.20
   2   3  -6   17.10    1.40
   2   3  -6   17.80    1.30
   2   3  -6   12.10    4.20
   2   3  -6   17.30    1.20
  -2  -3   6   17.30    1.60
  -2  -3   6   17.50    1.40
  -2  -3   6   18.40    2.50
  -2  -3   6   20.10    1.50
  -2  -3   6   10.30    5.20
   3   3  -6    7.90    0.90
   3   3  -6    7.70    0.70
   3   3  -6    7.30    1.80
   3   3  -6    7.80    6.60
  -3  -3   6    8.80    1.20
  -3  -3   6    8.10    0.80
  -3  -3   6    7.50    0.90
   4   3  -6   58.09    3.60
   4   3  -6   28.20   15.10
   4   3  -6   43.20    5.80
  -4  -3   6   58.49    3.70
  -4  -3   6   58.49    3.60
  -4  -3   6   56.49    3.70
  -4  -3   6   58.09    4.00
  -5  -3   6    0.20    0.80
  -5  -3   6    0.40    0.60
  -5  -3   6    0.10    0.50
  -5  -3   6    0.90    0.60
  -6  -3   6   68.29    4.60
  -6  -3   6   73.89    4.90
  -6  -3   6   66.89    4.40
  -7  -3   6   10.60    1.30
  -7   4  -6   97.59    6.10
  -7   4  -6   96.19    6.30
   7  -4   6  105.19    6.30
  -6   4  -6   -0.10    0.40
   6  -4   6    1.90    0.80
  -5   4  -6  140.99    7.90
   5  -4   6  121.59    7.70
   5  -4   6  131.69    7.70
   5  -4   6  121.59    7.90
  -4   4  -6   98.89    6.50
  -4   4  -6  104.39    6.60
  -4   4  -6   99.39    6.50
   4  -4   6  121.89    6.40
   4  -4   6   88.09   10.20
   4  -4   6  110.69    6.40
   4  -4   6   79.39   24.80
   4  -4   6  114.19    6.90
  -3   4  -6   37.30    2.50
  -3   4  -6   49.70   11.90
  -3   4  -6   34.30    4.50
  -3   4  -6   35.20    2.60
   3  -4   6   51.09   12.20
   3  -4   6   37.20    2.60
   3  -4   6   39.20    2.40
   3  -4   6   33.20    4.40
   3  -4   6   39.20    2.40
   3  -4   6   37.50    2.60
  -2   4  -6  213.98   12.80
  -2   4  -6  227.48   14.10
  -2   4  -6  211.08   17.50
  -2   4  -6  209.28   12.60
   2  -4   6  215.58   13.90
   2  -4   6  233.68   17.10
   2  -4   6  217.38   12.70
   2  -4   6  210.08   12.90
  -1   4  -6  330.37   22.70
  -1   4  -6  338.47   20.70
   0   4  -6   16.70    1.40
   0   4  -6   16.50    1.10
   0   4  -6   19.10    5.20
   0   4  -6   15.20    1.30
   0   4  -6   16.80    2.30
   0   4  -6   15.60    1.30
   0  -4   6   10.70    4.10
   0  -4   6   16.80    1.40
   0  -4   6   14.30    2.20
   1   4  -6  751.22   45.70
   1   4  -6  742.23   47.00
  -1  -4   6  772.92   46.10
  -1  -4   6  818.82   48.00
   2   4  -6  544.95   33.10
   2   4  -6  574.24   32.50
   2   4  -6  528.25   35.00
  -2  -4   6  556.04   32.90
  -2  -4   6  545.35   34.70
   3   4  -6    1.50    0.60
   3   4  -6    1.50    0.40
  -3  -4   6    1.00    0.60
  -3  -4   6    1.00    0.70
  -3  -4   6    0.70    0.50
  -4  -4   6   96.59    6.20
  -4  -4   6  101.49    6.20
  -5  -4   6   26.50    2.20
  -5  -4   6   26.40    2.50
  -5  -4   6   29.20    2.20
  -6  -4   6   11.40    1.70
  -6  -4   6    6.70    1.10
  -7  -4   6   11.40    1.30
  -6   5  -6   19.20    1.50
   6  -5   6   21.40    1.90
  -5   5  -6    0.70    0.50
  -5   5  -6    1.10    0.90
   5  -5   6    1.40    0.90
   5  -5   6    1.70    0.60
  -4   5  -6   60.49    3.70
  -4   5  -6   57.19    3.90
  -4   5  -6   60.49    3.90
   4  -5   6   57.59    4.10
   4  -5   6   59.69    3.70
   4  -5   6   58.89    3.90
   4  -5   6   54.49    3.60
  -3   5  -6   13.70   20.20
  -3   5  -6   10.50    1.20
  -3   5  -6    9.90    1.30
  -3   5  -6   10.50    4.10
   3  -5   6   10.70    1.50
   3  -5   6   12.90    1.40
   3  -5   6   12.40    1.10
  -2   5  -6    1.00    0.60
  -2   5  -6    3.00    1.90
  -2   5  -6    0.10    0.40
  -2   5  -6    0.00    0.60
  -2   5  -6   -0.20   10.00
  -2   5  -6    0.00    0.40
   2  -5   6    0.80    2.30
   2  -5   6   13.20   11.90
   2  -5   6   -0.10    0.50
   2  -5   6    0.00    0.40
   2  -5   6   -0.20    0.50
  -1   5  -6    1.80    0.40
  -1   5  -6   -4.00    8.40
  -1   5  -6    2.60    0.60
  -1   5  -6    2.20    1.80
   1  -5   6    3.80    6.10
   1  -5   6    1.70    1.40
   1  -5   6    3.20    0.60
   1  -5   6    3.50    0.50
   1  -5   6    2.70    0.70
   0   5  -6    0.00    0.50
   0   5  -6    0.40    6.50
   0   5  -6   -1.40    1.40
   0   5  -6    0.10    0.40
   0   5  -6    0.30    0.40
   0   5  -6    0.00    0.50
   0  -5   6    2.70    7.50
   0  -5   6   -0.70    1.60
   0  -5   6    0.60    0.50
   0  -5   6    0.40    0.50
   1   5  -6    0.70    0.50
  -1  -5   6    0.90    0.50
  -1  -5   6    0.70    0.50
   2   5  -6   37.70    2.50
   2   5  -6   33.90    2.30
  -2  -5   6   34.90    2.70
  -2  -5   6   39.10    2.70
   3   5  -6   77.09    4.60
   3   5  -6   76.49    4.70
  -3  -5   6   76.89    5.00
  -3  -5   6   76.59    5.10
  -3  -5   6   73.09    4.90
  -4  -5   6    0.70    0.60
  -4  -5   6    0.60    0.70
  -4  -5   6    0.00    0.80
  -5  -5   6    7.90    1.20
  -5  -5   6   12.00    2.20
  -6  -5   6    0.30    0.90
  -6  -5   6   -0.10    0.60
   6  -6   6   52.19    3.80
  -5   6  -6   -0.10    0.50
  -5   6  -6    0.40    0.90
   5  -6   6    1.90    0.90
  -4   6  -6   37.30    2.80
  -4   6  -6   32.00    2.40
  -4   6  -6   35.50    2.70
   4  -6   6   35.60    2.40
   4  -6   6   35.20    2.80
   4  -6   6   41.10    3.10
  -3   6  -6    3.60    1.10
  -3   6  -6    3.50    0.90
   3  -6   6    3.40    1.10
   3  -6   6    4.40    1.00
   3  -6   6    3.50    0.70
  -2   6  -6   61.79    3.80
  -2   6  -6   66.69    4.10
  -2   6  -6   62.09    4.20
  -2   6  -6   63.49    4.10
   2  -6   6   58.89    4.10
   2  -6   6   61.49    3.90
   2  -6   6   63.99    4.20
  -1   6  -6    4.40    0.90
  -1   6  -6    3.80    0.80
  -1   6  -6    3.70    0.60
  -1   6  -6    3.90    0.90
   1  -6   6    3.30    0.90
   0   6  -6    6.40    1.00
   0   6  -6    5.20    0.90
   0   6  -6    6.50    0.70
   0   6  -6    5.20    0.90
   0   6  -6    5.20    0.70
   0  -6   6    6.30    1.00
   1   6  -6   36.10    2.30
   1   6  -6   35.30    2.30
   1   6  -6   34.60    2.50
   1   6  -6   37.50    2.60
   1   6  -6   38.80    2.70
  -1  -6   6   34.40    2.70
  -1  -6   6   38.00    2.60
  -2  -6   6   16.80    1.70
   3   6  -6    6.60    1.00
  -3  -6   6    5.20    1.00
  -3  -6   6    6.30    1.20
  -4  -6   6    1.20    0.90
  -4  -6   6    1.30    0.80
  -5  -6   6    0.90    0.70
  -5  -6   6    1.80    1.00
  -6  -6   6   23.50    2.40
  -4   7  -6    2.50    0.90
  -4   7  -6    3.10    1.00
   4  -7   6    7.40    1.40
  -3   7  -6   91.29    5.90
  -3   7  -6   91.29    5.90
   3  -7   6   87.59    6.00
  -2   7  -6   15.00    1.70
  -2   7  -6   16.60    1.70
  -2   7  -6   15.00    1.60
   2  -7   6   16.30    1.70
  -1   7  -6   45.80    3.40
  -1   7  -6   53.69    3.90
  -1   7  -6   47.00    3.30
  -1   7  -6   47.30    3.10
   1  -7   6   46.30    3.40
   1  -7   6   51.09    3.50
   0   7  -6   17.00    1.60
   0   7  -6   18.30    1.80
   0   7  -6   15.70    1.40
   0   7  -6   24.80    2.10
   0   7  -6   18.80    1.40
   0  -7   6   17.20    1.80
   0  -7   6   17.60    1.70
   1   7  -6  102.99    6.30
   1   7  -6   98.39    6.00
   1   7  -6   98.39    6.00
  -1  -7   6  102.49    6.50
   2   7  -6   15.60    1.50
   2   7  -6   14.60    1.20
   2   7  -6   14.00    1.20
  -2  -7   6   14.50    1.70
   3   7  -6   55.79    3.70
  -3  -7   6   51.39    3.90
  -3  -7   6   55.59    4.00
  -4  -7   6    8.80    1.40
  -4  -7   6   11.30    1.70
  -5  -7   6   22.10    2.00
  -4   8  -6   55.49    3.90
  -4   8  -6   50.89    3.70
  -3   8  -6    4.20    1.40
  -3   8  -6    2.00    1.00
   3  -8   6    5.00    1.40
  -2   8  -6    0.30    0.80
  -2   8  -6    1.70    1.20
   2  -8   6    1.30    1.00
  -1   8  -6    0.70    0.80
  -1   8  -6    1.10    0.80
  -1   8  -6    1.00    1.10
   1  -8   6    1.10    1.30
   1  -8   6    0.30    0.60
   0   8  -6    0.80    0.80
   0  -8   6    0.50    0.70
   0  -8   6   -0.10    0.60
   2   8  -6   10.50    1.00
  -2  -8   6   10.30    1.50
  -3  -8   6    2.10    0.90
  -4  -8   6   23.20    2.10
  -2   9  -6   99.29    5.70
   2  -9   6   75.09    5.70
   1  -9   6   17.10    1.60
   1  -9   6   18.60    2.30
   0   9  -6   89.59    6.00
   2   9  -6   37.70    2.70
  -2  -9   6   34.10    2.80
  -3  -9  -7    5.90    0.90
  -2  -9  -7   21.20    2.00
  -2  -9  -7   31.00    2.30
  -1  -9  -7   14.70    1.60
   0   9   7    9.40    1.40
   2  -9  -7    0.40    0.90
   3  -9  -7    2.10    1.20
  -4  -8  -7   16.90    1.80
  -3  -8  -7    6.20    1.20
  -2  -8  -7    4.80    0.90
  -2  -8  -7    4.70    1.00
  -1  -8  -7    0.20    0.60
   1   8   7    0.00    0.80
   0   8   7  159.78    9.60
   0   8   7  161.18    9.80
  -1   8   7    0.50    0.80
   2  -8  -7   67.09    4.50
  -2   8   7   65.39    4.60
   3  -8  -7   11.40    1.60
   4  -8  -7  208.78   12.80
  -4   8   7  204.38   12.90
  -5  -7  -7   82.09    5.60
  -5  -7  -7   78.29    5.30
  -4  -7  -7    0.30    0.70
  -4  -7  -7   -0.50    0.90
  -4  -7  -7    0.60    0.50
  -3  -7  -7   14.60    1.70
  -3  -7  -7   18.60    2.00
  -3  -7  -7   13.80    1.50
  -2  -7  -7   10.50    1.40
   0  -7  -7    0.10    0.50
   0   7   7   -0.20    0.50
   0   7   7    0.50    0.70
   0   7   7   -0.20    0.50
   1  -7  -7    0.30    0.70
  -1   7   7    0.80    0.60
  -1   7   7    1.20    0.90
  -1   7   7   -0.20    0.70
  -1   7   7    0.50    0.50
  -1   7   7    0.80    0.80
   2  -7  -7   25.40    2.20
  -2   7   7   27.50    2.40
  -2   7   7   23.90    1.90
  -2   7   7   24.00    2.10
  -2   7   7   23.00    2.20
   3  -7  -7    9.60    1.50
  -3   7   7   10.00    1.70
   4  -7  -7    0.30    1.00
  -4   7   7   -0.70    1.00
  -5   7   7    6.80    1.50
  -6  -6  -7   82.89    5.60
  -6  -6  -7   84.09    5.50
  -5  -6  -7    8.20    1.30
  -5  -6  -7    8.30    1.40
  -4  -6  -7   19.80    2.10
  -4  -6  -7   23.80    2.20
  -4  -6  -7   22.30    1.80
  -3  -6  -7  218.58   13.30
  -3  -6  -7  212.18   13.00
  -3  -6  -7  215.58   13.00
  -3  -6  -7  228.58   13.30
  -2  -6  -7  105.69    6.80
  -2  -6  -7  109.09    6.80
  -1  -6  -7    6.50    1.00
   1   6   7    8.10    1.00
   0  -6  -7  278.37   16.40
   0   6   7  276.37   16.10
   0   6   7  273.07   16.30
   1  -6  -7   28.50    2.20
  -1   6   7   25.80    2.10
  -1   6   7   27.10    2.10
  -1   6   7   27.90    1.90
  -1   6   7   27.40    1.90
  -1   6   7   28.20    2.20
  -2   6   7   60.89    4.10
  -2   6   7   61.19    4.10
  -2   6   7   59.59    3.80
  -2   6   7   60.59    4.10
   3  -6  -7   82.39    5.30
   3  -6  -7   77.49    5.10
  -3   6   7   80.29    5.20
   4  -6  -7    5.40    1.30
  -4   6   7    6.20    1.30
  -5   6   7   19.10    1.70
  -5   6   7   25.60    2.20
  -6  -5  -7    5.80    1.00
  -6  -5  -7    7.60    1.40
  -6  -5  -7    9.30    1.30
  -5  -5  -7    5.90    1.00
  -5  -5  -7    9.40    1.30
  -5  -5  -7    6.80    0.90
  -5  -5  -7   11.60    1.70
  -4  -5  -7    4.50    1.00
  -4  -5  -7    5.90    0.80
  -4  -5  -7    4.80    0.80
  -4  -5  -7    4.90    0.80
  -4  -5  -7    5.30    0.70
  -4  -5  -7    5.40    1.20
  -3  -5  -7    0.00    0.60
  -3  -5  -7    0.20    0.40
  -3  -5  -7    0.30    0.50
  -3  -5  -7    0.00    0.50
  -3  -5  -7    0.80    0.50
  -2  -5  -7    2.90    0.70
  -2  -5  -7    2.50    0.80
  -2  -5  -7    2.60    0.50
  -1  -5  -7 1076.29   61.79
  -1  -5  -7 1036.40   62.89
   1   5   7 1023.70   64.89
   1   5   7 1071.09   62.79
   0  -5  -7    2.10    0.60
   0  -5  -7    1.60    1.20
   0  -5  -7    8.50    5.80
   0  -5  -7    1.90    0.40
   0   5   7    1.40    1.60
   0   5   7    2.00    0.60
   0   5   7    2.80    0.60
   0   5   7    3.00    0.50
   0   5   7    0.50    7.10
   0   5   7    3.40    0.60
   1  -5  -7   15.90    1.40
  -1   5   7   15.00    1.10
  -1   5   7   12.10    2.70
  -1   5   7    9.50    8.70
  -1   5   7   15.40    1.40
  -1   5   7   15.00    1.30
  -1   5   7   14.20    1.30
   2  -5  -7  102.69    6.40
   2  -5  -7  106.79    6.30
  -2   5   7  107.29    6.40
  -2   5   7  107.39    6.60
  -2   5   7  107.39    6.60
  -2   5   7  107.19    6.60
   3  -5  -7   47.00    3.20
   3  -5  -7   49.90    2.90
   3  -5  -7   46.40    3.10
  -3   5   7   42.00    3.10
  -3   5   7   43.10    2.90
   4  -5  -7   72.79    4.70
   4  -5  -7   73.29    4.90
   4  -5  -7   71.59    4.50
  -4   5   7   76.09    4.90
  -5   5   7    1.40    0.60
  -5   5   7    3.00    1.30
   6  -5  -7   84.69    5.00
  -6   5   7   68.49    4.80
  -7  -4  -7   16.60    1.60
  -7  -4  -7   16.60    1.30
  -6  -4  -7  118.79    7.60
  -6  -4  -7  127.39    7.70
  -6  -4  -7  116.29    7.30
  -6  -4  -7  122.09    7.80
  -5  -4  -7   22.10    2.10
  -5  -4  -7   24.30    2.30
  -5  -4  -7   22.40    1.90
  -4  -4  -7   37.10    2.60
  -4  -4  -7   37.40    2.70
  -4  -4  -7   35.10    2.90
  -4  -4  -7   37.60    2.50
  -4  -4  -7   40.60    2.60
  -4  -4  -7   37.70    2.70
  -4  -4  -7   38.10    2.80
  -3  -4  -7   52.89    3.50
  -3  -4  -7   54.19    3.60
  -3  -4  -7   58.29    3.50
  -3  -4  -7   53.49    3.70
  -3  -4  -7   52.29    3.50
  -3  -4  -7   55.49    3.40
  -3  -4  -7   56.99    3.60
  -2  -4  -7   24.00    1.90
  -2  -4  -7   23.30    1.70
  -2  -4  -7   24.70    1.70
  -2  -4  -7   24.80    1.80
  -2  -4  -7   24.50    1.80
   2   4   7   33.90    4.80
   2   4   7   23.80    2.20
  -1  -4  -7  120.79    7.80
  -1  -4  -7  135.39    8.10
  -1  -4  -7  130.69    7.80
  -1  -4  -7  131.29    9.70
  -1  -4  -7  129.89    7.70
   1   4   7  126.39   10.20
   1   4   7  130.69    8.40
   0  -4  -7   26.00    1.80
   0  -4  -7   30.90    4.90
   0  -4  -7   24.80    1.80
   0  -4  -7   25.10    1.80
   0  -4  -7   27.60    2.60
   0   4   7   26.20    1.70
   0   4   7   25.10    2.60
   0   4   7   26.40    1.80
   0   4   7   34.90    5.50
   1  -4  -7   26.20    1.90
   1  -4  -7   23.70    1.80
   1  -4  -7   25.20    2.80
   1  -4  -7   26.90    5.60
  -1   4   7   27.60    1.90
  -1   4   7   30.20    3.10
  -1   4   7   25.70    6.50
  -1   4   7   26.80    1.70
  -1   4   7   27.00    1.70
  -1   4   7   27.20    1.90
  -1   4   7   24.60    1.90
   2  -4  -7   31.80    3.80
   2  -4  -7   24.70    7.00
   2  -4  -7   33.40    2.30
   2  -4  -7   35.40    2.50
   2  -4  -7   37.60    2.20
  -2   4   7   34.60    3.80
  -2   4   7   32.90    2.40
  -2   4   7   42.40    9.10
  -2   4   7   35.20    2.40
   3  -4  -7   17.60    1.50
   3  -4  -7   16.90    1.30
   3  -4  -7   18.00    1.60
   3  -4  -7   14.10    3.20
   3  -4  -7   12.70   11.50
  -3   4   7   17.20    1.70
  -3   4   7    9.80    4.30
  -3   4   7   21.30   20.20
   4  -4  -7    6.80    1.10
   4  -4  -7    9.00    1.30
   4  -4  -7    7.30    0.80
   5  -4  -7    0.30    0.80
   5  -4  -7    0.20    0.50
   5  -4  -7    0.90    0.90
  -5   4   7   -0.20    0.40
  -5   4   7   -0.50    0.80
   6  -4  -7   27.80    2.50
   7  -4  -7    0.30    0.90
  -7   4   7    0.40    0.40
  -7  -3  -7    0.10    0.60
  -7  -3  -7    0.30    0.40
  -7  -3  -7    0.40    1.00
  -6  -3  -7    5.90    1.00
  -6  -3  -7    6.10    1.00
  -6  -3  -7    5.80    0.80
  -6  -3  -7    7.70    1.30
  -5  -3  -7   19.80    1.80
  -5  -3  -7   22.00    2.00
  -5  -3  -7   23.90    2.10
  -5  -3  -7   19.90    1.60
  -5  -3  -7   21.40    1.80
  -4  -3  -7   58.49    3.80
  -4  -3  -7   59.39    3.80
  -4  -3  -7   58.09    3.60
  -4  -3  -7   56.69    3.90
  -4  -3  -7   57.59    3.80
  -4  -3  -7   57.19    3.80
  -3  -3  -7   31.20    2.20
  -3  -3  -7   32.90    2.20
  -3  -3  -7   32.80    2.30
  -3  -3  -7   30.90    2.20
  -3  -3  -7   32.80    2.30
  -3  -3  -7   33.00    2.10
  -3  -3  -7   30.90    2.30
  -2  -3  -7  136.39    8.20
  -2  -3  -7  133.39    8.10
  -2  -3  -7  126.29    8.10
  -2  -3  -7  129.89    8.20
   2   3   7  149.09    9.30
   2   3   7  151.88    8.40
  -1  -3  -7  708.33   40.60
  -1  -3  -7  715.33   41.00
   1   3   7  675.83   41.30
   1   3   7  678.03   40.80
   0  -3  -7  308.37   18.10
   0  -3  -7  309.57   19.00
   0   3   7  296.47   18.20
   0   3   7  289.27   19.00
   1  -3  -7   24.90    1.40
   1  -3  -7   21.90    3.90
   1  -3  -7   23.70    1.50
   1  -3  -7   21.50    1.60
   1  -3  -7   23.90    2.40
  -1   3   7   20.80    1.60
  -1   3   7   21.80    1.40
  -1   3   7   21.50    1.40
  -1   3   7   17.60    3.80
  -1   3   7   21.80    2.40
  -1   3   7   20.40    1.60
  -1   3   7   19.80    1.60
   2  -3  -7   99.79    6.10
   2  -3  -7  104.29   10.30
   2  -3  -7   94.69    6.00
   2  -3  -7   96.89    5.90
   2  -3  -7  100.59    7.20
  -2   3   7   99.19   10.50
  -2   3   7   98.89    6.10
  -2   3   7  105.89    6.00
  -2   3   7  101.99    7.10
  -2   3   7   98.59    6.00
  -2   3   7   96.59    5.90
   3  -3  -7  106.19    8.30
   3  -3  -7  113.59    6.90
   3  -3  -7  111.59    6.90
   3  -3  -7  115.79    6.70
   3  -3  -7   98.49   14.60
  -3   3   7  116.69    7.00
  -3   3   7  115.59    6.90
  -3   3   7  116.19    6.70
   4  -3  -7   15.30   18.40
   4  -3  -7   22.00    4.80
   4  -3  -7   30.90    1.80
   4  -3  -7   26.90    2.00
   4  -3  -7   24.00    2.10
  -4   3   7   24.40    2.10
  -4   3   7   26.50    1.80
   5  -3  -7   22.00    1.90
   5  -3  -7   22.00    1.60
  -5   3   7   20.40    1.90
  -5   3   7   22.10    1.60
  -5   3   7   20.60    1.80
   6  -3  -7    3.20    1.00
   6  -3  -7    2.60    0.60
   6  -3  -7    3.90    0.60
  -6   3   7    2.90    0.60
  -6   3   7    2.00    0.70
   7  -3  -7    9.00    1.20
  -7   3   7    4.20    0.80
  -7  -2  -7   24.50    2.10
  -7  -2  -7   26.20    1.90
  -6  -2  -7  547.25   32.30
  -5  -2  -7   23.70    2.00
  -5  -2  -7   21.70    1.90
  -5  -2  -7   23.30    1.90
  -5  -2  -7   21.20    1.70
  -4  -2  -7   12.60    1.10
  -4  -2  -7   11.90    1.30
  -4  -2  -7   13.60    1.20
  -4  -2  -7   11.90    1.20
  -4  -2  -7   12.10    1.40
  -4  -2  -7   13.40    1.20
  -3  -2  -7   23.70    1.70
  -3  -2  -7   23.60    1.70
  -3  -2  -7   20.90    1.80
  -3  -2  -7   23.30    1.70
  -3  -2  -7   24.40    1.60
  -3  -2  -7   23.00    1.70
  -3  -2  -7   23.60    1.60
  -2  -2  -7  123.09    7.40
  -2  -2  -7  128.39    7.40
  -2  -2  -7  124.49    7.50
  -1  -2  -7    4.30    0.60
  -1  -2  -7    5.40    1.30
  -1  -2  -7    4.50    0.80
  -1  -2  -7    4.80    0.80
  -1  -2  -7    4.20    0.50
  -1  -2  -7    4.40    0.60
  -1  -2  -7    4.50    1.60
   1   2   7    4.50    0.80
   1   2   7    5.20    1.70
   0  -2  -7  363.06   23.60
   0  -2  -7  412.26   24.50
   0  -2  -7  419.16   24.00
   0  -2  -7  346.67   23.60
   0   2   7  453.25   24.60
   0   2   7  443.86   24.10
   1  -2  -7   12.10    1.70
   1  -2  -7   11.10    2.60
   1  -2  -7    8.50    1.20
  -1   2   7   11.20    0.90
  -1   2   7   13.10    1.70
  -1   2   7   11.70    0.90
  -1   2   7   12.10    1.10
  -1   2   7   11.30    1.10
  -1   2   7   14.60    3.20
  -1   2   7   13.20    0.90
   2  -2  -7   18.00    1.40
   2  -2  -7   21.20    2.40
   2  -2  -7   18.90    1.50
   2  -2  -7   24.40    4.70
   2  -2  -7   17.60    1.30
  -2   2   7   19.00    1.30
  -2   2   7   18.80    1.50
  -2   2   7   20.70    1.50
   3  -2  -7   29.50    2.00
   3  -2  -7   30.20    2.20
   3  -2  -7   32.10    2.30
   3  -2  -7   32.30    3.40
   3  -2  -7   26.30    7.10
  -3   2   7   31.30    2.00
   4  -2  -7   10.10   12.60
   4  -2  -7   15.00    1.60
   4  -2  -7   18.70    1.60
   4  -2  -7   16.80    1.20
   4  -2  -7   19.80    3.80
  -4   2   7   18.30    1.50
  -4   2   7   19.00    1.30
  -4   2   7   17.80    1.60
   5  -2  -7    6.90    1.00
   5  -2  -7    5.70    0.70
  -5   2   7    6.10    0.80
  -5   2   7    6.60    1.00
  -5   2   7    7.30    1.10
   6  -2  -7  117.69    6.60
   6  -2  -7  100.99    6.90
  -6   2   7  112.09    6.70
  -6   2   7  110.19    6.90
   7  -2  -7   11.10    1.20
  -7   2   7    8.40    0.90
  -7   2   7    7.30    1.00
  -7  -1  -7   60.09    4.20
  -7  -1  -7   57.99    3.90
  -6  -1  -7   28.40    2.30
  -6  -1  -7   28.60    2.40
  -6  -1  -7   28.70    2.30
  -6  -1  -7   30.10    2.10
  -5  -1  -7  154.48    9.50
  -5  -1  -7  166.28    9.40
  -5  -1  -7  157.38    9.50
  -5  -1  -7  158.98    9.50
  -5  -1  -7  147.29    9.60
  -4  -1  -7    4.30    0.70
  -4  -1  -7    3.60    0.60
  -4  -1  -7    3.80    0.70
  -4  -1  -7    4.30    0.80
  -4  -1  -7    3.20    0.60
  -4  -1  -7    3.00    0.60
  -2  -1  -7    0.10    0.30
  -2  -1  -7    0.50    0.40
  -2  -1  -7    0.20    0.30
  -2  -1  -7    0.70    0.30
  -2  -1  -7    0.40    0.30
  -2  -1  -7    0.30    0.30
  -1  -1  -7  195.48   11.60
  -1  -1  -7  196.08   11.40
  -1  -1  -7  181.88   11.40
  -1  -1  -7  199.18   11.40
  -1  -1  -7  198.78   11.70
   0  -1  -7    1.00    0.60
   0  -1  -7    0.90    0.30
   0  -1  -7    0.80    0.30
   0  -1  -7    1.00    1.30
   0  -1  -7    1.50    0.40
   0  -1  -7    1.70    0.40
   0   1   7    1.20    0.30
   0   1   7    1.40    0.40
   0   1   7    1.10    0.40
   1  -1  -7 3496.95  198.18
   1  -1  -7 3312.57  198.28
   2  -1  -7   15.70    1.90
   2  -1  -7   15.60    2.10
   2  -1  -7   18.50    3.70
   2  -1  -7   10.90    3.50
   2  -1  -7   14.70    1.10
   2  -1  -7   14.50    1.00
   2  -1  -7   14.40    1.00
   2  -1  -7   13.90    1.20
  -2   1   7   14.70    1.20
  -2   1   7   16.70    1.20
  -2   1   7   15.60    1.00
  -2   1   7   14.70    1.00
   3  -1  -7  487.55   31.20
   3  -1  -7  497.55   29.50
   3  -1  -7  476.35   29.30
   3  -1  -7  493.25   31.10
   4  -1  -7   10.70    1.10
   4  -1  -7    6.00    2.20
   4  -1  -7   -4.40    9.10
   4  -1  -7   11.10    0.90
   4  -1  -7   10.90    1.10
  -4   1   7   10.40    0.90
  -4   1   7   10.60    1.20
  -4   1   7   11.00    1.10
  -4   1   7    9.20    1.30
  -5   1   7   74.19    4.50
  -5   1   7   75.29    4.60
  -5   1   7   67.29    4.70
   6  -1  -7    0.70    0.70
   6  -1  -7    0.60    0.50
  -6   1   7   -0.40    0.40
  -6   1   7   -0.10    0.40
  -6   1   7   -0.40    0.70
  -7   1   7    6.80    1.10
  -7   1   7    9.70    1.00
  -7   0  -7    0.00    0.50
  -7   0  -7    0.00    0.60
  -6   0  -7    6.70    0.90
  -6   0  -7    7.50    1.10
  -6   0  -7   10.50    1.40
  -6   0  -7    7.00    1.00
  -5   0  -7    0.30    0.40
  -5   0  -7    0.20    0.60
  -5   0  -7    0.40    0.50
  -5   0  -7    0.10    0.50
   5   0   7   -1.40   10.90
  -4   0  -7    1.00    0.50
  -4   0  -7    1.00    0.50
  -4   0  -7    1.20    0.40
  -4   0  -7    0.60    0.40
  -4   0  -7    1.20    0.40
   4   0   7   -2.00    6.40
   4   0   7    1.90    1.70
  -3   0  -7    7.60    0.70
  -3   0  -7    6.20    0.80
  -3   0  -7    6.40    0.70
  -3   0  -7    5.70    0.80
  -3   0  -7    6.90    0.70
  -3   0  -7    7.00    0.80
   3   0   7    5.70    1.00
   3   0   7    6.20    2.60
  -2   0  -7  190.88   12.20
   2   0   7  219.18   12.90
   2   0   7  215.48   12.40
  -1   0  -7    0.30    0.30
  -1   0  -7    0.20    0.30
  -1   0  -7    1.20    1.10
  -1   0  -7    0.30    0.50
  -1   0  -7    0.10    0.30
   1   0   7   -0.20    0.50
   1   0   7   -1.10    1.10
   0   0  -7   52.49    3.20
   0   0  -7   42.50    2.70
   0   0  -7   42.90    2.70
   0   0  -7   41.70    2.80
   0   0  -7   47.30    3.80
   0   0  -7   44.00    2.80
   0   0   7   43.80    2.70
   0   0   7   45.00    2.80
   0   0   7   54.79    3.90
   0   0   7   49.60    3.20
   0   0   7   44.00    2.80
   1   0  -7   24.90    1.70
   1   0  -7   28.80    2.30
   1   0  -7   25.00    1.60
   1   0  -7   31.40    3.60
   1   0  -7   25.10    1.70
   1   0  -7   24.70    1.60
  -1   0   7   26.20    1.60
  -1   0   7   25.70    1.70
   2   0  -7    1.20    0.40
   2   0  -7    1.10    0.50
   2   0  -7    1.50    0.30
   2   0  -7   -0.10    2.60
   2   0  -7    0.20    4.00
   2   0  -7    1.50    0.90
   2   0  -7    0.50    1.30
  -2   0   7    0.90    0.30
  -2   0   7    2.10    0.30
  -2   0   7    1.80    0.50
  -2   0   7    1.00    0.50
  -2   0   7    1.00    0.40
   3   0  -7  137.59   11.60
   3   0  -7  131.69   11.50
   3   0  -7  134.49    8.70
   3   0  -7  141.09    8.90
   3   0  -7  121.29    7.90
  -3   0   7  127.99    7.80
  -3   0   7  135.99    7.90
   4   0  -7   34.70    9.90
   4   0  -7   37.30    2.40
   4   0  -7   38.20    2.30
   4   0  -7   30.30    4.10
  -4   0   7   37.20    2.50
  -4   0   7   38.90    2.40
  -4   0   7   35.60    2.70
   5   0  -7    7.80    1.10
  -5   0   7    9.40    0.90
  -5   0   7    8.40    1.30
  -5   0   7    7.00    1.00
   6   0  -7    2.10    0.70
  -6   0   7    1.00    0.70
  -6   0   7    2.20    0.90
  -6   0   7    1.50    0.60
  -7   0   7   22.00    1.70
  -7   0   7   21.10    1.80
  -7   1  -7    2.80    0.80
  -7   1  -7    2.90    0.70
  -6   1  -7   19.30    1.80
  -6   1  -7   21.60    1.80
  -6   1  -7   19.60    1.60
  -5   1  -7    1.00    0.50
  -5   1  -7    1.00    0.50
  -5   1  -7    1.90    0.60
  -4   1  -7  114.79    7.10
  -4   1  -7  120.69    7.00
   4  -1   7  108.69   12.00
   4  -1   7  116.99    7.80
  -3   1  -7  366.56   23.90
   3  -1   7  416.66   25.10
   3  -1   7  462.15   27.10
  -2   1  -7  288.57   17.80
  -2   1  -7  296.07   17.30
  -2   1  -7  287.17   16.90
   2  -1   7  306.37   18.10
   2  -1   7  308.07   17.30
   2  -1   7  253.27   16.90
  -1   1  -7   79.99    5.50
  -1   1  -7   66.29    4.40
  -1   1  -7   78.09    4.70
  -1   1  -7   67.49    4.20
  -1   1  -7   65.99    4.30
  -1   1  -7   68.39    4.30
  -1   1  -7   72.09    4.30
   1  -1   7   79.39    4.70
   1  -1   7   63.99    4.30
   1  -1   7   86.59    5.60
   0   1  -7  136.49    8.80
   0   1  -7  130.59    8.10
   0  -1   7  130.99    8.70
   0  -1   7  126.09    8.10
   1   1  -7  284.07   17.70
   1   1  -7  301.97   17.10
  -1  -1   7  274.87   17.00
  -1  -1   7  279.07   17.70
  -1  -1   7  280.57   16.60
   2   1  -7   69.49    4.50
   2   1  -7   75.89    5.10
   2   1  -7   71.49    4.30
   2   1  -7   72.89    6.80
   2   1  -7   73.09    4.40
  -2  -1   7   83.09    4.50
  -2  -1   7   72.19    4.50
  -2  -1   7   73.69    4.50
   3   1  -7   72.29    4.20
   3   1  -7   67.09    5.10
   3   1  -7   55.79    7.60
   3   1  -7   66.19    4.30
   3   1  -7   68.69    5.30
   3   1  -7   73.29    9.00
   3   1  -7   69.19    4.10
  -3  -1   7   70.69    4.20
  -3  -1   7   72.59    4.50
  -3  -1   7   72.49    4.30
   4   1  -7    2.60    0.60
   4   1  -7    1.50    0.40
   4   1  -7   -8.00    8.90
   4   1  -7    0.90    1.70
  -4  -1   7    1.30    0.50
  -4  -1   7    1.80    0.80
  -4  -1   7    1.90    0.50
  -5  -1   7   23.20    1.80
  -5  -1   7   21.70    2.10
  -5  -1   7   23.40    1.70
  -6  -1   7   37.00    2.80
  -6  -1   7   40.60    3.10
  -6  -1   7   38.40    2.60
  -7  -1   7    0.90    0.60
  -7  -1   7    0.30    0.50
  -7   2  -7    2.00    0.60
  -7   2  -7    1.90    0.70
  -6   2  -7    2.40    0.60
  -6   2  -7    1.50    0.70
  -5   2  -7    8.60    1.00
  -5   2  -7    9.10    1.10
   5  -2   7   10.30    1.20
  -4   2  -7    2.00    0.50
  -4   2  -7    1.00    1.70
  -4   2  -7   -2.50    8.40
   4  -2   7    3.80    8.10
   4  -2   7    3.70    1.70
  -3   2  -7   22.10    5.00
  -3   2  -7   25.60    2.60
  -3   2  -7   26.70    1.80
   3  -2   7   26.30    1.70
   3  -2   7   21.20    5.10
   3  -2   7   25.70    1.80
   3  -2   7   28.00    2.70
   3  -2   7   26.20    1.80
  -2   2  -7  218.38   14.10
  -2   2  -7  213.18   13.00
   2  -2   7  211.68   13.00
   2  -2   7  206.08   14.10
   2  -2   7  202.28   12.40
  -1   2  -7  157.48    9.50
  -1   2  -7  139.99    8.90
  -1   2  -7  161.18   10.50
   1  -2   7  151.28    9.50
   1  -2   7  153.58   10.50
   0   2  -7   47.80    2.70
   0   2  -7   45.30    4.70
   0   2  -7   45.60    2.80
   0   2  -7   47.90    2.70
   0   2  -7   45.50    2.80
   0   2  -7   50.19    3.40
   0   2  -7   42.90    2.80
   0  -2   7   45.00    4.90
   0  -2   7   45.80    2.90
   0  -2   7   42.50    2.80
   0  -2   7   43.00    2.70
   0  -2   7   44.00    3.40
   0  -2   7   43.40    2.70
   1   2  -7   55.49    3.40
   1   2  -7   56.39    3.50
   1   2  -7   60.59    4.20
   1   2  -7   54.99    3.50
   1   2  -7   57.09    3.40
   1   2  -7   60.79    5.60
   1   2  -7   57.19    3.50
  -1  -2   7   57.49    3.50
  -1  -2   7   59.19    5.70
  -1  -2   7   52.79    3.50
  -1  -2   7   63.69    4.20
  -1  -2   7   62.09    3.50
  -1  -2   7   52.79    3.40
   2   2  -7   -1.30    3.60
   2   2  -7    1.20    0.30
   2   2  -7   -0.30    0.90
   2   2  -7    0.10    0.50
  -2  -2   7   -0.10    0.50
  -2  -2   7    0.40    0.30
  -2  -2   7   -1.50    2.90
  -2  -2   7   -0.40    0.80
  -2  -2   7   -0.40    0.40
   3   2  -7   67.79    4.30
   3   2  -7   68.79    5.30
   3   2  -7   64.29    8.50
  -3  -2   7   67.39    4.30
  -3  -2   7   76.09    4.80
  -3  -2   7   71.29    4.30
  -3  -2   7   69.39    4.30
   4   2  -7   56.69    5.70
   4   2  -7   55.59    3.80
   4   2  -7   56.89   13.00
  -4  -2   7   61.89    3.80
  -4  -2   7   66.79    4.00
  -4  -2   7   62.39    4.20
   5   2  -7  245.08   14.40
  -5  -2   7  247.08   14.40
  -5  -2   7  237.18   14.50
  -5  -2   7  242.88   14.80
  -6  -2   7   24.10    2.00
  -6  -2   7   26.30    2.20
  -6  -2   7   32.00    2.60
  -7  -2   7   41.30    3.10
  -7  -2   7   29.20    2.60
  -7   3  -7    4.70    0.70
  -7   3  -7    4.00    0.90
  -6   3  -7   38.20    2.80
  -6   3  -7   45.70    3.10
  -5   3  -7   18.70    1.50
   5  -3   7   17.40    1.40
   5  -3   7   17.10    1.60
  -4   3  -7   26.60   13.30
  -4   3  -7   22.90    3.60
  -4   3  -7   25.40    1.80
   4  -3   7   22.40    3.90
   4  -3   7   20.20   11.60
   4  -3   7   25.70    1.70
   4  -3   7   24.30    2.00
  -3   3  -7  259.67   19.70
  -3   3  -7  267.87   16.50
   3  -3   7  272.17   19.60
   3  -3   7  250.77   15.50
   3  -3   7  262.87   16.50
  -2   3  -7  134.29   11.10
  -2   3  -7  129.49    7.90
  -2   3  -7  128.39    7.80
  -2   3  -7  134.29    8.80
  -2   3  -7  137.99    7.90
  -2   3  -7  130.19    7.70
   2  -3   7  129.29    7.80
   2  -3   7  131.99    7.90
   2  -3   7  133.49    7.80
   2  -3   7  159.98   14.10
   2  -3   7  123.69    9.90
   2  -3   7  133.49    8.00
   1  -3   7  290.37   18.60
   1  -3   7  279.57   17.40
   0   3  -7   10.60    0.90
   0   3  -7    9.60    0.90
   0   3  -7   11.90    0.80
   0   3  -7   12.30    1.80
   0   3  -7    9.00    3.40
   0   3  -7   10.30    1.00
   0  -3   7    7.70    3.00
   0  -3   7    9.40    0.90
   0  -3   7   12.50    1.10
   0  -3   7    7.70    1.40
   0  -3   7   10.80    1.20
   1   3  -7   68.69    3.70
   1   3  -7   59.39    3.80
   1   3  -7   61.09    3.80
   1   3  -7   60.19    6.80
   1   3  -7   58.09    4.60
   1   3  -7   60.29    3.80
  -1  -3   7   59.59    6.90
  -1  -3   7   61.79    4.60
  -1  -3   7   60.89    3.90
  -1  -3   7   64.49    3.90
   2   3  -7    4.60    0.70
   2   3  -7    5.20    0.70
   2   3  -7    5.40    4.50
   2   3  -7    4.10    0.60
   2   3  -7    3.80    1.30
   2   3  -7    4.40    0.50
  -2  -3   7    2.10    4.20
  -2  -3   7    3.60    0.70
  -2  -3   7    2.70    1.20
  -2  -3   7    3.50    0.80
  -2  -3   7    4.80    0.80
   3   3  -7   -1.40   12.60
   3   3  -7    0.10    0.50
   3   3  -7   -0.70    2.60
  -3  -3   7    0.10    0.40
  -3  -3   7    0.60    0.60
  -3  -3   7    0.80    0.40
  -3  -3   7    0.00    0.40
   4   3  -7   79.19   20.20
   4   3  -7   75.19    4.40
   4   3  -7   58.49    7.60
  -4  -3   7   72.49    4.90
  -4  -3   7   73.59    4.50
  -4  -3   7   73.79    4.70
  -4  -3   7   73.39    4.70
   5   3  -7   74.99    4.80
  -5  -3   7   77.69    5.10
  -5  -3   7   81.19    5.40
  -6  -3   7   87.29    5.90
  -7  -3   7   19.00    2.20
  -7   4  -7   78.59    4.70
  -7   4  -7   73.29    4.90
  -6   4  -7    2.10    0.60
   6  -4   7    3.50    0.90
  -5   4  -7   91.19    5.40
   5  -4   7   85.79    5.30
   5  -4   7   84.09    5.50
  -4   4  -7   20.30    1.80
  -4   4  -7   19.10    1.70
  -4   4  -7   18.10    1.60
   4  -4   7   21.50    1.50
   4  -4   7   13.50    5.50
   4  -4   7   22.20    2.10
   4  -4   7   22.00    1.90
   4  -4   7   18.70   26.00
  -3   4  -7   14.40    1.30
  -3   4  -7   21.30    3.60
  -3   4  -7   15.40    1.40
  -3   4  -7   10.20   12.00
   3  -4   7   17.40    1.20
   3  -4   7   17.80    3.30
   3  -4   7   14.90   11.90
   3  -4   7   16.40    1.50
   3  -4   7   15.30    1.50
  -2   4  -7  163.58    9.90
  -2   4  -7  172.78    9.90
  -2   4  -7  160.28    9.80
  -2   4  -7  167.08   11.10
  -2   4  -7  162.58    9.70
  -2   4  -7  160.28   15.30
   2  -4   7  164.98    9.90
   2  -4   7  162.78    9.70
   2  -4   7  150.38   14.90
   2  -4   7  172.78   10.00
   2  -4   7  168.58   11.00
  -1   4  -7  567.54   33.80
  -1   4  -7  542.45   35.40
   1  -4   7  574.94   35.50
   1  -4   7  555.04   33.80
   0   4  -7    9.40    1.00
   0   4  -7    8.50    0.90
   0   4  -7   12.20    5.30
   0   4  -7    9.40    1.00
   0   4  -7   10.90    2.10
   0   4  -7    7.90    0.80
   0   4  -7    8.40    0.80
   0  -4   7    4.30    4.30
   0  -4   7    7.20    0.90
   0  -4   7    7.20    1.50
   0  -4   7    8.70    0.70
   0  -4   7    9.40    1.00
   1   4  -7  619.04   36.90
   1   4  -7  595.64   38.40
  -1  -4   7  650.73   36.90
  -1  -4   7  599.34   38.30
   2   4  -7  139.19    8.60
   2   4  -7  146.19    8.50
   2   4  -7  127.79   14.40
   2   4  -7  152.28    8.40
   2   4  -7  131.39    9.60
   2   4  -7  141.79    8.60
  -2  -4   7  156.48    8.70
  -2  -4   7  139.29    8.70
  -2  -4   7  134.19    9.40
  -2  -4   7  151.48    8.60
  -2  -4   7  124.79   13.60
   3   4  -7    2.90    0.50
   3   4  -7    3.40    0.70
  -3  -4   7    2.60    0.90
  -3  -4   7    2.60    0.70
  -3  -4   7    2.30    0.70
  -4  -4   7   39.90    2.90
  -4  -4   7   39.30    2.90
  -4  -4   7   41.60    3.20
  -5  -4   7   25.90    2.20
  -5  -4   7   28.10    2.50
  -5  -4   7   26.50    2.20
  -6  -4   7   16.00    2.00
  -6  -4   7   13.50    1.50
  -7  -4   7   27.50    2.10
  -6   5  -7   27.60    2.00
   6  -5   7   29.70    2.40
   6  -5   7   26.10    2.10
  -5   5  -7   -0.10    0.40
   5  -5   7    0.40    0.80
  -4   5  -7  143.09    8.50
  -4   5  -7  140.39    8.60
  -4   5  -7  148.79    8.40
   4  -5   7  134.69    8.50
   4  -5   7  130.29    8.60
   4  -5   7  133.79    8.30
  -3   5  -7  179.48   10.10
  -3   5  -7  139.29   15.50
  -3   5  -7  168.38   10.20
  -3   5  -7  170.28   36.20
   3  -5   7  162.28   10.10
   3  -5   7  171.18   10.20
   3  -5   7  167.48    9.90
  -2   5  -7    5.40   18.10
  -2   5  -7    6.20    3.50
  -2   5  -7    2.50    0.70
  -2   5  -7    2.90    0.80
   2  -5   7    2.30    0.70
   2  -5   7    3.50    9.20
   2  -5   7    3.50    0.90
   2  -5   7    2.40    1.90
   2  -5   7    2.90    0.60
  -1   5  -7    9.10    1.00
  -1   5  -7   10.00    2.70
  -1   5  -7    8.20    1.00
  -1   5  -7    8.30    1.00
  -1   5  -7    7.40    0.80
  -1   5  -7    1.00    9.70
   1  -5   7    5.50    9.10
   1  -5   7   10.40    1.20
   1  -5   7    7.50    2.30
   1  -5   7   10.20    1.10
   1  -5   7    8.90    0.90
   0   5  -7    4.80    0.60
   0   5  -7    5.20    0.90
   0   5  -7    6.30    0.90
   0   5  -7    4.30    1.90
   0   5  -7    9.80    7.90
   0   5  -7    6.10    0.60
   0   5  -7    6.00    0.80
   0  -5   7    3.30    1.70
   0  -5   7    3.70    0.60
   0  -5   7    2.60    7.50
   0  -5   7    4.60    0.80
   1   5  -7    3.80    0.70
   1   5  -7    3.90    0.50
   1   5  -7    3.50    0.70
   1   5  -7    4.40    0.90
  -1  -5   7    2.90    0.70
  -1  -5   7    3.00    0.70
   2   5  -7  155.28    9.30
   2   5  -7  156.48    9.40
  -2  -5   7  156.58    9.70
  -2  -5   7  164.48    9.70
   3   5  -7   26.80    1.70
   3   5  -7   25.40    1.90
  -3  -5   7   26.50    2.30
  -3  -5   7   25.10    2.10
  -3  -5   7   25.80    2.20
   4   5  -7    1.50    0.70
  -4  -5   7    0.40    0.70
  -4  -5   7    0.90    0.70
  -4  -5   7    1.50    0.90
  -5  -5   7   18.40    1.80
  -5  -5   7   17.70    1.90
  -5  -5   7   20.40    2.20
  -6  -5   7    0.30    0.70
  -6  -5   7    0.00    0.90
   6  -6   7   49.90    4.20
   5  -6   7    2.50    1.00
  -4   6  -7  333.67   18.90
  -4   6  -7  309.47   18.60
  -4   6  -7  339.27   19.00
   4  -6   7  330.67   19.20
   4  -6   7  293.37   18.80
   4  -6   7  294.47   18.60
  -3   6  -7   31.30    2.30
  -3   6  -7   30.50    2.50
   3  -6   7   28.90    2.00
   3  -6   7   26.90    2.40
   3  -6   7   28.50    2.30
  -2   6  -7   24.40    2.10
  -2   6  -7   27.00    2.10
  -2   6  -7   26.10    1.80
  -2   6  -7   24.60    2.20
   2  -6   7   29.20    2.30
   2  -6   7   28.70    2.10
   2  -6   7   28.00    1.90
  -1   6  -7    5.60    0.70
  -1   6  -7    6.70    1.00
  -1   6  -7    6.60    1.10
  -1   6  -7    6.50    1.00
   1  -6   7    5.00    0.80
   1  -6   7    7.30    1.20
   0   6  -7   84.89    5.30
   0   6  -7   85.69    5.10
   0   6  -7   83.59    5.10
   0   6  -7   78.99    5.30
   0   6  -7   84.49    5.20
   0  -6   7   86.39    5.40
   1   6  -7   23.70    2.00
   1   6  -7   26.40    2.20
   1   6  -7   22.10    1.60
   1   6  -7   22.20    1.80
   1   6  -7   23.00    1.60
  -1  -6   7   25.70    1.90
  -1  -6   7   22.10    2.00
   2   6  -7   30.10    2.20
   2   6  -7   30.50    2.00
  -2  -6   7   30.00    2.40
  -2  -6   7   28.90    2.40
   3   6  -7   33.10    2.30
   3   6  -7   34.50    2.50
  -3  -6   7   36.10    2.90
  -3  -6   7   36.00    2.80
   4   6  -7   36.60    2.60
  -4  -6   7   34.80    3.00
  -4  -6   7   36.00    2.80
  -5  -6   7   12.10    1.80
  -5  -6   7   12.60    1.50
  -6  -6   7   29.10    2.60
  -4   7  -7    1.50    0.80
  -4   7  -7    2.90    1.00
   4  -7   7    7.50    1.30
  -3   7  -7   55.39    3.90
  -3   7  -7   56.39    4.10
   3  -7   7   60.99    3.90
   3  -7   7   51.89    4.00
  -2   7  -7   14.80    1.60
  -2   7  -7   15.50    1.60
  -2   7  -7   15.00    1.70
   2  -7   7   14.60    1.70
  -1   7  -7    0.90    0.80
  -1   7  -7    1.70    0.60
  -1   7  -7    1.40    0.70
  -1   7  -7    2.20    0.90
   1  -7   7    1.00    0.80
   0   7  -7   14.70    1.50
   0   7  -7   15.30    1.30
   0   7  -7   18.70    1.70
   0   7  -7   13.70    1.30
   0   7  -7   21.20    2.10
   0  -7   7   15.00    1.70
   0  -7   7   14.10    1.70
   1   7  -7   98.69    5.80
   1   7  -7   95.89    6.10
  -1  -7   7   93.89    6.20
   2   7  -7   12.70    1.10
   2   7  -7   11.30    1.50
   2   7  -7   12.10    1.10
  -2  -7   7   11.90    1.60
  -2  -7   7   16.00    1.60
  -3  -7   7  203.58   12.50
  -3  -7   7  195.58   12.30
  -4  -7   7    8.60    1.40
  -4  -7   7   14.00    1.80
  -4   8  -7   14.50    1.60
  -4   8  -7   17.90    1.90
  -3   8  -7    2.80    1.00
  -3   8  -7    3.80    1.30
   3  -8   7    1.30    1.10
  -2   8  -7   82.59    5.60
  -2   8  -7   78.09    5.30
   2  -8   7   78.69    5.30
  -1   8  -7    6.80    1.90
  -1   8  -7    6.30    1.60
  -1   8  -7    6.60    1.70
   0   8  -7    5.70    1.10
   0   8  -7    5.80    0.80
   0  -8   7    4.70    1.00
   0  -8   7    5.20    1.10
   1   8  -7    8.40    1.10
  -1  -8   7    9.50    1.50
   2   8  -7    5.40    1.00
  -2  -8   7    3.90    0.90
  -3  -8   7    0.70    0.80
  -4  -8   7    1.00    0.80
  -3   9  -7   33.50    2.40
   3  -9   7   28.00    2.60
  -2   9  -7   81.09    4.70
   2  -9   7   57.09    4.80
   1  -9   7    1.30    0.80
   0  -9   7  118.89    8.20
   1   9  -7   16.60    2.00
  -1  -9   7   14.80    1.70
   2   9  -7   30.10    2.30
  -2  -9   7   26.00    2.40
  -3  -9   7    0.50    0.70
  -3  -9  -8   47.30    3.00
  -3  -9  -8   33.70    2.70
  -2  -9  -8   43.90    2.90
  -2  -9  -8   34.10    2.70
  -1  -9  -8    2.50    0.80
   0   9   8    0.00    0.90
  -1   9   8   15.30    1.90
   3  -9  -8   46.30    3.40
  -4  -8  -8   25.50    2.30
  -3  -8  -8    7.70    1.40
  -3  -8  -8   12.80    1.50
  -2  -8  -8   20.20    1.90
  -2  -8  -8   17.60    1.70
   0   8   8  351.76   21.00
   0   8   8  349.27   20.70
   2  -8  -8   79.99    5.30
  -2   8   8   83.49    5.40
   3  -8  -8    0.20    0.80
   4  -8  -8  103.09    7.10
  -5  -7  -8   71.19    5.00
  -5  -7  -8   79.89    5.40
  -4  -7  -8    6.30    1.40
  -4  -7  -8    5.80    1.10
  -4  -7  -8    5.80    0.90
  -3  -7  -8   19.10    2.20
  -3  -7  -8   17.40    1.90
  -3  -7  -8   18.30    1.60
  -2  -7  -8    2.40    0.80
  -2  -7  -8    3.20    0.70
  -1  -7  -8  168.78   10.50
   1   7   8  174.88   10.40
   0   7   8    1.00    0.50
   0   7   8    0.40    0.70
   0   7   8    0.90    0.60
   1  -7  -8    9.90    1.30
  -1   7   8   12.70    1.40
  -1   7   8   10.20    1.10
  -1   7   8    9.50    1.00
   2  -7  -8   21.10    2.00
  -2   7   8   23.80    1.90
  -2   7   8   21.10    2.10
  -2   7   8   19.40    1.70
  -2   7   8   23.60    2.30
  -3   7   8   82.99    6.40
   4  -7  -8    2.50    1.10
  -4   7   8    0.80    1.10
   5  -7  -8  106.09    6.10
  -5   7   8   72.49    5.90
  -6  -6  -8   66.89    4.70
  -6  -6  -8   67.99    4.90
  -5  -6  -8   35.30    2.90
  -5  -6  -8   37.00    3.00
  -4  -6  -8   76.39    5.40
  -4  -6  -8   80.99    5.00
  -4  -6  -8   79.89    5.30
  -4  -6  -8   78.29    5.00
  -3  -6  -8  217.38   13.40
  -3  -6  -8  227.68   13.60
  -3  -6  -8  213.28   13.60
  -3  -6  -8  239.38   13.50
  -2  -6  -8  106.29    6.80
  -2  -6  -8  111.79    6.70
  -2  -6  -8  100.89    6.40
  -1  -6  -8   47.50    3.20
   1   6   8   47.90    2.90
   1   6   8   46.80    3.10
   0  -6  -8   67.19    4.20
   0   6   8   63.29    4.20
   0   6   8   65.59    4.00
   1  -6  -8   68.99    4.50
  -1   6   8   67.19    4.30
  -1   6   8   70.99    4.50
  -1   6   8   72.29    4.50
  -1   6   8   71.49    4.30
  -1   6   8   66.19    4.50
   2  -6  -8   30.30    2.60
  -2   6   8   29.20    2.30
  -2   6   8   29.90    2.40
  -2   6   8   30.60    2.40
  -2   6   8   29.80    2.10
   3  -6  -8  127.69    7.80
  -3   6   8  123.49    7.70
  -3   6   8  121.09    7.90
   4  -6  -8   43.10    3.30
  -4   6   8   43.90    3.40
  -5   6   8   40.40    3.30
  -6  -5  -8   35.90    2.80
  -6  -5  -8   34.40    2.90
  -6  -5  -8   29.10    2.40
  -5  -5  -8  103.79    6.70
  -5  -5  -8  110.19    7.00
  -5  -5  -8  112.09    6.90
  -5  -5  -8  103.39    6.50
  -4  -5  -8    0.50    0.50
  -4  -5  -8    0.00    0.50
  -4  -5  -8    0.60    0.70
  -4  -5  -8    0.50    0.80
  -4  -5  -8    0.50    0.50
  -4  -5  -8   -0.20    0.30
  -3  -5  -8    9.50    1.10
  -3  -5  -8    8.40    1.20
  -3  -5  -8    9.70    1.40
  -3  -5  -8   10.50    1.10
  -3  -5  -8   10.10    1.10
  -2  -5  -8   79.39    4.80
  -2  -5  -8   76.19    5.00
  -2  -5  -8   77.59    5.00
  -1  -5  -8   -0.10    0.60
  -1  -5  -8    0.30    0.50
  -1  -5  -8    1.30    5.80
  -1  -5  -8   -0.90    1.20
  -1  -5  -8    0.40    0.40
   1   5   8    0.10    0.40
   1   5   8    0.60    0.30
   0  -5  -8    1.30    8.20
   0  -5  -8   -0.20    1.90
   0  -5  -8    2.00    0.50
   0  -5  -8    1.40    0.40
   0  -5  -8    2.30    0.60
   0   5   8    2.00    0.60
   0   5   8    1.70    0.50
   0   5   8    2.00    0.60
   0   5   8    2.40    0.40
   1  -5  -8   21.90    1.70
  -1   5   8   22.70    1.50
  -1   5   8   21.40    1.70
  -1   5   8   22.30    1.80
  -1   5   8   21.10    1.70
   2  -5  -8   75.09    4.90
   2  -5  -8   83.89    5.10
  -2   5   8   79.19    4.90
  -2   5   8   80.99    5.10
  -2   5   8   79.19    4.80
  -2   5   8   80.99    5.10
  -2   5   8   81.69    5.10
   3  -5  -8   51.09    3.60
   3  -5  -8   56.39    3.40
   3  -5  -8   53.89    3.80
  -3   5   8   57.09    3.90
  -3   5   8   56.19    3.70
  -3   5   8   57.29    3.50
   4  -5  -8   44.70    2.90
   4  -5  -8   47.60    3.20
   4  -5  -8   43.60    3.30
  -4   5   8   42.10    3.30
   5  -5  -8   33.10    2.50
  -5   5   8   28.60    2.30
  -5   5   8   34.20    2.80
   6  -5  -8   42.80    3.10
  -7  -4  -8    6.80    0.80
  -7  -4  -8    5.20    0.90
  -6  -4  -8   68.59    4.70
  -6  -4  -8   66.69    4.20
  -6  -4  -8   63.49    4.40
  -6  -4  -8   70.59    4.60
  -5  -4  -8   67.19    4.80
  -5  -4  -8   68.09    4.40
  -5  -4  -8   71.29    4.50
  -5  -4  -8   67.39    4.50
  -5  -4  -8   72.29    4.70
  -4  -4  -8    0.40    0.50
  -4  -4  -8    0.20    0.40
  -4  -4  -8   -0.10    0.50
  -4  -4  -8    0.30    0.70
  -4  -4  -8    0.10    0.50
  -4  -4  -8   -0.30    0.50
  -4  -4  -8    0.00    0.40
  -3  -4  -8  102.99    6.00
  -3  -4  -8   92.69    6.30
  -3  -4  -8  103.19    6.10
  -3  -4  -8   98.59    6.10
  -3  -4  -8  104.69    6.10
  -3  -4  -8   97.49    6.10
  -2  -4  -8   90.99    5.30
  -2  -4  -8   85.79    5.20
  -2  -4  -8   81.59    5.20
  -2  -4  -8   81.49    5.30
   2   4   8   82.59    8.20
   2   4   8   84.59    5.60
  -1  -4  -8  134.19    8.30
  -1  -4  -8  135.59    8.00
  -1  -4  -8  127.89    7.90
  -1  -4  -8  133.59    9.90
  -1  -4  -8  131.19    8.00
   1   4   8  132.19   10.60
   1   4   8  137.69    8.60
   0  -4  -8  142.39    8.50
   0  -4  -8  136.29    8.60
   0  -4  -8  146.29    8.50
   0  -4  -8  145.99   11.50
   0  -4  -8  155.28    9.30
   0   4   8  144.89   11.70
   0   4   8  136.99    9.40
   1  -4  -8   30.10    6.20
   1  -4  -8   25.60    1.80
   1  -4  -8   21.60    2.90
  -1   4   8   25.30    1.70
  -1   4   8   26.00    1.80
  -1   4   8   23.70    1.90
  -1   4   8   24.90    5.70
  -1   4   8   25.90    2.90
  -1   4   8   26.10    1.80
   2  -4  -8   28.20    3.80
   2  -4  -8   35.00    2.20
   2  -4  -8   34.30    2.40
   2  -4  -8   32.80    2.30
   2  -4  -8   28.90    9.00
  -2   4   8   34.40    2.40
  -2   4   8   34.60    2.40
  -2   4   8   36.70    2.30
  -2   4   8   38.50    9.70
  -2   4   8   34.10    2.20
  -2   4   8   35.20    4.00
   3  -4  -8   34.70    2.20
   3  -4  -8   31.50    2.40
   3  -4  -8   31.80    2.30
  -3   4   8   31.50    2.50
  -3   4   8   34.30    2.40
   4  -4  -8   11.40    1.10
   4  -4  -8   10.80    1.40
   4  -4  -8   12.60    1.50
  -4   4   8   12.50    1.60
   5  -4  -8    1.40    0.80
   5  -4  -8    1.20    0.50
   5  -4  -8    1.10    1.00
  -5   4   8    0.70    0.80
  -5   4   8    1.10    0.50
   6  -4  -8   79.09    4.90
  -6   4   8   71.39    4.80
  -7  -3  -8    6.60    1.30
  -7  -3  -8    3.30    0.70
  -7  -3  -8    2.80    0.80
  -6  -3  -8    4.40    0.90
  -6  -3  -8    7.60    1.90
  -6  -3  -8    3.10    0.80
  -6  -3  -8    2.90    0.60
  -5  -3  -8   83.49    5.40
  -5  -3  -8   76.79    5.20
  -5  -3  -8   86.99    5.20
  -5  -3  -8   84.29    5.30
  -5  -3  -8   78.99    5.00
  -5  -3  -8   77.29    5.20
  -4  -3  -8   30.90    2.20
  -4  -3  -8   29.90    2.30
  -4  -3  -8   32.10    2.30
  -4  -3  -8   31.10    2.20
  -4  -3  -8   30.50    2.40
  -4  -3  -8   30.10    2.10
  -3  -3  -8   87.09    5.40
  -3  -3  -8   89.79    5.40
  -3  -3  -8   83.39    5.30
  -3  -3  -8   90.79    5.30
  -3  -3  -8   87.59    5.40
  -3  -3  -8   83.19    5.50
  -3  -3  -8   88.79    5.30
  -2  -3  -8  143.09    8.60
  -2  -3  -8  152.28    8.60
  -2  -3  -8  139.89    8.60
  -2  -3  -8  142.59    8.50
  -1  -3  -8  379.46   22.20
  -1  -3  -8  367.96   22.30
  -1  -3  -8  377.86   21.70
  -1  -3  -8  353.66   21.70
   1   3   8  365.36   21.90
   1   3   8  363.66   22.60
   0  -3  -8  156.78   10.50
   0  -3  -8  152.98    9.20
   0  -3  -8  133.89    8.60
   0  -3  -8  147.59    8.60
   0   3   8  145.99   10.40
   0   3   8  137.19    8.70
   0   3   8  148.89    9.20
   1  -3  -8  607.34   36.00
   1  -3  -8  606.74   34.80
  -1   3   8  565.24   34.80
  -1   3   8  558.04   35.80
   2  -3  -8   42.60    2.90
   2  -3  -8   49.99    3.10
   2  -3  -8   44.20    3.00
   2  -3  -8   62.19    8.90
   2  -3  -8   51.99    4.40
  -2   3   8   59.19    7.60
  -2   3   8   48.70    4.30
  -2   3   8   48.10    3.10
  -2   3   8   47.40    2.90
   3  -3  -8   39.70    2.80
   3  -3  -8   40.30    2.70
   3  -3  -8   33.70    4.30
   3  -3  -8   47.60   10.30
  -3   3   8   40.00    2.80
  -3   3   8   41.40    2.50
  -3   3   8   42.00    2.70
   4  -3  -8   16.70    1.60
   4  -3  -8   16.60    1.30
   4  -3  -8   16.40    1.20
   4  -3  -8   24.10   24.10
   4  -3  -8    7.10    5.40
   4  -3  -8   16.90    1.50
  -4   3   8   17.40    1.20
  -4   3   8   15.30    1.60
   5  -3  -8   16.10    1.30
   5  -3  -8   14.80    1.30
   5  -3  -8   19.00    1.80
   5  -3  -8   18.60    1.70
  -5   3   8   14.80    1.60
  -5   3   8   14.00    1.40
  -5   3   8   14.10    1.20
   6  -3  -8   11.10    1.40
   6  -3  -8   12.60    1.10
  -6   3   8   13.80    1.10
  -6   3   8   11.50    1.20
  -7   3   8   19.20    1.60
  -7  -2  -8   59.89    4.20
  -7  -2  -8   47.70    3.30
  -7  -2  -8   45.80    3.40
  -6  -2  -8   20.00    2.10
  -5  -2  -8    6.40    1.00
  -5  -2  -8    6.90    1.00
  -5  -2  -8    6.70    0.80
  -5  -2  -8    6.60    1.00
  -5  -2  -8    9.00    1.30
  -5  -2  -8    7.10    1.20
  -4  -2  -8   51.99    3.40
  -4  -2  -8   50.19    3.20
  -4  -2  -8   51.09    3.30
  -4  -2  -8   51.99    3.40
  -4  -2  -8   51.09    3.40
  -4  -2  -8   49.50    3.40
  -3  -2  -8   23.00    1.70
  -3  -2  -8   26.60    1.70
  -3  -2  -8   24.90    1.80
  -3  -2  -8   27.00    1.80
  -3  -2  -8   23.90    1.90
  -3  -2  -8   24.20    1.80
  -3  -2  -8   24.00    1.70
  -2  -2  -8    9.40    1.10
  -2  -2  -8   11.20    1.00
  -2  -2  -8   11.00    1.00
  -2  -2  -8   11.70    1.00
  -2  -2  -8   10.90    1.00
  -2  -2  -8   10.80    0.90
  -2  -2  -8   12.20    0.80
  -1  -2  -8    5.20    0.70
  -1  -2  -8    5.90    0.70
  -1  -2  -8    5.30    0.70
  -1  -2  -8    6.00    1.60
  -1  -2  -8    6.30    0.80
  -1  -2  -8    8.50    1.90
  -1  -2  -8    6.60    0.70
  -1  -2  -8    7.10    0.90
  -1  -2  -8    6.10    1.00
   0  -2  -8 1021.80   66.19
   0  -2  -8 1239.08   65.99
   0  -2  -8 1202.18   66.69
   0  -2  -8 1033.00   65.79
   0   2   8 1142.99   65.89
   0   2   8 1125.49   66.39
   1  -2  -8    0.40    0.90
   1  -2  -8    0.30    0.40
   1  -2  -8    0.40    0.30
   1  -2  -8    0.40    2.60
   1  -2  -8    0.40    0.40
  -1   2   8    0.60    0.30
  -1   2   8    0.30    0.50
  -1   2   8    0.40    0.50
  -1   2   8    1.20    2.50
  -1   2   8    0.20    0.70
   2  -2  -8    3.60    0.70
   2  -2  -8    3.10    3.90
   2  -2  -8    3.30    1.30
   2  -2  -8    3.20    0.60
   2  -2  -8    3.50    0.40
   2  -2  -8    3.00    0.40
  -2   2   8    3.80    0.50
  -2   2   8    2.90    0.60
  -2   2   8    3.60    0.70
   3  -2  -8    2.40    0.50
   3  -2  -8    2.60    5.80
   3  -2  -8    4.90    0.70
   3  -2  -8    2.20    1.40
   3  -2  -8    4.70    0.80
  -3   2   8    5.10    0.90
  -3   2   8    4.80    0.70
  -3   2   8    4.80    0.50
   4  -2  -8    0.00    0.40
   4  -2  -8    0.50    0.40
   4  -2  -8   -3.80   11.80
   4  -2  -8    0.10    0.50
   4  -2  -8    4.20    2.40
   4  -2  -8    0.50    0.60
  -4   2   8    0.30    0.30
  -4   2   8    0.60    0.40
  -4   2   8    0.10    0.60
   5  -2  -8    3.60    0.60
   5  -2  -8    3.50    0.90
  -5   2   8    2.50    0.70
  -5   2   8    3.60    0.60
  -5   2   8    3.10    0.90
  -6   2   8   14.70    1.20
  -6   2   8   14.10    1.40
   7  -2  -8    2.60    0.60
   7  -2  -8    2.20    0.80
  -7   2   8    1.30    0.60
  -7   2   8    2.20    0.60
  -7  -1  -8   44.60    3.40
  -6  -1  -8    7.80    1.10
  -6  -1  -8   10.80    1.50
  -6  -1  -8    6.10    0.90
  -6  -1  -8    7.80    1.10
  -5  -1  -8    3.00    0.70
  -5  -1  -8    3.20    0.60
  -5  -1  -8    4.00    0.80
  -5  -1  -8    1.30    0.60
  -5  -1  -8    3.20    0.90
  -4  -1  -8    3.30    0.70
  -4  -1  -8    2.60    0.60
  -4  -1  -8    2.80    0.70
  -4  -1  -8    2.70    0.60
  -4  -1  -8    2.70    0.50
  -4  -1  -8    2.40    0.50
  -4  -1  -8    2.90    0.60
  -3  -1  -8  275.47   16.10
  -3  -1  -8  285.47   16.20
  -3  -1  -8  264.27   16.10
  -2  -1  -8    0.50    0.40
  -2  -1  -8    0.00    0.30
  -2  -1  -8    0.30    0.30
  -2  -1  -8   -0.10    0.30
  -2  -1  -8    0.10    0.30
  -2  -1  -8    0.20    0.40
  -1  -1  -8  777.92   43.30
  -1  -1  -8  753.12   43.30
  -1  -1  -8  694.03   43.50
  -1  -1  -8  751.02   43.50
   1   1   8  744.93   43.60
   1   1   8  736.53   43.30
   0  -1  -8    4.70    0.60
   0  -1  -8    5.30    1.90
   0  -1  -8    7.10    1.10
   0  -1  -8    5.10    0.60
   0  -1  -8    4.80    0.70
   0  -1  -8    5.20    0.60
   0  -1  -8    6.70    0.70
   0   1   8    6.70    0.50
   0   1   8    5.10    0.70
   0   1   8    5.40    0.60
   1  -1  -8    3.20    0.90
   1  -1  -8    2.80    0.40
   1  -1  -8    2.60    0.50
   1  -1  -8    2.40    0.50
   1  -1  -8    2.20    0.90
   1  -1  -8    3.30    2.10
   1  -1  -8    0.60    2.10
  -1   1   8    3.30    0.60
  -1   1   8    4.00    0.40
  -1   1   8    5.30    0.50
  -1   1   8    3.80    0.60
   2  -1  -8   60.29    6.80
   2  -1  -8   60.69    3.60
   2  -1  -8   61.59    6.80
   2  -1  -8   59.19    3.80
   2  -1  -8   61.69    3.70
   2  -1  -8   62.09    4.60
   2  -1  -8   63.89    4.50
  -2   1   8   62.89    3.80
  -2   1   8   62.29    3.70
  -2   1   8   57.79    3.70
  -2   1   8   61.09    3.70
  -2   1   8   61.79    3.70
   3  -1  -8 1140.19   67.89
   3  -1  -8 1114.89   67.59
   3  -1  -8 1136.39   66.49
   3  -1  -8 1108.89   66.19
   4  -1  -8    8.50    0.80
   4  -1  -8    7.50    2.20
   4  -1  -8    9.80    1.10
   4  -1  -8    8.00    1.00
   4  -1  -8    4.70   10.20
   4  -1  -8    9.20    0.80
  -4   1   8    8.50    1.10
  -4   1   8    9.30    1.00
  -4   1   8    9.00    1.20
  -4   1   8    8.60    0.80
   5  -1  -8   91.49    5.80
   5  -1  -8   95.89    5.70
  -5   1   8   90.49    6.00
  -5   1   8   99.29    5.80
  -5   1   8   95.59    5.90
   6  -1  -8    6.40    1.00
   6  -1  -8    5.50    0.70
   6  -1  -8    6.90    0.80
  -6   1   8    5.00    0.90
  -6   1   8    4.70    0.80
  -7   1   8  162.08    9.80
  -7   0  -8    5.20    0.90
  -7   0  -8    4.60    0.80
  -6   0  -8    1.30    0.60
  -6   0  -8    2.40    0.80
  -6   0  -8    2.40    0.90
  -6   0  -8    1.30    0.60
  -5   0  -8    2.90    0.60
  -5   0  -8    2.60    0.70
  -5   0  -8    3.30    0.70
  -5   0  -8    2.70    0.70
  -4   0  -8   41.40    2.90
  -4   0  -8   45.90    2.80
  -4   0  -8   42.60    2.90
  -4   0  -8   45.10    3.00
  -4   0  -8   45.00    2.90
   4   0   8   53.79    6.50
   4   0   8   44.00    3.40
  -3   0  -8    2.80    0.60
  -3   0  -8    2.70    0.50
  -3   0  -8    3.00    0.50
  -3   0  -8    2.70    0.60
  -3   0  -8    3.10    0.50
  -3   0  -8    3.10    0.50
   3   0   8    3.00    0.80
   3   0   8    4.10    2.80
  -2   0  -8  816.72   50.19
  -2   0  -8  839.92   50.39
   2   0   8  925.41   50.79
   2   0   8  870.31   50.29
  -1   0  -8    1.50    1.40
  -1   0  -8    1.30    0.40
  -1   0  -8    1.50    0.40
  -1   0  -8    1.70    0.40
  -1   0  -8    1.40    0.60
  -1   0  -8    1.10    0.30
   1   0   8    0.60    1.40
   1   0   8    2.10    0.50
   1   0   8    1.30    0.60
   1   0   8    1.80    0.40
   0   0  -8    1.30    0.40
   0   0  -8   -0.60    1.50
   0   0  -8    1.40    0.30
   0   0  -8    1.00    0.40
   0   0  -8    0.30    0.70
   0   0   8    1.20    0.40
   0   0   8    0.60    0.20
   0   0   8    1.40    0.30
   0   0   8    0.50    1.50
   0   0   8    1.10    0.80
   0   0   8    0.80    0.50
   1   0  -8   78.19    6.00
   1   0  -8   71.29    4.30
   1   0  -8   70.69    4.40
   1   0  -8   78.49    4.90
   1   0  -8   71.09    4.30
   1   0  -8   71.69    4.30
  -1   0   8   73.09    4.40
  -1   0   8   71.19    4.30
  -1   0   8   72.59    4.30
  -1   0   8   72.09    4.40
   2   0  -8  736.53   43.90
   2   0  -8  732.43   43.70
   2   0  -8  767.12   44.70
   2   0  -8  731.33   44.80
   3   0  -8  139.99    9.30
   3   0  -8  139.29    8.40
   3   0  -8  151.78   12.40
  -3   0   8  136.29    8.40
  -3   0   8  142.99    8.30
   4   0  -8   37.90    2.30
   4   0  -8   33.40    4.50
   4   0  -8   26.10   10.40
  -4   0   8   39.50    2.60
  -4   0   8   41.00    2.50
  -4   0   8   35.50    2.80
   5   0  -8    6.10    0.90
   5   0  -8    6.30    1.10
  -5   0   8    5.20    0.90
  -5   0   8    6.20    0.80
  -5   0   8    6.70    1.20
   6   0  -8  121.79    7.20
  -6   0   8  117.09    7.30
  -6   0   8  114.19    7.50
  -6   0   8  116.59    7.10
  -7   0   8   69.39    4.50
  -7   0   8   70.99    4.40
  -6   1  -8   25.40    2.00
  -6   1  -8   26.30    2.10
  -6   1  -8   26.70    2.20
  -5   1  -8  182.18   10.90
  -5   1  -8  175.18   10.90
  -5   1  -8  188.98   11.00
  -4   1  -8  202.28   12.00
  -4   1  -8  203.18   11.90
   4  -1   8  200.18   12.70
   4  -1   8  199.28   16.00
  -3   1  -8 1846.52  109.39
  -3   1  -8 1853.61  109.89
   3  -1   8 1887.61  109.59
   3  -1   8 1931.21  110.29
  -2   1  -8  288.27   17.80
  -2   1  -8  285.67   17.20
  -2   1  -8  284.47   16.80
   2  -1   8  307.67   17.30
   2  -1   8  253.37   16.80
   2  -1   8  307.27   18.00
  -1   1  -8  209.58   13.30
  -1   1  -8  227.28   14.20
  -1   1  -8  228.98   13.60
   1  -1   8  234.68   14.30
   1  -1   8  227.08   13.60
   0   1  -8  217.28   13.70
   0   1  -8  233.98   14.10
   0   1  -8  232.78   14.80
   0  -1   8  244.78   14.20
   0  -1   8  244.78   14.80
   1   1  -8   61.19    3.60
   1   1  -8   67.49    4.40
   1   1  -8   59.19    3.70
   1   1  -8   59.99    3.60
   1   1  -8   67.09    5.60
  -1  -1   8   64.59    3.70
  -1  -1   8   58.69    3.60
  -1  -1   8   56.29    4.30
  -1  -1   8   59.99    5.50
  -1  -1   8   63.29    3.80
  -1  -1   8   57.79    3.70
   2   1  -8  119.49    7.20
   2   1  -8  127.39    8.00
   2   1  -8  128.09    9.70
   2   1  -8  119.89    7.30
   2   1  -8  115.29    7.40
  -2  -1   8  128.89    7.30
  -2  -1   8  125.59    7.30
  -2  -1   8  121.69    7.30
   3   1  -8   18.20    6.00
   3   1  -8   20.40    2.70
   3   1  -8   15.70    2.50
   3   1  -8   18.30    1.30
   3   1  -8   17.10    6.10
   3   1  -8   17.00    1.20
  -3  -1   8   17.10    1.40
  -3  -1   8   18.00    1.30
   4   1  -8   61.79   11.90
   4   1  -8   66.49    6.10
   4   1  -8   71.69    4.30
   4   1  -8   74.99    4.40
  -4  -1   8   73.19    4.80
  -4  -1   8   67.99    4.80
  -4  -1   8   74.19    4.50
   5   1  -8   -0.10    0.60
  -5  -1   8   -0.20    0.40
  -5  -1   8    0.10    0.50
   6   1  -8    5.60    0.90
  -6  -1   8    4.60    1.20
  -6  -1   8    2.90    0.70
  -6  -1   8    3.50    0.80
  -7  -1   8   20.70    1.60
  -7  -1   8   20.70    1.80
  -7   2  -8    0.90    0.50
  -7   2  -8    0.50    0.70
  -6   2  -8    4.70    1.00
  -6   2  -8    4.70    0.80
  -5   2  -8    2.00    0.60
  -5   2  -8    0.70    0.50
  -4   2  -8   34.30    3.90
  -4   2  -8   33.70    2.70
  -4   2  -8   39.10   10.30
  -4   2  -8   33.30    2.30
   4  -2   8   29.90    3.60
   4  -2   8   33.90    2.10
   4  -2   8   33.70    2.30
   4  -2   8   30.70    9.10
  -3   2  -8    2.40    0.50
  -3   2  -8    3.50    1.20
  -3   2  -8   -1.70    4.30
   3  -2   8    3.10    0.60
   3  -2   8    2.90    0.40
   3  -2   8    2.30    0.60
   3  -2   8    1.60    1.00
   3  -2   8    1.30    4.30
  -2   2  -8  910.41   52.79
  -2   2  -8  876.71   51.99
   2  -2   8  884.31   51.99
   2  -2   8  864.41   52.79
  -1   2  -8    0.50    0.30
  -1   2  -8    0.70    0.40
  -1   2  -8    0.90    0.70
  -1   2  -8    0.40    0.30
  -1   2  -8   -1.30    2.10
  -1   2  -8    0.10    0.30
   1  -2   8    0.30    0.80
   1  -2   8    0.50    0.50
   1  -2   8    1.00    0.60
   1  -2   8    1.90    2.50
   1  -2   8    0.90    0.30
   0   2  -8    1.50    0.50
   0   2  -8    2.70    0.50
   0   2  -8    1.30    0.40
   0   2  -8    1.40    2.10
   0   2  -8    2.20    0.50
   0   2  -8    2.90    0.90
   0  -2   8    2.40    0.40
   0  -2   8    2.70    0.60
   0  -2   8    2.70    1.00
   0  -2   8    0.40    2.30
   0  -2   8    2.20    0.60
   1   2  -8   13.90    1.10
   1   2  -8   13.60    1.10
   1   2  -8   12.80    0.90
   1   2  -8   13.50    3.30
   1   2  -8   13.50    1.80
   1   2  -8   13.30    1.10
  -1  -2   8   13.30    1.90
  -1  -2   8   13.20    1.10
  -1  -2   8   13.40    1.00
  -1  -2   8   18.00    3.80
  -1  -2   8   13.10    1.20
  -1  -2   8   13.50    1.10
   2   2  -8  222.68   15.00
   2   2  -8  206.38   13.10
   2   2  -8  182.48   12.50
  -2  -2   8  227.88   12.40
  -2  -2   8  218.28   12.50
   3   2  -8   38.60    2.50
   3   2  -8   33.70    3.60
   3   2  -8   22.80    7.20
   3   2  -8   35.60    2.30
   3   2  -8   38.50    2.40
  -3  -2   8   37.20    2.80
  -3  -2   8   38.30    2.50
  -3  -2   8   39.90    2.50
  -3  -2   8   39.50    2.40
   4   2  -8   43.80    5.30
   4   2  -8   53.79    3.20
   4   2  -8   53.39    3.30
   4   2  -8   33.10   13.50
  -4  -2   8   53.59    3.40
  -4  -2   8   53.19    3.70
  -4  -2   8   50.79    3.30
   5   2  -8  174.28   10.00
  -5  -2   8  166.98   10.20
  -5  -2   8  165.78   10.30
  -5  -2   8  172.28   10.60
  -6  -2   8   48.20    3.30
  -6  -2   8   45.90    3.20
  -6  -2   8   48.00    4.10
  -7   3  -8   20.30    1.50
  -7   3  -8   16.20    1.70
  -6   3  -8   51.59    3.40
  -6   3  -8   49.50    3.60
  -5   3  -8   12.40    1.20
   5  -3   8   10.40    1.40
   5  -3   8   13.30    1.10
  -4   3  -8   61.49    6.20
  -4   3  -8   49.40   15.70
   4  -3   8   64.99    4.10
   4  -3   8   64.19    3.80
   4  -3   8   44.50   14.90
   4  -3   8   60.29    6.10
  -3   3  -8  522.35   35.60
  -3   3  -8  522.65   30.90
   3  -3   8  459.75   32.30
   3  -3   8  476.85   29.90
  -2   3  -8   18.40    4.80
  -2   3  -8   19.10    1.40
  -2   3  -8   20.10    1.50
  -2   3  -8   18.10    2.40
  -2   3  -8   21.20    1.50
   2  -3   8   15.90    5.30
   2  -3   8   18.40    1.30
   2  -3   8   19.10    1.50
   2  -3   8   19.70    1.30
   2  -3   8   22.90    2.60
   2  -3   8   20.50    1.60
  -1   3  -8   44.80    3.30
  -1   3  -8   60.59    6.80
  -1   3  -8   51.59    3.30
  -1   3  -8   50.79    3.20
  -1   3  -8   51.99    3.30
  -1   3  -8   57.19    4.20
   1  -3   8   53.99    3.40
   1  -3   8   63.19    4.50
   1  -3   8   60.49    7.50
   1  -3   8   51.29    3.30
   1  -3   8   52.09    3.20
   0   3  -8   12.50    1.00
   0   3  -8   12.30    0.90
   0   3  -8   11.40    1.00
   0   3  -8   10.10    3.90
   0   3  -8   12.90    2.00
   0   3  -8   11.30    1.00
   0  -3   8    9.20    3.70
   0  -3   8   12.20    2.00
   0  -3   8   12.90    1.20
   0  -3   8   11.60    1.10
   0  -3   8   11.30    0.90
   1   3  -8   45.40    2.90
   1   3  -8   44.80    3.00
   1   3  -8   44.40    6.70
   1   3  -8   46.90    3.00
   1   3  -8   48.30    3.80
   1   3  -8   45.60    2.80
   1   3  -8   46.40    2.80
  -1  -3   8   45.60    3.80
  -1  -3   8   48.70    6.20
  -1  -3   8   56.79    3.20
  -1  -3   8   46.30    3.10
   2   3  -8   27.50    1.80
   2   3  -8   20.70    5.50
   2   3  -8   27.30    1.90
   2   3  -8   25.60    2.90
   2   3  -8   25.90    1.70
   2   3  -8   26.20    1.90
  -2  -3   8   24.10    2.70
  -2  -3   8   26.80    1.90
  -2  -3   8   28.90    1.90
  -2  -3   8   27.20    2.10
  -2  -3   8   18.30    5.20
   3   3  -8    5.30    0.80
   3   3  -8    6.00    0.60
  -3  -3   8    5.80    0.80
  -3  -3   8    5.00    0.80
  -3  -3   8    5.80    1.00
   4   3  -8   37.70   21.00
   4   3  -8   89.99    5.50
  -4  -3   8   92.09    5.60
  -4  -3   8   89.29    5.90
  -4  -3   8   92.49    5.70
  -4  -3   8   91.99    5.70
  -5  -3   8   19.10    2.10
  -5  -3   8   19.30    1.60
  -5  -3   8   20.90    1.80
  -6  -3   8   39.20    2.90
  -6  -3   8   38.10    3.10
  -7  -3   8   -0.10    1.20
  -7  -3   8    0.80    0.60
  -7   4  -8   28.00    1.90
  -7   4  -8   24.80    2.10
  -6   4  -8    7.70    1.00
   6  -4   8   10.60    1.40
  -5   4  -8   38.60    2.70
   5  -4   8   38.10    2.60
   5  -4   8   39.90    2.90
   4  -4   8  423.46   25.30
  -3   4  -8   15.20    1.30
  -3   4  -8   14.90    1.30
  -3   4  -8   10.80    2.80
  -3   4  -8   10.60   11.70
   3  -4   8   16.20    1.10
   3  -4   8    9.60    1.30
   3  -4   8   10.80    1.10
   3  -4   8   14.80    1.40
   3  -4   8   17.30    3.10
   3  -4   8   11.10   10.90
  -2   4  -8  377.36   22.60
  -2   4  -8  384.36   27.10
  -2   4  -8  396.16   23.90
  -1   4  -8  597.74   34.70
  -1   4  -8  566.34   36.50
   1  -4   8  561.64   36.40
   1  -4   8  571.14   34.60
   0   4  -8   76.69    5.90
   0   4  -8   72.39    9.50
   0   4  -8   77.49    4.90
   0   4  -8   78.79    4.70
   0   4  -8   80.29    4.90
   0   4  -8   81.39    4.70
   0   4  -8   77.69    4.80
   0  -4   8   81.89    4.90
   0  -4   8   70.89   10.00
   0  -4   8   83.79    5.90
   0  -4   8   77.39    4.70
   0  -4   8   76.79    4.80
   1   4  -8  290.87   16.60
   1   4  -8  271.77   20.30
   1   4  -8  266.57   16.60
   1   4  -8  283.17   17.60
  -1  -4   8  278.57   19.80
  -1  -4   8  288.37   16.60
  -1  -4   8  284.57   17.50
   2   4  -8  129.09   15.30
   2   4  -8  152.68    8.80
   2   4  -8  147.09    9.00
   2   4  -8  152.98    8.90
   2   4  -8  142.69    9.00
   2   4  -8  140.19   10.10
  -2  -4   8  153.28    9.00
  -2  -4   8  140.79   11.20
  -2  -4   8  158.48    9.10
  -2  -4   8  145.79   20.60
  -2  -4   8  164.88    9.10
  -2  -4   8  146.99    9.10
   3   4  -8    3.10    0.70
   3   4  -8    4.40    0.60
  -3  -4   8    4.30    1.00
  -3  -4   8    3.70    0.80
  -3  -4   8    3.60    0.70
   4   4  -8  169.08   10.00
  -4  -4   8  166.38   10.20
  -4  -4   8  172.38   10.50
  -4  -4   8  163.78   10.20
  -5  -4   8   11.50    1.40
  -5  -4   8   13.60    1.40
  -5  -4   8   11.60    1.80
  -6  -4   8   26.80    2.50
  -6   5  -8   25.30    1.90
   6  -5   8   27.00    2.40
  -5   5  -8    0.40    0.50
   5  -5   8    0.30    0.50
   5  -5   8    0.80    0.80
  -4   5  -8   40.40    2.90
  -4   5  -8   41.80    3.10
  -4   5  -8   43.40    3.10
   4  -5   8   43.70    2.90
   4  -5   8   49.40    3.30
   4  -5   8   48.20    3.20
  -3   5  -8   44.30    3.20
  -3   5  -8   41.10   23.20
  -3   5  -8   45.20    3.20
   3  -5   8   46.10    3.30
   3  -5   8   50.09    3.00
   3  -5   8   48.00    3.30
  -2   5  -8   19.30    1.60
  -2   5  -8   14.40   13.90
  -2   5  -8   16.80    1.60
  -2   5  -8   19.40    3.80
   2  -5   8    7.10    9.30
   2  -5   8   19.30    1.70
   2  -5   8   17.80    1.70
   2  -5   8   20.00    1.40
  -1   5  -8   23.10    1.70
  -1   5  -8   19.00    9.20
  -1   5  -8   13.20    3.40
  -1   5  -8   21.00    1.70
  -1   5  -8   20.80    1.70
  -1   5  -8   20.80    1.50
   1  -5   8   23.20    1.80
   1  -5   8   23.00    1.50
   1  -5   8   23.10    1.80
   1  -5   8   19.80    3.40
   1  -5   8   20.90    9.60
   0   5  -8    7.40    0.70
   0   5  -8    7.50    1.00
   0   5  -8    8.10    1.10
   0   5  -8    5.50    2.30
   0   5  -8    0.70    9.70
   0   5  -8    8.50    0.80
   0   5  -8    8.60    1.00
   0  -5   8    5.30    2.20
   0  -5   8    4.60    8.20
   0  -5   8    9.20    1.00
   0  -5   8    6.80    1.00
   1   5  -8   67.99    4.40
   1   5  -8   69.29    4.20
   1   5  -8   70.99    4.40
   1   5  -8   67.89    4.30
  -1  -5   8   74.69    4.40
  -1  -5   8   66.89    4.50
   2   5  -8  193.18   11.50
   2   5  -8  190.28   11.60
  -2  -5   8  197.38   11.90
  -2  -5   8  202.78   11.90
   3   5  -8  208.28   12.20
  -3  -5   8  206.88   12.50
  -3  -5   8  210.28   12.40
  -3  -5   8  200.28   12.60
   4   5  -8    3.50    0.80
  -4  -5   8    2.30    0.90
  -4  -5   8    1.20    0.70
  -4  -5   8    1.90    0.80
  -5  -5   8   15.90    1.70
  -5  -5   8   19.30    2.20
  -5  -5   8   19.50    1.80
  -6  -5   8    0.60    0.70
  -6  -5   8   -0.10    0.90
  -6   6  -8   19.60    1.40
   5  -6   8    4.80    1.20
  -4   6  -8  191.88   12.10
  -4   6  -8  212.18   12.40
  -4   6  -8  217.28   12.30
   4  -6   8  205.28   12.60
   4  -6   8  201.18   12.30
   4  -6   8  195.38   12.10
  -3   6  -8   64.99    4.10
  -3   6  -8   60.29    4.10
   3  -6   8   58.19    4.00
   3  -6   8   58.89    4.20
   3  -6   8   56.39    3.70
  -2   6  -8   77.29    4.70
  -2   6  -8   73.89    4.40
  -2   6  -8   68.59    4.70
  -2   6  -8   73.99    4.60
   2  -6   8   71.49    4.40
   2  -6   8   67.69    4.60
   2  -6   8   71.99    4.80
  -1   6  -8    6.10    0.90
  -1   6  -8    5.40    0.70
  -1   6  -8    6.80    1.10
  -1   6  -8    4.80    0.90
   1  -6   8    5.00    0.80
   1  -6   8    5.90    1.10
   0   6  -8   57.89    3.60
   0   6  -8   49.40    3.60
   0   6  -8   52.19    3.30
   0   6  -8   54.69    3.30
   0   6  -8   51.49    3.60
   0  -6   8   57.59    3.70
   1   6  -8    1.40    0.70
   1   6  -8    0.70    0.60
   1   6  -8    1.20    0.50
   1   6  -8    1.00    0.40
   1   6  -8    2.40    0.80
  -1  -6   8    1.30    0.70
  -1  -6   8    0.10    0.70
   2   6  -8  106.09    6.60
   2   6  -8  103.19    6.40
  -2  -6   8  108.89    6.80
  -2  -6   8  110.09    6.80
   3   6  -8   48.40    3.30
   3   6  -8   49.99    3.00
  -3  -6   8   47.40    3.50
  -3  -6   8   45.20    3.60
  -4  -6   8   32.70    2.90
  -4  -6   8   28.00    2.50
  -5  -6   8   15.50    1.90
  -5  -6   8   12.00    1.70
  -4   7  -8    2.70    1.00
  -4   7  -8    3.10    0.90
   4  -7   8    4.70    1.20
  -3   7  -8   19.30    2.20
  -3   7  -8   20.80    2.00
   3  -7   8   26.40    2.10
   3  -7   8   18.90    2.00
  -2   7  -8    0.90    0.90
  -2   7  -8    2.70    0.80
  -2   7  -8    0.80    0.70
   2  -7   8    1.80    0.90
  -1   7  -8    3.50    0.90
  -1   7  -8    2.70    0.70
  -1   7  -8    2.40    0.80
  -1   7  -8    2.70    1.00
   1  -7   8    2.30    0.90
   0   7  -8   29.30    2.00
   0   7  -8   29.70    2.10
   0   7  -8   35.70    2.70
   0   7  -8   28.80    2.30
   0   7  -8   32.50    3.40
   0  -7   8   31.80    2.40
   0  -7   8   27.50    2.50
   1   7  -8   44.70    2.80
   1   7  -8   41.50    2.80
  -1  -7   8   47.80    3.10
  -1  -7   8   41.20    3.20
   2   7  -8   19.30    1.80
   2   7  -8   19.20    1.40
   2   7  -8   16.80    1.40
  -2  -7   8   17.20    1.90
  -2  -7   8   21.90    1.90
  -3  -7   8    3.00    1.20
  -4  -7   8   16.00    1.90
  -4  -7   8   21.30    2.10
  -5  -7   8    0.20    0.70
  -4   8  -8    1.50    0.90
  -4   8  -8    2.10    0.70
  -3   8  -8    2.60    1.20
  -3   8  -8    1.80    0.90
   3  -8   8    3.30    1.30
  -2   8  -8    4.40    1.20
   2  -8   8   -0.40    0.60
   1  -8   8   10.90    1.50
   1  -8   8   14.50    1.70
   1   8  -8    7.40    0.90
   1   8  -8    8.90    1.20
  -1  -8   8    7.50    1.30
   2   8  -8    2.80    0.90
   2   8  -8    3.10    0.60
  -2  -8   8    1.00    0.70
  -3  -8   8    0.30    0.80
  -3   9  -8   57.89    3.90
   3  -9   8   49.50    3.70
  -2   9  -8   74.29    4.50
   2  -9   8   56.19    4.50
   1  -9   8   24.80    1.90
   1  -9   8   22.70    2.60
   0   9  -8   99.59    6.00
   0  -9   8   81.69    5.80
   1   9  -8    2.60    0.90
  -1  -9   8    0.40    0.60
   2   9  -8   27.90    2.30
   2   9  -8   27.80    1.90
  -2  -9   8   22.10    2.20
  -3  -9   8   12.60    1.40
  -2  -9  -9   31.90    2.70
  -2  -9  -9   45.90    2.90
  -1  -9  -9   29.50    2.30
  -1   9   9    3.80    1.20
   3  -9  -9   59.19    4.00
  -4  -8  -9   23.00    1.80
  -4  -8  -9   22.60    2.10
  -3  -8  -9    6.60    1.00
  -3  -8  -9    7.80    1.20
  -2  -8  -9   12.80    1.40
  -2  -8  -9   15.40    1.60
  -1  -8  -9    0.20    0.70
   1   8   9    0.30    0.80
  -1   8   9   -0.20    0.80
   2  -8  -9   69.69    4.60
  -2   8   9   68.59    4.70
  -5  -7  -9   18.90    2.00
  -5  -7  -9   25.60    2.50
  -4  -7  -9    2.70    0.90
  -4  -7  -9    4.20    0.90
  -4  -7  -9    5.90    1.30
  -3  -7  -9   47.20    3.40
  -3  -7  -9   44.10    3.10
  -3  -7  -9   47.40    3.60
  -2  -7  -9   11.50    1.50
  -2  -7  -9   11.40    1.30
  -1  -7  -9    9.40    1.30
   1   7   9   10.80    1.30
   0   7   9    7.50    0.90
   0   7   9    7.90    1.10
   1  -7  -9   -0.10    0.70
  -1   7   9    0.60    0.60
  -1   7   9    0.80    0.80
   2  -7  -9   11.50    1.50
  -2   7   9   12.20    1.60
  -2   7   9   11.80    1.20
   3  -7  -9    0.30    1.10
   4  -7  -9    3.60    1.30
  -4   7   9    2.00    1.30
   5  -7  -9   77.99    5.20
  -6  -6  -9   26.10    2.70
  -5  -6  -9  120.89    7.60
  -5  -6  -9  116.69    7.70
  -4  -6  -9    2.00    1.00
  -4  -6  -9    0.30    0.70
  -4  -6  -9    0.70    0.50
  -4  -6  -9    1.20    0.60
  -3  -6  -9  128.49    8.00
  -3  -6  -9  132.19    8.30
  -3  -6  -9  137.49    8.30
  -3  -6  -9  130.79    8.10
  -2  -6  -9   10.20    1.80
  -2  -6  -9   10.60    1.50
  -2  -6  -9   10.50    1.20
  -2  -6  -9   10.00    1.10
  -1  -6  -9  105.69    6.50
   1   6   9  103.19    6.40
   0   6   9   10.20    1.00
   0   6   9    9.60    1.10
   1  -6  -9  105.29    6.60
   1  -6  -9  108.19    6.50
  -1   6   9  103.09    6.70
  -1   6   9  108.59    6.60
  -1   6   9  104.89    6.70
  -1   6   9  111.69    6.40
   2  -6  -9   36.80    2.70
  -2   6   9   37.60    2.90
   3  -6  -9  195.58   11.50
  -3   6   9  178.18   11.40
  -3   6   9  192.68   11.60
   4  -6  -9    8.30    1.20
  -5   6   9   44.40    3.50
  -6  -5  -9    9.80    1.30
  -6  -5  -9   13.10    2.00
  -5  -5  -9   19.20    1.50
  -5  -5  -9   17.60    1.70
  -5  -5  -9   23.20    2.20
  -5  -5  -9   26.50    2.50
  -4  -5  -9    0.20    0.60
  -4  -5  -9   -0.30    0.50
  -4  -5  -9    0.30    0.50
  -4  -5  -9   -0.10    0.80
  -4  -5  -9    0.10    0.50
  -3  -5  -9   15.70    1.40
  -3  -5  -9   17.00    1.50
  -3  -5  -9   17.10    1.40
  -3  -5  -9   16.70    1.80
  -3  -5  -9   17.70    1.70
  -2  -5  -9  114.99    6.80
  -2  -5  -9   94.69    6.80
  -2  -5  -9  114.69    6.70
  -2  -5  -9  114.29    6.70
  -1  -5  -9    7.00    1.70
  -1  -5  -9    7.30    1.00
  -1  -5  -9    6.30    1.50
  -1  -5  -9    6.60    0.80
  -1  -5  -9    1.60    5.80
  -1  -5  -9    2.50    7.10
   1   5   9    7.30    0.90
   1   5   9    6.70    0.70
   0  -5  -9    1.60    0.50
   0  -5  -9    1.90    0.50
   0  -5  -9    2.40    0.60
   0   5   9    3.50    0.70
   0   5   9    2.90    0.50
   0   5   9    2.10    0.50
   0   5   9    3.00    0.60
   1  -5  -9    2.90    0.70
  -1   5   9    3.10    0.50
  -1   5   9    2.50    0.70
  -1   5   9    4.60    0.60
  -1   5   9    4.00    0.90
  -1   5   9    3.30    0.70
   2  -5  -9   66.59    4.20
   2  -5  -9   65.19    4.00
  -2   5   9   63.79    4.30
  -2   5   9   65.89    4.00
  -2   5   9   62.09    4.20
   3  -5  -9   26.10    2.10
   3  -5  -9   29.30    2.30
  -3   5   9   28.00    2.10
  -3   5   9   27.20    2.30
   4  -5  -9   19.20    1.80
   4  -5  -9   22.10    2.10
  -4   5   9   21.50    2.10
   5  -5  -9    7.90    1.30
  -5   5   9    9.20    1.60
   6  -5  -9   56.09    3.70
  -7  -4  -9   19.80    1.60
  -7  -4  -9   20.40    1.80
  -7  -4  -9   29.20    2.80
  -6  -4  -9   29.70    2.40
  -6  -4  -9   25.30    2.00
  -6  -4  -9   25.80    2.20
  -6  -4  -9   30.90    2.60
  -5  -4  -9   53.59    3.80
  -5  -4  -9   50.39    3.60
  -5  -4  -9   55.99    3.60
  -5  -4  -9   53.09    3.90
  -5  -4  -9   51.69    3.40
  -4  -4  -9   16.00    1.60
  -4  -4  -9   15.60    1.20
  -4  -4  -9   18.10    2.40
  -4  -4  -9   15.90    1.50
  -4  -4  -9   15.50    1.40
  -4  -4  -9   15.60    1.40
  -4  -4  -9   14.90    1.50
  -3  -4  -9  186.68   11.40
  -3  -4  -9  186.78   11.50
  -3  -4  -9  191.78   11.40
  -3  -4  -9  195.98   11.50
  -3  -4  -9  186.48   11.20
  -3  -4  -9  195.48   11.40
  -2  -4  -9   31.00    2.00
  -2  -4  -9   29.90    2.00
  -2  -4  -9   27.10    2.20
  -2  -4  -9   28.50    2.10
   2   4   9   31.10    5.50
   2   4   9   28.50    2.60
  -1  -4  -9  115.79    7.70
  -1  -4  -9  108.09    6.50
  -1  -4  -9  107.89    6.40
  -1  -4  -9  104.39    6.60
  -1  -4  -9  107.29    9.20
  -1  -4  -9  110.19   10.10
  -1  -4  -9  107.19    6.80
   1   4   9  104.59    7.10
   1   4   9  102.19    6.40
   1   4   9  109.49    9.70
   0  -4  -9  157.78    9.20
   0  -4  -9  165.68   12.50
   0  -4  -9  165.28   10.00
   0  -4  -9  150.08    9.20
   0   4   9  157.88   10.20
   0   4   9  133.89    9.30
   0   4   9  162.58   12.70
   1  -4  -9   30.70    6.30
   1  -4  -9   36.60    2.60
   1  -4  -9   37.60    3.60
  -1   4   9   37.40    2.30
  -1   4   9   37.10    2.50
  -1   4   9   32.40    7.20
  -1   4   9   33.00    2.50
  -1   4   9   36.90    2.40
  -1   4   9   36.10    3.70
   2  -4  -9    8.90    1.10
   2  -4  -9    8.60    0.80
   2  -4  -9    7.70    1.00
   2  -4  -9    7.20    1.90
   2  -4  -9    3.50    7.60
  -2   4   9    6.10    9.00
  -2   4   9    9.20    2.60
  -2   4   9    9.30    1.10
  -2   4   9   10.20    0.90
   3  -4  -9   57.69    3.80
   3  -4  -9   59.59    3.60
   3  -4  -9   58.29    3.90
  -3   4   9   59.59    3.90
  -3   4   9   61.99    3.70
  -3   4   9   60.79    4.00
   4  -4  -9    6.60    1.20
  -4   4   9    6.20    1.20
   5  -4  -9    7.50    1.20
   5  -4  -9    8.00    1.40
  -5   4   9    6.70    1.20
  -5   4   9    5.80    0.90
   6  -4  -9    4.10    1.10
  -6   4   9    2.00    0.60
  -7  -3  -9   -0.50    0.90
  -7  -3  -9    0.60    0.50
  -7  -3  -9    0.50    0.50
  -6  -3  -9    0.30    0.40
  -6  -3  -9    0.40    0.60
  -5  -3  -9   25.40    2.10
  -5  -3  -9   25.70    2.30
  -5  -3  -9   24.40    1.90
  -5  -3  -9   25.90    2.10
  -5  -3  -9   28.20    2.20
  -5  -3  -9   25.70    2.10
  -4  -3  -9   13.30    1.50
  -4  -3  -9   12.80    1.30
  -4  -3  -9   14.40    1.40
  -4  -3  -9   14.60    1.30
  -4  -3  -9   14.40    1.10
  -4  -3  -9   13.70    1.40
  -3  -3  -9   28.00    1.90
  -3  -3  -9   25.80    2.00
  -3  -3  -9   28.10    1.80
  -3  -3  -9   27.90    2.00
  -3  -3  -9   26.80    2.10
  -3  -3  -9   26.90    1.90
  -3  -3  -9   28.20    2.00
  -2  -3  -9   99.09    5.80
  -2  -3  -9   92.79    5.90
  -2  -3  -9   92.29    5.80
  -2  -3  -9   91.79    5.60
  -2  -3  -9   98.69    5.80
  -2  -3  -9   99.09    5.80
  -2  -3  -9   93.99    5.70
  -1  -3  -9  439.26   25.80
  -1  -3  -9  427.56   25.80
  -1  -3  -9  430.16   25.20
  -1  -3  -9  414.86   25.20
   1   3   9  420.26   26.20
   1   3   9  436.36   25.50
   0  -3  -9   42.60    3.20
   0  -3  -9   38.40    2.50
   0  -3  -9   41.30    5.30
   0   3   9   44.90    3.30
   0   3   9   38.20    5.50
   0   3   9   37.60    2.50
   0   3   9   38.30    2.40
   0   3   9   37.00    2.50
   0   3   9   37.30    2.50
   1  -3  -9   38.50    2.40
   1  -3  -9   39.20    3.40
   1  -3  -9   38.80    2.60
   1  -3  -9   34.40    2.40
   1  -3  -9   50.79    6.60
  -1   3   9   42.10    3.50
  -1   3   9   41.40    2.60
  -1   3   9   44.10    5.70
  -1   3   9   37.90    2.40
   2  -3  -9   40.30    2.60
   2  -3  -9   37.00    2.50
   2  -3  -9   36.90    2.40
   2  -3  -9   36.80    7.50
   2  -3  -9   41.30    4.90
  -2   3   9   49.30    8.00
  -2   3   9   39.30    2.60
  -2   3   9   38.70    2.40
  -2   3   9   36.80    3.80
  -2   3   9   40.00    2.70
   3  -3  -9   42.60    5.00
   3  -3  -9   30.70   10.40
   3  -3  -9   48.60    2.90
   3  -3  -9   45.90    3.10
   3  -3  -9   47.80    2.90
  -3   3   9   50.79    3.10
  -3   3   9   49.30    2.90
  -3   3   9   46.30    3.20
   4  -3  -9   19.70    1.70
   4  -3  -9   18.40    1.30
   4  -3  -9   18.00    1.30
   4  -3  -9   16.30    1.70
  -4   3   9   18.00    1.50
  -4   3   9   18.70    1.70
   5  -3  -9   46.10    3.00
   5  -3  -9   48.90    3.30
  -5   3   9   45.50    3.00
  -5   3   9   45.30    3.10
  -5   3   9   47.80    3.30
   6  -3  -9   13.50    1.40
   6  -3  -9   10.60    1.10
  -6   3   9   10.50    1.20
  -6   3   9   12.80    1.10
   7  -3  -9  159.48   10.40
  -7   3   9  175.18   10.20
  -7  -2  -9   58.19    3.70
  -7  -2  -9   44.50    3.20
  -7  -2  -9   44.50    3.30
  -6  -2  -9    0.30    0.50
  -6  -2  -9    0.50    0.80
  -6  -2  -9    0.20    0.60
  -6  -2  -9    1.40    0.60
  -5  -2  -9   12.40    1.30
  -5  -2  -9   10.40    1.30
  -5  -2  -9    9.60    1.20
  -5  -2  -9   10.10    1.00
  -5  -2  -9   13.80    2.10
  -5  -2  -9   10.60    1.30
  -4  -2  -9   31.00    2.20
  -4  -2  -9   30.60    2.30
  -4  -2  -9   30.10    2.00
  -4  -2  -9   33.40    2.30
  -4  -2  -9   27.30    2.10
  -4  -2  -9   31.70    2.10
  -4  -2  -9   24.60    2.10
  -3  -2  -9   21.10    1.60
  -3  -2  -9   20.00    1.50
  -3  -2  -9   20.40    1.70
  -3  -2  -9   21.90    1.40
  -3  -2  -9   20.60    1.50
  -3  -2  -9   15.90    2.00
  -2  -2  -9    1.00    0.40
  -2  -2  -9    2.00    0.30
  -2  -2  -9    1.40    0.40
  -2  -2  -9    1.50    0.50
  -2  -2  -9    1.60    0.40
  -2  -2  -9    1.00    0.40
  -2  -2  -9    1.00    0.40
  -1  -2  -9    2.40    0.60
  -1  -2  -9    3.20    1.90
  -1  -2  -9    2.10    1.60
  -1  -2  -9    1.70    0.50
  -1  -2  -9    1.60    0.40
  -1  -2  -9    1.90    0.70
  -1  -2  -9    2.50    0.40
  -1  -2  -9    1.90    0.40
  -1  -2  -9    1.80    0.40
   0  -2  -9  185.68   11.30
   0  -2  -9  167.98   10.40
   0  -2  -9  179.78   10.40
   0  -2  -9  170.18   11.20
   0   2   9  146.49    9.90
   1  -2  -9    2.10    0.50
   1  -2  -9    2.20    0.30
   1  -2  -9    1.80    1.00
   1  -2  -9    2.80    3.00
   1  -2  -9    1.70    0.40
  -1   2   9    1.70    0.60
  -1   2   9    1.50    0.40
  -1   2   9    2.00    0.50
  -1   2   9    2.00    0.40
   2  -2  -9    6.60    0.90
   2  -2  -9    7.70    0.90
   2  -2  -9    6.00    1.40
   2  -2  -9    6.50    4.00
   2  -2  -9    8.90    0.70
  -2   2   9    8.10    0.80
  -2   2   9    9.10    0.90
  -2   2   9    8.90    1.00
   3  -2  -9    2.40    0.40
   3  -2  -9    2.20    2.50
   3  -2  -9    1.90    7.40
   3  -2  -9    3.00    0.70
   3  -2  -9    3.00    1.70
   3  -2  -9    2.90    0.50
   3  -2  -9    2.50    0.60
  -3   2   9    2.70    0.50
  -3   2   9    2.50    0.60
  -3   2   9    2.80    0.70
  -3   2   9    2.80    0.40
   4  -2  -9    0.20    0.60
   4  -2  -9    2.80    2.40
   4  -2  -9    0.10    0.60
   4  -2  -9    0.00    0.40
   4  -2  -9    8.40   14.00
   4  -2  -9   -0.20    0.30
  -4   2   9   -0.20    0.40
  -4   2   9    0.20    0.30
  -4   2   9    0.80    0.70
  -4   2   9    0.40    0.60
   5  -2  -9    0.30    0.50
   5  -2  -9    0.10    0.70
  -5   2   9    0.00    0.40
  -5   2   9   -0.30    0.30
  -5   2   9    0.30    0.70
   6  -2  -9   65.09    3.80
   6  -2  -9   59.79    3.70
   6  -2  -9   54.49    4.00
  -6   2   9   55.19    3.80
  -6   2   9   58.29    3.70
   7  -2  -9   14.50    1.50
  -7   2   9   12.70    1.30
  -7  -1  -9   27.40    2.10
  -7  -1  -9   20.50    2.10
  -6  -1  -9    0.00    0.60
  -6  -1  -9    0.80    0.60
  -6  -1  -9    0.90    0.50
  -6  -1  -9    0.90    0.80
  -5  -1  -9  170.78   10.80
  -5  -1  -9  187.28   10.70
  -5  -1  -9  180.58   10.80
  -5  -1  -9  175.48   10.80
  -5  -1  -9  180.88   10.80
  -4  -1  -9    0.50    0.50
  -4  -1  -9    0.50    0.40
  -4  -1  -9    0.40    0.40
  -4  -1  -9    0.10    0.40
  -4  -1  -9   -0.20    0.30
  -4  -1  -9   -0.10    0.40
  -3  -1  -9  247.58   14.90
  -3  -1  -9  252.27   14.90
  -3  -1  -9  260.57   14.90
  -2  -1  -9    2.10    0.50
  -2  -1  -9    2.10    0.50
  -2  -1  -9    1.60    0.40
  -2  -1  -9    2.60    0.50
  -2  -1  -9    2.40    0.60
   2   1   9    1.50    1.60
   2   1   9    2.80    0.60
  -1  -1  -9    4.00    0.70
  -1  -1  -9    3.80    0.70
  -1  -1  -9    3.70    0.50
  -1  -1  -9    4.70    0.50
  -1  -1  -9    4.40    1.70
  -1  -1  -9    3.40    0.60
  -1  -1  -9    3.90    1.50
  -1  -1  -9    5.00    0.80
  -1  -1  -9    5.00    0.50
   1   1   9    7.10    1.50
   1   1   9    6.50    2.50
   0  -1  -9   21.80    1.90
   0  -1  -9   18.40    1.30
   0  -1  -9   24.70    3.20
   0  -1  -9   17.90    1.30
   0  -1  -9   19.50    1.40
   0   1   9   18.40    1.30
   0   1   9   18.40    1.40
   0   1   9   19.80    1.20
   1  -1  -9   66.69    4.40
   1  -1  -9   57.69    3.70
   1  -1  -9   56.59    3.60
   1  -1  -9   64.19    5.90
   1  -1  -9   61.69    4.40
   1  -1  -9   59.19    3.70
   1  -1  -9   67.29    5.80
  -1   1   9   62.99    3.60
  -1   1   9   60.09    3.80
   2  -1  -9   51.79    3.40
   2  -1  -9   54.89    6.80
   2  -1  -9   63.49    7.70
   2  -1  -9   53.89    3.20
   2  -1  -9   55.29    4.20
   2  -1  -9   51.49    3.20
  -2   1   9   52.59    3.40
  -2   1   9   56.49    3.30
  -2   1   9   59.59    3.50
  -2   1   9   49.90    3.20
   3  -1  -9  298.27   21.00
   3  -1  -9  279.67   24.70
   3  -1  -9  338.37   19.80
   3  -1  -9  308.97   18.70
   3  -1  -9  343.97   22.70
  -3   1   9  318.67   18.70
  -3   1   9  327.77   18.60
  -3   1   9  315.77   18.60
   4  -1  -9    9.10    1.10
   4  -1  -9    8.40    2.80
   4  -1  -9    8.50    1.00
   4  -1  -9    8.20    0.70
   4  -1  -9    7.60    0.80
   4  -1  -9    6.40   12.30
  -4   1   9    7.70    1.00
  -4   1   9    7.90    0.80
  -4   1   9    7.70    0.90
  -4   1   9    7.30    1.10
   5  -1  -9    2.70    0.50
   5  -1  -9    2.10    0.50
   5  -1  -9    2.50    0.80
  -5   1   9    2.50    0.90
  -5   1   9    2.20    0.50
  -5   1   9    1.50    0.60
   6  -1  -9    4.80    0.70
   6  -1  -9    5.10    0.90
  -6   1   9    3.40    0.70
  -6   1   9    3.30    0.70
  -6   1   9    7.20    1.20
   7  -1  -9    5.10    1.00
  -7   1   9    2.50    0.60
  -7   1   9    3.10    0.70
  -6   0  -9   45.30    3.10
  -6   0  -9   46.70    3.20
  -6   0  -9   44.10    3.20
  -6   0  -9   45.30    3.20
  -5   0  -9    7.00    0.90
  -5   0  -9    6.70    1.00
  -5   0  -9    8.20    1.10
  -5   0  -9    7.80    1.10
  -4   0  -9   12.90    1.10
  -4   0  -9   11.70    1.20
  -4   0  -9   13.40    1.20
  -4   0  -9   13.10    1.10
  -4   0  -9   12.00    1.20
  -4   0  -9   13.20    1.20
   4   0   9   13.90    5.70
   4   0   9   10.90    1.90
  -3   0  -9    2.10    0.50
  -3   0  -9    2.80    0.50
  -3   0  -9    3.70    0.50
  -3   0  -9    2.80    0.50
   3   0   9    1.00    3.00
   3   0   9    3.30    0.90
  -2   0  -9  245.18   14.80
  -2   0  -9  243.58   15.20
  -2   0  -9  237.08   14.70
   2   0   9  264.37   15.00
   2   0   9  269.87   15.70
  -1   0  -9    0.30    1.50
  -1   0  -9    0.80    0.40
  -1   0  -9    0.30    0.60
  -1   0  -9    1.00    0.30
   1   0   9    0.90    1.60
   1   0   9    0.80    0.70
   1   0   9    1.70    0.80
   0   0  -9  162.08   10.20
   0   0  -9  159.68    9.60
   0   0  -9  137.79    9.10
   0   0   9  156.08    9.50
   0   0   9  165.28   10.30
   1   0  -9   91.49    6.80
   1   0  -9   80.09    4.90
   1   0  -9   79.59    4.80
   1   0  -9   77.29    4.80
   1   0  -9   80.29    4.80
   1   0  -9   85.19    5.50
  -1   0   9   83.49    4.90
  -1   0   9   79.89    4.90
  -1   0   9   82.39    4.80
  -1   0   9   79.09    4.80
   2   0  -9 1499.45   85.49
   2   0  -9 1456.45   84.49
   2   0  -9 1409.16   84.69
   2   0  -9 1416.56   85.59
   3   0  -9   52.99    7.60
   3   0  -9   63.29    3.90
   3   0  -9   64.49    3.80
   3   0  -9   72.59   10.10
   3   0  -9   60.39    5.10
   3   0  -9   61.39    5.00
   3   0  -9   61.69    4.00
  -3   0   9   67.09    4.00
  -3   0   9   63.19    4.00
  -3   0   9   61.29    3.90
   4   0  -9   11.20   11.00
   4   0  -9   29.80    2.10
   4   0  -9   32.50    4.50
   4   0  -9   24.60    1.80
   4   0  -9   26.00    2.00
  -4   0   9   28.10    2.30
  -4   0   9   29.30    1.90
  -4   0   9   29.10    2.10
  -4   0   9   26.90    2.00
   5   0  -9    5.90    0.90
   5   0  -9    5.30    0.70
  -5   0   9    4.10    1.10
  -5   0   9    5.10    0.70
  -5   0   9    4.10    0.80
   6   0  -9    7.80    0.80
   6   0  -9    8.30    1.10
  -6   0   9    7.80    1.40
  -6   0   9    6.20    1.00
  -6   0   9    7.50    0.90
  -7   0   9   38.00    2.80
  -7   0   9   43.00    2.70
  -7   1  -9   14.00    1.60
  -7   1  -9   15.00    1.50
  -6   1  -9   36.20    2.50
  -6   1  -9   34.30    2.60
  -6   1  -9   32.90    2.60
  -5   1  -9   59.49    3.80
  -5   1  -9   59.59    4.00
  -5   1  -9   57.59    3.90
  -4   1  -9  216.88   13.20
  -4   1  -9  220.98   13.10
   4  -1   9  218.18   13.90
   4  -1   9  243.48   17.80
  -3   1  -9   12.50    3.60
  -3   1  -9   13.40    1.10
  -3   1  -9   13.00    1.60
  -3   1  -9   12.80    1.10
  -3   1  -9   13.70    1.20
  -3   1  -9   13.80    1.10
   3  -1   9   15.40    4.20
   3  -1   9   15.80    1.90
  -2   1  -9  445.06   27.40
  -2   1  -9  448.96   28.10
   2  -1   9  476.85   27.50
   2  -1   9  487.05   28.30
  -1   1  -9   43.40    2.80
  -1   1  -9   47.20    2.90
  -1   1  -9   45.60    3.20
  -1   1  -9   42.20    2.70
  -1   1  -9   45.60    4.40
   1  -1   9   40.60    2.80
   1  -1   9   49.70    4.70
   1  -1   9   47.00    3.30
   0   1  -9  312.77   18.30
   0   1  -9  288.07   17.80
   0   1  -9  318.77   19.10
   0  -1   9  302.07   19.00
   0  -1   9  308.87   18.30
   1   1  -9  338.77   19.90
   1   1  -9  358.36   20.80
  -1  -1   9  326.77   19.30
  -1  -1   9  314.27   20.60
  -1  -1   9  316.67   19.80
   2   1  -9  126.19   13.20
   2   1  -9  119.79    7.10
   2   1  -9  122.69    7.20
   2   1  -9  118.79    9.30
  -2  -1   9  125.39    7.30
  -2  -1   9  130.39    7.20
  -2  -1   9  111.79    7.20
  -2  -1   9  119.29    7.20
   3   1  -9   10.70    6.60
   3   1  -9   17.50    2.80
   3   1  -9   15.60    2.60
   3   1  -9   18.00    6.50
  -3  -1   9   15.30    1.20
  -3  -1   9   14.40    1.20
   4   1  -9  224.08   12.90
   4   1  -9  225.38   13.00
   4   1  -9  199.38   15.30
  -4  -1   9  229.68   13.20
  -4  -1   9  222.98   13.00
  -4  -1   9  214.58   13.30
   5   1  -9   88.19    5.40
  -5  -1   9   83.29    5.50
  -5  -1   9   85.89    5.80
  -5  -1   9   88.89    5.30
   6   1  -9    1.20    0.70
  -6  -1   9    0.20    0.50
  -6  -1   9    0.90    0.60
  -6  -1   9    1.70    1.00
  -7  -1   9   36.20    2.70
  -7   2  -9   10.40    1.10
  -7   2  -9   10.30    1.30
  -6   2  -9    7.40    1.00
  -6   2  -9    8.50    1.20
  -5   2  -9    1.30    0.50
  -5   2  -9    0.90    0.50
   5  -2   9    2.40    1.10
  -4   2  -9   96.49   11.20
  -4   2  -9   87.19    5.10
  -4   2  -9   82.99    5.20
  -4   2  -9   82.19    6.20
   4  -2   9   85.89    5.10
   4  -2   9   65.49    7.80
   4  -2   9   73.29   15.20
   4  -2   9   82.59    5.00
  -3   2  -9    2.00    0.50
  -3   2  -9    1.30    1.00
  -3   2  -9    2.70    0.50
  -3   2  -9    0.10    4.60
   3  -2   9    3.50    0.50
   3  -2   9    2.30    1.30
   3  -2   9    7.30    5.30
   3  -2   9    3.00    0.70
   3  -2   9    3.90    0.70
  -2   2  -9    7.50    1.40
  -2   2  -9    6.90    0.80
  -2   2  -9    7.60    0.70
  -2   2  -9    8.60    0.90
  -2   2  -9    8.60    3.40
   2  -2   9    6.90    0.70
   2  -2   9   10.10    2.10
   2  -2   9    7.10    0.90
   2  -2   9    9.20    1.00
   2  -2   9    9.40    4.00
  -1   2  -9   40.60    2.60
  -1   2  -9   44.60    5.20
  -1   2  -9   40.90    2.60
  -1   2  -9   42.60    3.30
  -1   2  -9   37.90    2.50
   1  -2   9   38.80    5.30
   1  -2   9   41.20    3.30
   1  -2   9   41.10    2.60
   1  -2   9   39.90    2.50
   0   2  -9   71.59    4.70
   0   2  -9   66.99    4.00
   0   2  -9   65.69    4.00
   0   2  -9   67.39    6.20
   0  -2   9   59.29    4.20
   0  -2   9   67.19    4.70
   0  -2   9   56.49    4.00
   0  -2   9   66.29    4.00
   0  -2   9   69.39    6.20
   0  -2   9   64.89    3.90
   1   2  -9   11.90    1.10
   1   2  -9   12.30    0.90
   1   2  -9   13.40    1.90
   1   2  -9   12.70    0.90
   1   2  -9   12.00    1.10
   1   2  -9   12.70    3.40
   1   2  -9   12.50    1.10
  -1  -2   9   11.10    1.90
  -1  -2   9   13.90    0.90
  -1  -2   9   13.60    1.10
  -1  -2   9   13.50    1.20
  -1  -2   9   13.90    1.10
  -1  -2   9   12.20    3.60
   2   2  -9    7.00    0.60
   2   2  -9    6.50    0.90
   2   2  -9    0.70    4.30
   2   2  -9    6.30    0.70
   2   2  -9    4.40    1.40
  -2  -2   9    4.80    0.70
  -2  -2   9    5.60    0.90
  -2  -2   9    4.60    1.30
  -2  -2   9    0.70    3.40
   3   2  -9   41.20    2.60
   3   2  -9   39.60    4.00
   3   2  -9   44.90    8.50
   3   2  -9   39.30    2.70
   3   2  -9   39.80    2.50
  -3  -2   9   41.40    2.60
  -3  -2   9   40.40    2.70
  -3  -2   9   40.00    3.00
   4   2  -9   67.39    4.20
   4   2  -9   27.80   14.60
  -4  -2   9   68.49    4.30
  -4  -2   9   69.19    4.20
  -4  -2   9   65.79    4.60
   5   2  -9   74.39    4.60
  -5  -2   9   74.19    4.70
  -5  -2   9   73.49    5.10
  -5  -2   9   70.29    4.60
  -6  -2   9  167.78   10.50
  -6  -2   9  178.48   10.90
  -7  -2   9   -0.20    0.60
  -7  -2   9    1.50    1.20
  -7   3  -9   33.70    2.60
  -7   3  -9   36.00    2.40
  -6   3  -9   52.79    3.80
  -6   3  -9   53.19    3.60
   6  -3   9   60.09    4.10
  -5   3  -9    3.90    0.80
   5  -3   9    5.80    1.10
  -4   3  -9   29.50    5.20
  -4   3  -9   38.20   15.00
   4  -3   9   35.30    2.50
   4  -3   9   11.70   13.50
   4  -3   9   31.10    4.70
   4  -3   9   37.00    2.30
  -3   3  -9  104.49   13.50
  -3   3  -9  108.59    6.50
  -3   3  -9  110.69    6.50
  -3   3  -9  106.29    7.70
   3  -3   9  108.69    6.40
   3  -3   9  102.99    6.60
   3  -3   9  106.09    7.70
   3  -3   9  108.99    6.50
   3  -3   9  105.19   13.60
  -2   3  -9   26.90    2.00
  -2   3  -9   29.10    2.00
   2  -3   9   34.80    6.20
   2  -3   9   29.80    2.10
   2  -3   9   30.00    1.90
   2  -3   9   34.80    3.10
   2  -3   9   29.20    2.00
  -1   3  -9   12.50    1.10
  -1   3  -9   13.00    1.10
  -1   3  -9    9.40    1.00
  -1   3  -9   16.90    4.50
  -1   3  -9   14.50    2.10
  -1   3  -9   10.10    0.90
   1  -3   9   12.30    0.90
   1  -3   9   15.40    4.10
   1  -3   9   11.10    1.10
   1  -3   9   13.90    1.10
   1  -3   9   13.10    2.00
   0   3  -9   14.80    1.10
   0   3  -9   12.90    3.60
   0   3  -9   13.90    1.20
   0   3  -9   13.30    1.10
   0   3  -9   13.60    2.10
   0   3  -9   14.70    1.00
   0   3  -9   14.10    1.00
   0  -3   9   13.50    2.10
   0  -3   9   10.00    4.40
   0  -3   9   13.40    1.00
   0  -3   9   13.40    1.20
   0  -3   9   11.60    1.30
   1   3  -9  126.79    7.10
   1   3  -9  121.69    8.10
   1   3  -9  125.29    7.10
   1   3  -9  123.09    7.30
   1   3  -9  112.59    7.30
   1   3  -9  125.19    7.20
   1   3  -9  115.09   10.40
  -1  -3   9  110.59    9.00
  -1  -3   9  124.99    7.30
  -1  -3   9  119.69    7.20
  -1  -3   9   98.39   13.30
   2   3  -9    3.70    5.20
   2   3  -9    7.90    1.00
   2   3  -9    7.60    0.90
  -2  -3   9    6.90    1.50
  -2  -3   9    7.80    0.90
  -2  -3   9    7.60    5.00
  -2  -3   9    7.60    1.10
   3   3  -9   71.89    4.40
   3   3  -9   71.79    4.50
  -3  -3   9   72.29    4.90
  -3  -3   9   74.89    4.70
  -3  -3   9   78.99    4.70
   4   3  -9   59.99    3.80
  -4  -3   9   60.49    4.20
  -4  -3   9   62.69    3.90
  -4  -3   9   52.79    3.80
   5   3  -9    9.40    1.10
  -5  -3   9    7.40    1.10
  -5  -3   9    8.70    1.50
  -6  -3   9   -0.10    0.60
  -6  -3   9    0.50    0.80
  -7  -3   9    1.40    0.70
  -7  -3   9    0.30    1.70
  -7   4  -9   14.50    1.50
  -7   4  -9   18.10    1.40
  -6   4  -9    4.20    0.70
   6  -4   9    4.10    1.00
  -5   4  -9   10.20    1.10
   5  -4   9   11.30    1.40
   5  -4   9   10.50    1.10
   5  -4   9   10.60    1.10
   4  -4   9   36.20    2.50
  -3   4  -9    1.40    0.50
  -3   4  -9    2.00    0.70
   3  -4   9    1.20    0.70
   3  -4   9   -0.30    2.00
   3  -4   9    1.40    0.50
   3  -4   9   -8.40   10.40
   3  -4   9    1.80    0.50
   3  -4   9    2.70    0.70
  -2   4  -9  444.26   26.40
  -2   4  -9  423.36   29.60
  -2   4  -9  441.76   25.10
   2  -4   9  430.86   26.40
   2  -4   9  388.76   29.10
  -1   4  -9  353.46   24.80
  -1   4  -9  365.76   22.20
   1  -4   9  352.86   24.70
   1  -4   9  359.66   22.10
   0   4  -9   39.00    2.70
   0   4  -9   41.30    2.50
   0   4  -9   40.80    2.60
   0   4  -9   35.30    6.20
   0   4  -9   42.00    2.50
   0   4  -9   41.80    2.70
   0   4  -9   40.10    3.80
   0  -4   9   42.10    2.70
   0  -4   9   42.10    2.70
   0  -4   9   25.60    7.30
   0  -4   9   41.10    2.50
   0  -4   9   38.40    3.80
   1   4  -9   54.29    8.10
   1   4  -9   57.49    3.90
   1   4  -9   64.09    5.20
   1   4  -9   64.89    4.00
   1   4  -9   65.99    3.80
   1   4  -9   62.59    4.00
  -1  -4   9   49.50    7.80
  -1  -4   9   65.69    4.10
  -1  -4   9   61.49    5.10
  -1  -4   9   66.69    4.00
  -2  -4   9  797.92   56.19
  -2  -4   9  839.02   50.09
   3   4  -9   10.50    1.00
   3   4  -9   12.00    1.20
  -3  -4   9   11.40    1.50
  -3  -4   9   12.20    1.30
  -3  -4   9   11.30    1.30
   4   4  -9  119.19    7.20
   4   4  -9  116.19    7.00
  -4  -4   9  115.99    7.30
  -4  -4   9  121.79    7.60
  -4  -4   9  119.49    7.40
  -5  -4   9    9.70    1.30
  -5  -4   9   12.30    1.70
  -5  -4   9   10.80    1.30
  -6  -4   9    8.10    1.10
  -6  -4   9   11.50    1.70
  -6   5  -9   25.80    1.90
  -5   5  -9    5.60    0.80
  -4   5  -9   18.10    1.70
  -4   5  -9   18.80    1.80
   4  -5   9   17.60    1.40
   4  -5   9   19.50    1.80
   4  -5   9   18.30    1.50
  -3   5  -9   17.20    1.70
  -3   5  -9   16.30    1.60
   3  -5   9   14.90    1.60
   3  -5   9   17.90    1.70
   3  -5   9   17.90    1.40
  -2   5  -9   82.69    4.80
  -2   5  -9   60.39   14.70
  -2   5  -9   81.79    4.90
  -2   5  -9   69.19    7.00
   2  -5   9   74.19    4.80
   2  -5   9   75.89    4.90
   2  -5   9   52.49   16.40
   2  -5   9   62.99    7.30
   2  -5   9   73.79    4.60
  -1   5  -9   52.69    3.40
  -1   5  -9   47.10   12.30
  -1   5  -9   51.09    3.20
  -1   5  -9   50.49    3.40
  -1   5  -9   44.60    5.30
  -1   5  -9   50.09    3.40
   1  -5   9   51.69    3.20
   1  -5   9   53.89    3.50
   1  -5   9   28.10   12.40
   1  -5   9   57.29    3.50
   0   5  -9    0.90    0.60
   0   5  -9    0.70    0.50
   0   5  -9    0.90    0.70
   0   5  -9   -2.70    8.40
   0   5  -9    1.30    1.80
   0   5  -9    0.80    0.40
   0  -5   9    0.70    0.60
   0  -5   9    1.00    0.50
   1   5  -9  386.76   23.40
   1   5  -9  407.66   23.40
   2   5  -9  116.99    7.30
   2   5  -9  118.19    7.10
  -2  -5   9  114.59    7.50
  -2  -5   9  121.69    7.50
  -2  -5   9  131.79    7.40
   3   5  -9    5.30    1.00
   3   5  -9    5.30    0.80
  -3  -5   9    7.50    1.70
  -3  -5   9    8.30    1.30
  -4  -5   9    5.30    1.00
  -4  -5   9    6.00    1.30
  -4  -5   9    4.90    1.00
  -5  -5   9   18.60    1.80
  -5  -5   9   22.10    1.90
  -5  -5   9   22.00    2.20
  -6  -5   9    0.70    1.00
  -6  -5   9    0.10    0.60
  -6   6  -9   25.10    1.70
  -5   6  -9    0.30    0.40
   5  -6   9    1.70    1.00
  -4   6  -9  171.38   10.60
  -4   6  -9  187.18   10.80
  -4   6  -9  183.08   10.90
   4  -6   9  167.98   10.80
   4  -6   9  182.98   11.10
   4  -6   9  173.88   10.50
  -3   6  -9   53.99    3.70
  -3   6  -9   53.39    3.60
   3  -6   9   50.89    3.30
   3  -6   9   49.70    3.60
   3  -6   9   53.29    3.70
  -2   6  -9   36.70    2.70
   2  -6   9   36.30    2.40
   2  -6   9   37.00    2.80
   2  -6   9   37.50    2.70
  -1   6  -9    1.80    0.50
  -1   6  -9    3.30    0.90
  -1   6  -9    1.90    0.70
  -1   6  -9    2.00    0.70
   1  -6   9    1.80    0.70
   1  -6   9    1.70    0.80
   0   6  -9   67.69    4.10
   0   6  -9   65.79    4.40
   0   6  -9   66.09    4.30
   0   6  -9   62.79    4.40
   0  -6   9   73.69    4.50
   1   6  -9   13.10    1.40
   1   6  -9   14.00    1.60
   1   6  -9   16.00    1.50
   1   6  -9   15.00    1.20
   1   6  -9   13.90    1.20
  -1  -6   9   13.60    1.50
   2   6  -9   78.39    4.70
   2   6  -9   76.19    4.90
  -2  -6   9   77.49    5.10
  -2  -6   9   78.09    5.10
   3   6  -9   90.39    5.50
   3   6  -9   89.19    5.70
  -3  -6   9   92.49    5.90
  -3  -6   9   89.19    6.00
  -4  -6   9   36.80    4.00
  -5  -6   9    1.40    0.80
  -5  -6   9    2.30    1.20
  -4   7  -9   17.20    1.80
  -4   7  -9   15.60    1.70
  -4   7  -9   16.30    1.30
  -3   7  -9    5.50    1.20
  -3   7  -9    4.10    1.60
   3  -7   9    5.30    1.30
   3  -7   9    7.70    1.30
  -2   7  -9    3.00    0.90
  -2   7  -9    2.90    0.90
  -2   7  -9    1.60    0.90
   2  -7   9    2.30    1.00
  -1   7  -9    7.40    0.90
  -1   7  -9    8.60    1.20
  -1   7  -9    6.20    1.10
  -1   7  -9    9.10    1.50
   1  -7   9    8.20    1.40
   0   7  -9   22.20    2.00
   0   7  -9   23.40    2.00
   0   7  -9   21.60    1.60
   0  -7   9   20.30    2.00
   0  -7   9   24.80    2.10
   1   7  -9    3.20    0.60
   1   7  -9    2.10    0.50
   1   7  -9    0.90    0.70
  -1  -7   9    1.00    0.80
  -1  -7   9    2.40    0.90
   2   7  -9   35.00    2.60
   2   7  -9   34.10    2.30
  -2  -7   9   34.80    2.80
  -3  -7   9    5.70    1.20
  -3  -7   9    3.20    1.00
  -4  -7   9   23.50    2.60
  -4  -7   9   15.50    1.80
  -5  -7   9   -0.10    0.60
  -3   8  -9   19.80    2.10
  -3   8  -9   25.80    2.50
   3  -8   9   24.90    2.70
  -2   8  -9    0.50    1.50
  -2   8  -9    0.20    0.80
   2  -8   9    0.10    0.60
   2  -8   9    0.50    0.80
  -1   8  -9   23.60    2.10
  -1   8  -9   30.70    2.70
  -1   8  -9   24.30    2.10
   1  -8   9   16.50    1.90
   1  -8   9   18.90    2.00
   0   8  -9   45.80    3.40
   0   8  -9   46.90    3.10
   0  -8   9   50.49    3.40
   0  -8   9   36.00    3.20
   1   8  -9   12.90    1.50
  -1  -8   9   11.40    1.50
   2   8  -9    0.30    0.70
   2   8  -9    0.50    0.50
  -2  -8   9    0.70    0.70
  -4  -8   9   19.40    1.80
  -3   9  -9   58.89    3.80
   3  -9   9   43.40    3.60
  -2   9  -9   68.69    4.60
   2  -9   9   60.29    4.60
   1  -9   9   21.30    2.20
   1  -9   9   22.20    1.90
   0  -9   9   40.90    3.10
   1   9  -9    2.80    1.00
  -1  -9   9    1.00    0.70
   2   9  -9   25.80    2.20
  -2  -9   9   21.80    2.10
  -3  -9 -10   61.29    4.40
  -3  -9 -10   76.99    4.60
  -2  -9 -10   23.20    1.90
  -1  -9 -10  135.19    8.40
   1   9  10  138.09    8.50
   0  -9 -10   37.90    2.80
   0   9  10   41.00    3.10
  -1   9  10   14.10    1.80
  -4  -8 -10    8.20    1.20
  -4  -8 -10    7.70    1.00
  -3  -8 -10    5.10    0.90
  -3  -8 -10    4.00    1.00
  -2  -8 -10    9.70    1.20
  -2  -8 -10   10.80    1.60
  -1  -8 -10    1.60    0.70
  -1  -8 -10    2.10    0.80
   0   8  10    0.50    0.50
   0   8  10    1.50    0.60
   0   8  10    0.70    0.90
  -1   8  10   11.30    1.20
  -1   8  10   11.30    1.50
   2  -8 -10   80.19    5.10
  -2   8  10   73.69    5.10
  -3   8  10   53.89    3.90
   4  -8 -10    8.30    1.50
  -5  -7 -10   34.70    2.80
  -4  -7 -10    0.30    0.70
  -4  -7 -10    0.90    0.90
  -4  -7 -10    0.70    1.00
  -3  -7 -10   68.79    4.70
  -3  -7 -10   77.09    5.40
  -2  -7 -10   10.30    1.20
  -2  -7 -10   12.60    1.50
  -1  -7 -10   22.00    1.90
   1   7  10   22.20    1.60
   1   7  10   20.80    1.80
   0   7  10    6.30    1.10
   1  -7 -10    6.30    1.00
  -1   7  10    6.60    0.90
  -1   7  10    5.40    0.80
  -1   7  10    7.40    1.20
   2  -7 -10    1.50    0.80
  -2   7  10    1.70    0.70
  -2   7  10    2.40    1.20
  -2   7  10    1.70    0.90
   3  -7 -10    0.00    0.80
  -3   7  10    2.00    1.20
   4  -7 -10   12.70    1.90
  -4   7  10   15.30    2.20
   5  -7 -10  172.18   10.50
  -5   7  10  164.18   11.10
  -6  -6 -10   46.50    3.90
  -5  -6 -10  104.09    6.80
  -5  -6 -10  103.69    6.70
  -4  -6 -10    6.50    1.00
  -4  -6 -10    6.00    0.90
  -4  -6 -10    6.30    1.20
  -4  -6 -10    6.40    1.30
  -3  -6 -10   48.80    3.50
  -3  -6 -10   46.30    3.20
  -3  -6 -10   47.10    3.50
  -2  -6 -10   14.80    1.80
  -2  -6 -10   14.20    1.70
  -2  -6 -10   13.80    1.30
  -2  -6 -10   14.40    1.30
  -1  -6 -10  120.89    7.90
  -1  -6 -10  133.99    8.00
   1   6  10  138.09    7.90
   0  -6 -10    9.30    1.10
   0  -6 -10   10.60    1.20
   1  -6 -10  136.29    7.90
   1  -6 -10  122.29    7.60
  -1   6  10  127.59    7.50
  -1   6  10  118.39    7.80
  -1   6  10  129.29    7.70
  -1   6  10  130.59    7.50
  -1   6  10  117.79    7.70
   2  -6 -10    5.90    1.10
  -2   6  10    5.20    0.80
  -2   6  10    7.00    0.90
  -2   6  10    5.40    1.10
   3  -6 -10  189.18   11.50
  -3   6  10  193.18   11.60
  -3   6  10  183.88   11.40
  -3   6  10  187.88   11.20
   4  -6 -10  121.59    9.20
  -4   6  10  163.98    9.30
  -5   6  10   70.49    5.50
  -6  -5 -10    7.70    1.30
  -6  -5 -10    6.60    0.90
  -5  -5 -10   58.09    3.80
  -5  -5 -10   63.89    4.00
  -4  -5 -10    2.10    0.80
  -4  -5 -10    3.60    1.10
  -4  -5 -10    2.20    0.70
  -4  -5 -10    2.60    0.70
  -4  -5 -10    2.70    0.70
  -3  -5 -10   13.40    1.30
  -3  -5 -10   13.60    1.20
  -3  -5 -10   13.10    1.50
  -3  -5 -10   13.50    1.30
  -3  -5 -10   12.40    1.60
  -2  -5 -10   68.49    4.40
  -2  -5 -10   68.19    4.50
  -2  -5 -10   67.59    4.30
  -2  -5 -10   67.09    4.30
  -1  -5 -10   16.30    1.30
  -1  -5 -10   22.30    7.60
  -1  -5 -10   10.90    6.60
  -1  -5 -10   14.90    2.20
  -1  -5 -10   15.60    2.40
  -1  -5 -10   16.40    1.40
   1   5  10   16.00    1.30
   0  -5 -10    1.50    0.50
   0   5  10    1.00    0.80
   0   5  10    1.70    0.60
   0   5  10    1.60    0.50
   1  -5 -10    7.00    1.00
  -1   5  10    9.00    1.10
  -1   5  10    8.60    1.10
  -1   5  10    6.50    1.00
  -1   5  10    6.10    0.80
   2  -5 -10   54.69    3.60
  -2   5  10   52.29    3.50
  -2   5  10   51.29    3.30
   3  -5 -10    0.20    1.20
   3  -5 -10    0.20    0.60
  -3   5  10   -0.20    0.70
  -3   5  10    0.10    0.70
  -3   5  10   -0.40    0.50
   4  -5 -10   20.10    1.90
   4  -5 -10   24.20    2.20
  -4   5  10   23.80    2.20
   5  -5 -10   49.70    3.70
   5  -5 -10   63.29    4.10
  -5   5  10   52.29    3.90
   6  -5 -10   30.40    2.60
  -7  -4 -10   16.50    1.50
  -7  -4 -10   17.30    1.60
  -6  -4 -10    5.40    1.00
  -6  -4 -10    5.90    1.20
  -6  -4 -10    3.30    0.80
  -6  -4 -10    4.40    0.70
  -5  -4 -10   42.80    3.30
  -5  -4 -10   42.60    2.80
  -5  -4 -10   42.70    3.10
  -5  -4 -10   44.10    3.20
  -5  -4 -10   45.30    3.10
  -4  -4 -10    0.60    0.50
  -4  -4 -10    1.00    0.60
  -4  -4 -10    1.40    0.60
  -4  -4 -10    0.80    0.70
  -4  -4 -10    1.20    0.40
  -4  -4 -10    1.70    0.90
  -4  -4 -10    1.60    0.60
  -3  -4 -10  301.67   17.70
  -3  -4 -10  315.17   17.80
  -3  -4 -10  291.27   17.80
  -3  -4 -10  291.57   17.60
  -3  -4 -10  304.67   17.80
  -2  -4 -10   12.40    1.20
  -2  -4 -10   11.20    1.30
  -2  -4 -10   12.10    1.10
  -2  -4 -10   12.10    1.00
  -2  -4 -10   12.80    1.20
  -1  -4 -10   68.89    4.80
  -1  -4 -10   64.29    4.50
  -1  -4 -10   67.99    8.00
  -1  -4 -10   68.89    8.10
  -1  -4 -10   64.69    4.20
  -1  -4 -10   64.89    4.10
  -1  -4 -10   64.89    4.10
   1   4  10   67.99    8.50
   1   4  10   63.79    4.80
   0  -4 -10 1557.54   88.79
   0  -4 -10 1558.34   89.89
   0   4  10 1472.75   88.99
   0   4  10 1478.45   90.19
   1  -4 -10   71.39    5.40
   1  -4 -10   57.89    3.90
   1  -4 -10   67.59    4.10
   1  -4 -10   54.39    8.20
  -1   4  10   63.09    4.10
  -1   4  10   68.29    3.90
  -1   4  10   65.19    5.40
  -1   4  10   65.39    3.90
  -1   4  10   74.59    9.50
  -1   4  10   58.89    4.00
  -1   4  10   67.99    4.10
   2  -4 -10   23.70    3.80
   2  -4 -10   22.60    1.90
   2  -4 -10   22.90   10.80
   2  -4 -10   24.60    1.70
  -2   4  10   22.10    3.70
  -2   4  10   23.90    1.60
  -2   4  10   23.30    1.80
  -2   4  10   23.70   10.30
   3  -4 -10   77.19    4.60
   3  -4 -10   71.69    4.80
   3  -4 -10   74.69    4.70
  -3   4  10   76.09    4.60
  -3   4  10   78.69    4.80
  -3   4  10   74.99    4.90
   4  -4 -10   66.29    4.40
   4  -4 -10   64.59    4.20
   4  -4 -10   61.49    3.90
  -4   4  10   63.79    4.30
   5  -4 -10   16.00    1.70
   5  -4 -10   12.10    1.40
  -5   4  10   12.40    1.60
  -5   4  10    9.00    1.10
   6  -4 -10    1.30    0.90
  -7  -3 -10   10.80    1.30
  -7  -3 -10   11.50    1.10
  -6  -3 -10    0.80    0.60
  -6  -3 -10    1.00    0.90
  -6  -3 -10    0.90    0.70
  -6  -3 -10    0.80    0.40
  -5  -3 -10   23.10    2.00
  -5  -3 -10   20.50    1.60
  -5  -3 -10   22.00    1.90
  -5  -3 -10   24.00    2.10
  -5  -3 -10   21.60    1.90
  -5  -3 -10   20.40    1.80
  -4  -3 -10    3.50    0.60
  -4  -3 -10    4.90    1.00
  -4  -3 -10    5.60    0.80
  -4  -3 -10    4.00    0.80
  -4  -3 -10    4.50    0.80
  -4  -3 -10    4.10    0.70
  -4  -3 -10    5.50    0.80
  -3  -3 -10    4.90    0.90
  -3  -3 -10    5.40    0.80
  -3  -3 -10    5.40    0.70
  -3  -3 -10    4.90    0.80
  -3  -3 -10    5.60    0.60
  -3  -3 -10    5.80    0.70
  -3  -3 -10    4.60    0.70
  -2  -3 -10   12.80    1.10
  -2  -3 -10   13.20    1.30
  -2  -3 -10   14.90    1.20
  -2  -3 -10   13.60    1.20
  -2  -3 -10   14.50    1.10
  -1  -3 -10 1259.27   78.79
  -1  -3 -10 1367.96   79.29
  -1  -3 -10 1413.66   79.29
  -1  -3 -10 1374.76   78.79
   0  -3 -10    6.70    3.50
   0  -3 -10    5.20    1.40
   0  -3 -10    6.30    3.30
   0  -3 -10    5.60    0.70
   0  -3 -10    5.40    1.20
   0   3  10    7.20    1.50
   0   3  10    5.40    0.50
   0   3  10    4.80    0.70
   0   3  10    4.50    3.40
   1  -3 -10  181.08   11.20
   1  -3 -10  166.38   10.20
   1  -3 -10  160.98   10.20
   1  -3 -10  190.68   13.50
  -1   3  10  182.98   11.40
  -1   3  10  175.58   13.60
   2  -3 -10   37.10    2.60
   2  -3 -10   38.40    2.30
   2  -3 -10   33.50    2.50
  -2   3  10   37.80    2.60
  -2   3  10   41.00    2.60
  -2   3  10   41.20    2.40
   3  -3 -10   32.20   10.80
   3  -3 -10   34.90    4.90
   3  -3 -10   47.00   13.00
   3  -3 -10   41.50    2.70
   3  -3 -10   41.50    2.80
   3  -3 -10   41.40    2.60
  -3   3  10   42.10    2.80
  -3   3  10   40.50    2.60
  -3   3  10   41.40    2.90
   4  -3 -10   23.40    1.90
   4  -3 -10   21.30    1.90
   4  -3 -10   22.80    1.60
   4  -3 -10   23.60    1.60
  -4   3  10   22.60    1.70
  -4   3  10   24.40    2.00
   5  -3 -10   27.90    2.20
   5  -3 -10   24.30    1.70
   5  -3 -10   21.80    1.60
  -5   3  10   22.80    2.10
  -5   3  10   20.00    2.30
   6  -3 -10   11.80    1.40
  -6   3  10    7.70    1.10
   7  -3 -10   36.60    3.00
  -7  -2 -10   23.90    1.80
  -7  -2 -10   22.70    1.90
  -6  -2 -10   15.70    1.60
  -6  -2 -10   18.70    2.00
  -6  -2 -10   17.60    1.50
  -6  -2 -10   19.10    1.70
  -5  -2 -10    2.70    0.70
  -5  -2 -10    2.40    0.70
  -5  -2 -10    3.10    0.60
  -5  -2 -10    2.00    0.90
  -5  -2 -10    2.90    0.70
  -5  -2 -10    2.30    1.20
  -4  -2 -10  113.09    6.70
  -4  -2 -10  102.39    6.80
  -4  -2 -10  114.29    6.70
  -4  -2 -10  108.49    6.60
  -4  -2 -10  107.89    6.70
  -4  -2 -10  106.99    6.60
  -3  -2 -10   16.50    1.30
  -3  -2 -10   14.90    1.30
  -3  -2 -10   14.30    1.40
  -3  -2 -10   16.80    1.30
  -3  -2 -10   16.30    1.30
  -3  -2 -10   16.70    1.40
  -2  -2 -10  304.77   17.40
  -2  -2 -10  288.07   17.30
  -1  -2 -10   24.80    3.50
  -1  -2 -10   18.50    1.40
  -1  -2 -10   18.90    1.40
  -1  -2 -10   21.50    1.70
  -1  -2 -10   17.80    1.40
  -1  -2 -10   21.20    1.70
  -1  -2 -10   20.70    2.60
  -1  -2 -10   19.40    1.40
  -1  -2 -10   17.50    1.50
   0  -2 -10   86.39    6.70
   0  -2 -10   69.29    4.50
   0  -2 -10   71.79    4.50
   0  -2 -10   84.09    6.50
   0  -2 -10   80.59    5.10
   0  -2 -10   71.29    4.50
   0  -2 -10   82.59    5.10
   0   2  10   70.09    4.40
   0   2  10   76.69    4.60
   0   2  10   70.09    4.50
   1  -2 -10    0.60    0.30
   1  -2 -10    1.60    2.90
   1  -2 -10    0.80    0.80
   1  -2 -10    1.60    3.00
   1  -2 -10    0.70    0.50
   1  -2 -10    0.80    0.40
   1  -2 -10    0.50    0.80
  -1   2  10    1.20    0.50
  -1   2  10    1.50    0.50
  -1   2  10    1.20    0.40
   2  -2 -10   92.59    7.00
   2  -2 -10   90.49    6.30
   2  -2 -10   91.99    5.20
   2  -2 -10   84.19    9.70
   2  -2 -10   85.29    5.30
   2  -2 -10   83.19    5.10
   2  -2 -10   86.19   10.90
  -2   2  10   84.99    5.10
  -2   2  10   85.69    5.30
  -2   2  10   82.29    5.30
   3  -2 -10    0.20    0.50
   3  -2 -10    1.40    1.60
   3  -2 -10    0.60    0.30
   3  -2 -10   -1.10    8.60
   3  -2 -10    0.70    0.50
   3  -2 -10   -0.60    1.70
   3  -2 -10   -1.60    7.60
  -3   2  10    0.40    0.30
  -3   2  10    0.30    0.50
  -3   2  10    0.70    0.60
   4  -2 -10    3.30    0.50
   4  -2 -10    5.70   17.40
   4  -2 -10    5.80    3.10
   4  -2 -10    3.20    0.70
   4  -2 -10    2.70    0.80
   4  -2 -10    3.00    0.50
  -4   2  10    2.70    0.60
  -4   2  10    1.60    0.50
  -4   2  10    2.90    0.80
   5  -2 -10    0.00    0.60
   5  -2 -10    0.10    0.40
   5  -2 -10   -0.30    0.40
  -5   2  10    0.00    0.40
  -5   2  10   -0.10    0.70
  -5   2  10    0.20    0.40
   6  -2 -10    6.80    0.80
   6  -2 -10    5.80    0.80
   6  -2 -10    6.60    1.10
  -6   2  10    5.00    0.80
  -6   2  10    5.80    0.80
   7  -2 -10    5.50    0.80
   7  -2 -10    3.20    1.00
  -7   2  10    2.80    0.60
  -7  -1 -10    5.80    0.80
  -7  -1 -10    6.00    1.00
  -6  -1 -10    9.00    1.20
  -6  -1 -10   11.20    1.50
  -6  -1 -10    7.70    1.00
  -6  -1 -10    9.30    1.20
  -5  -1 -10    0.50    0.70
  -5  -1 -10    0.90    0.60
  -5  -1 -10    1.60    0.90
  -5  -1 -10    1.50    0.50
  -4  -1 -10   -0.20    0.30
  -4  -1 -10    0.20    0.40
  -4  -1 -10    0.20    0.50
  -4  -1 -10   -0.20    0.40
  -4  -1 -10    0.40    0.40
  -4  -1 -10    0.40    0.40
  -4  -1 -10    0.90    0.40
  -3  -1 -10  239.58   14.10
  -2  -1 -10   18.20    1.50
  -2  -1 -10   17.60    1.40
  -2  -1 -10   19.30    1.40
  -2  -1 -10   19.70    1.40
  -2  -1 -10   20.10    1.50
   2   1  10   21.10    1.70
   2   1  10   22.80    2.70
  -1  -1 -10  739.93   42.90
  -1  -1 -10  726.13   43.30
  -1  -1 -10  739.63   42.90
   1   1  10  727.33   43.40
   1   1  10  737.73   43.00
   0  -1 -10   43.40    3.00
   0  -1 -10   25.80    5.50
   0  -1 -10   44.40    4.50
   0  -1 -10   35.60    2.30
   0  -1 -10   32.00    2.50
   0  -1 -10   33.60    3.60
   0   1  10   40.20    2.40
   1  -1 -10 1840.02  104.19
   1  -1 -10 1694.63  103.39
   1  -1 -10 1785.02  104.19
   2  -1 -10   40.30    5.60
   2  -1 -10   36.90    3.50
   2  -1 -10   38.30    2.30
   2  -1 -10   41.70    5.90
   2  -1 -10   37.00    3.30
   2  -1 -10   36.40    2.50
   2  -1 -10   37.40    2.30
   2  -1 -10   38.00    2.40
  -2   1  10   38.60    2.50
  -2   1  10   37.70    2.40
  -2   1  10   36.80    2.30
  -2   1  10   35.20    2.30
   3  -1 -10  123.49    8.90
   3  -1 -10  121.79    7.50
   3  -1 -10  133.19    8.70
   3  -1 -10  139.69   14.20
   3  -1 -10  121.89    7.30
   3  -1 -10  127.29   14.40
  -3   1  10  122.89    7.40
  -3   1  10  123.69    7.40
  -3   1  10  121.49    7.50
   4  -1 -10    7.20   13.90
   4  -1 -10   13.30    3.50
   4  -1 -10   15.30    1.20
   4  -1 -10   15.30    1.40
  -4   1  10   16.90    1.20
  -4   1  10   16.30    1.50
  -4   1  10   15.40    1.30
   5  -1 -10   61.49    4.00
   5  -1 -10   61.69    3.70
   5  -1 -10   61.89    3.70
  -5   1  10   59.19    4.20
  -5   1  10   59.59    3.90
  -5   1  10   61.09    3.80
  -6   1  10   12.30    1.10
  -6   1  10   11.50    1.30
   7  -1 -10   23.10    1.90
  -7   1  10   20.30    1.70
  -7   0 -10   14.20    1.50
  -7   0 -10   15.20    1.50
  -6   0 -10  107.59    7.00
  -6   0 -10  116.49    6.90
  -6   0 -10  117.09    7.10
  -6   0 -10  108.19    7.00
  -5   0 -10   10.30    1.10
  -5   0 -10   11.80    1.40
  -5   0 -10   11.70    1.30
  -5   0 -10   12.30    1.30
  -4   0 -10   12.60    1.10
  -4   0 -10   12.30    1.20
  -4   0 -10   13.40    1.10
  -4   0 -10   12.60    1.30
  -4   0 -10   13.50    1.20
   4   0  10   11.10    6.00
   4   0  10   13.10    2.10
  -3   0 -10    2.10    0.50
  -3   0 -10    2.50    0.50
  -3   0 -10    2.40    0.50
  -3   0 -10    2.40    0.50
   3   0  10    1.40    3.30
   3   0  10    1.70    0.80
  -2   0 -10   48.30    3.10
  -2   0 -10   50.79    4.10
  -2   0 -10   49.10    3.20
  -2   0 -10   43.70    3.10
  -2   0 -10   48.30    3.00
  -2   0 -10   46.10    3.00
   2   0  10   53.69    4.90
   2   0  10   53.39    3.40
  -1   0 -10    6.00    0.60
  -1   0 -10    4.60    3.40
  -1   0 -10    5.30    0.70
   1   0  10    6.30    1.80
   1   0  10    2.90    3.40
   1   0  10    4.50    0.60
   1   0  10    6.70    0.80
   0   0 -10   15.60    1.70
   0   0 -10   11.40    0.80
   0   0 -10   14.20    0.90
   0   0 -10   12.00    0.90
   0   0 -10   15.80    2.70
   0   0 -10   12.50    1.00
   0   0  10   12.40    2.40
   0   0  10   10.60    1.10
   0   0  10   11.60    1.00
   0   0  10   11.50    0.90
   0   0  10   15.00    1.70
   1   0 -10   77.99    4.60
   1   0 -10   74.79    4.70
   1   0 -10   81.19    5.40
   1   0 -10   75.39    4.70
   1   0 -10   84.59    7.00
  -1   0  10   77.09    4.60
  -1   0  10   78.09    4.70
  -1   0  10   80.49    4.80
  -1   0  10   81.49    4.60
   2   0 -10  390.66   23.90
   2   0 -10  397.06   25.30
   2   0 -10  392.56   24.00
   2   0 -10  391.26   25.50
  -2   0  10  407.36   23.10
   3   0 -10    9.70    0.80
   3   0 -10    8.10    2.00
   3   0 -10    7.80    1.00
   3   0 -10    5.20    7.00
   3   0 -10    9.50    6.80
   3   0 -10    7.70    2.10
   3   0 -10    8.20    1.00
  -3   0  10   10.50    1.30
  -3   0  10    7.70    0.80
  -3   0  10    7.90    0.80
   4   0 -10    5.20   12.90
   4   0 -10    8.90    0.80
   4   0 -10    9.90    1.20
   4   0 -10    4.80    2.80
   4   0 -10    8.10    1.00
  -4   0  10    8.60    1.30
  -4   0  10    8.70    1.10
  -4   0  10    7.10    0.90
   5   0 -10   21.40    1.70
   5   0 -10   23.20    1.50
  -5   0  10   21.00    1.70
  -5   0  10   20.50    1.60
  -5   0  10   15.40    2.30
   6   0 -10    5.20    1.10
  -6   0  10    3.60    0.70
  -6   0  10    3.80    0.80
  -6   0  10    7.10    1.40
   7   0 -10   10.30    1.30
  -7   0  10    7.90    1.10
  -7   1 -10    4.10    0.90
  -7   1 -10    2.50    0.60
  -6   1 -10   33.00    2.30
  -6   1 -10   32.30    2.50
  -6   1 -10   32.00    2.50
  -5   1 -10    7.60    1.00
  -5   1 -10    9.40    1.20
  -5   1 -10    8.50    1.20
  -4   1 -10  133.39    8.00
  -4   1 -10  128.99    8.00
   4  -1  10  135.59    8.90
   4  -1  10  130.49   13.80
  -3   1 -10  326.77   19.80
  -3   1 -10  324.17   20.80
  -3   1 -10  340.87   19.50
   3  -1  10  334.87   21.40
   3  -1  10  331.97   20.00
  -2   1 -10  372.96   21.30
  -2   1 -10  371.56   22.10
   2  -1  10  328.77   20.90
  -1   1 -10   32.60    2.10
  -1   1 -10   33.30    2.10
  -1   1 -10   32.70    2.10
  -1   1 -10   30.60    2.10
  -1   1 -10   38.20    4.30
  -1   1 -10   35.60    2.70
   1  -1  10   30.70    2.00
   1  -1  10   32.90    2.10
   1  -1  10   36.20    6.40
   0   1 -10  291.37   17.70
   0   1 -10  286.07   16.80
   0   1 -10  250.07   16.20
   0  -1  10  280.67   17.60
   0  -1  10  284.97   16.80
   1   1 -10   54.59    4.10
   1   1 -10   55.39    3.30
   1   1 -10   55.09    3.30
   1   1 -10   55.69    3.40
   1   1 -10   55.09    6.00
   1   1 -10   54.59    3.30
  -1  -1  10   51.79    3.40
  -1  -1  10   54.79    3.50
  -1  -1  10   55.59    3.40
  -1  -1  10   52.09    3.30
  -1  -1  10   55.89    5.80
  -1  -1  10   57.79    4.10
   2   1 -10  212.88   15.00
   2   1 -10  213.48   13.30
   2   1 -10  213.28   12.50
  -2  -1  10  208.28   12.50
   3   1 -10   18.20    1.40
   3   1 -10   20.00    7.30
   3   1 -10   14.10    1.50
   3   1 -10   14.90    7.50
   3   1 -10   18.50    1.20
   3   1 -10   17.30    2.90
   3   1 -10   17.60    2.80
  -3  -1  10   19.50    1.30
  -3  -1  10   17.70    1.40
  -3  -1  10   19.40    1.50
   4   1 -10  241.78   29.20
   4   1 -10  261.97   18.80
   4   1 -10  295.17   17.00
   4   1 -10  298.17   16.80
  -4  -1  10  302.67   17.00
  -4  -1  10  291.97   17.40
   5   1 -10   22.80    1.80
  -5  -1  10   22.10    1.70
  -5  -1  10   22.80    2.20
  -5  -1  10   21.30    1.80
  -6  -1  10   12.70    2.40
  -6  -1  10   10.50    1.20
  -6  -1  10   11.40    1.30
  -7  -1  10   75.39    4.90
  -7   2 -10    5.80    0.80
  -7   2 -10    6.60    1.10
  -6   2 -10    7.30    1.00
  -6   2 -10    7.10    1.10
  -5   2 -10    8.10    1.00
  -5   2 -10    8.10    1.00
  -4   2 -10  137.39    9.20
  -4   2 -10  145.79    8.40
  -4   2 -10  139.19   15.80
   4  -2  10  146.59    9.70
   4  -2  10  123.59    8.30
   4  -2  10  138.89   17.20
  -3   2 -10    0.50    0.40
  -3   2 -10    2.10    5.00
  -3   2 -10   -0.40    1.00
  -3   2 -10    0.20    0.30
   3  -2  10    1.00    0.50
   3  -2  10   -1.90    4.90
   3  -2  10   -0.50    1.00
   3  -2  10    0.60    0.40
   3  -2  10    0.80    0.50
  -2   2 -10  432.26   26.30
  -2   2 -10  419.36   25.10
   2  -2  10  410.56   26.20
   2  -2  10  407.46   25.00
  -1   2 -10   18.50    2.10
  -1   2 -10   16.60    1.20
  -1   2 -10   16.40    1.30
  -1   2 -10   16.30    3.70
  -1   2 -10   15.40    1.20
  -1   2 -10   16.80    1.10
   1  -2  10   16.40    1.40
   1  -2  10   18.60    2.10
   1  -2  10   16.20    1.10
   1  -2  10    9.90    3.20
   0   2 -10    4.90    2.80
   0   2 -10    1.00    0.40
   0   2 -10    0.70    0.50
   0   2 -10    2.10    1.00
   0   2 -10    0.20    0.30
   0  -2  10    0.40    0.30
   0  -2  10    0.60    0.50
   0  -2  10   -0.40    2.40
   0  -2  10    0.00    0.30
   0  -2  10    0.90    0.90
   1   2 -10   31.40    4.90
   1   2 -10   32.60    2.00
   1   2 -10   33.10    2.10
   1   2 -10   33.00    2.20
   1   2 -10   32.60    2.20
   1   2 -10   32.00    3.00
  -1  -2  10   34.40    2.20
  -1  -2  10   32.10    2.00
  -1  -2  10   25.20    4.50
  -1  -2  10   32.10    2.20
  -1  -2  10   33.90    3.00
  -1  -2  10   33.20    2.20
   2   2 -10 1518.45   86.89
  -2  -2  10 1482.65   86.69
  -2  -2  10 1438.16   87.59
   3   2 -10  101.39    7.80
   3   2 -10  107.59    6.40
   3   2 -10  113.29   14.70
   3   2 -10  105.29    6.30
   3   2 -10  102.09    6.50
  -3  -2  10  106.19    6.80
  -3  -2  10  109.19    6.50
  -3  -2  10  113.19    6.40
  -3  -2  10  105.69    6.50
  -3  -2  10  109.59    6.50
   4   2 -10    0.50   15.70
   4   2 -10   11.40    1.20
   4   2 -10    6.90    3.20
   4   2 -10   11.30    1.00
  -4  -2  10   12.30    1.20
  -4  -2  10   12.30    1.70
  -4  -2  10   11.80    1.10
   5   2 -10   14.20    1.50
   5   2 -10   15.20    1.20
  -5  -2  10   18.10    2.10
  -5  -2  10   13.30    1.50
  -5  -2  10   15.90    1.90
  -6  -2  10   19.00    1.90
  -6  -2  10   22.60    2.30
  -7   3 -10   46.50    3.50
  -7   3 -10   53.09    3.30
  -6   3 -10   49.40    3.50
  -6   3 -10   50.89    3.30
   6  -3  10   47.50    3.30
  -5   3 -10    0.50    0.50
   5  -3  10    0.50    0.80
   4  -3  10   79.39    9.40
   4  -3  10  111.29    6.50
   4  -3  10  111.59    6.30
   4  -3  10   83.29   20.50
  -3   3 -10   99.39    5.80
  -3   3 -10   97.59   13.80
  -3   3 -10   96.39    5.80
  -3   3 -10   93.19    7.00
   3  -3  10   93.49    5.60
   3  -3  10   93.39    5.80
   3  -3  10   89.29    5.90
  -2   3 -10  186.58   11.20
  -2   3 -10  191.88   15.10
  -2   3 -10  189.98   12.20
   2  -3  10  184.58   11.30
   2  -3  10  204.08   12.30
   2  -3  10  182.68   11.10
  -1   3 -10    3.20    0.70
  -1   3 -10    2.60    0.50
  -1   3 -10    3.30    0.60
  -1   3 -10    2.00    4.30
  -1   3 -10    2.20    1.20
  -1   3 -10    1.60    0.40
   1  -3  10    3.60    0.60
   1  -3  10    3.40    0.70
   1  -3  10    2.90    0.50
   1  -3  10    2.80    1.30
   1  -3  10    2.00    4.20
   0   3 -10   27.50    1.70
   0   3 -10   26.40    1.90
   0   3 -10   29.80    2.90
   0   3 -10   30.60    5.30
   0   3 -10   27.20    1.90
   0   3 -10   28.60    1.90
   0  -3  10   26.80    1.70
   0  -3  10   28.90    2.90
   0  -3  10   26.30    1.90
   0  -3  10   17.30    5.30
   1   3 -10   55.09    3.30
   1   3 -10   56.29    4.40
   1   3 -10   54.49    3.40
   1   3 -10   52.49    3.50
   1   3 -10   46.20    6.70
   1   3 -10   55.49    3.40
  -1  -3  10   53.19    7.90
  -1  -3  10   53.39    3.30
  -1  -3  10   55.29    4.40
  -1  -3  10   55.59    3.40
  -1  -3  10   55.79    3.50
   2   3 -10   18.80    1.40
   2   3 -10   17.80    1.20
   2   3 -10   15.30   10.80
  -2  -3  10   18.30    1.50
  -2  -3  10   15.70    2.00
  -2  -3  10   19.70    1.50
   3   3 -10    0.30    0.40
   3   3 -10    0.20    0.50
  -3  -3  10    0.40    0.50
  -3  -3  10    0.10    0.50
  -3  -3  10   -0.20    0.70
   4   3 -10   18.20    1.60
  -4  -3  10   17.20    1.90
  -4  -3  10   17.60    1.60
  -4  -3  10   17.40    1.60
  -5  -3  10    7.20    1.40
  -5  -3  10    6.80    1.00
  -6  -3  10   11.50    1.40
  -6  -3  10   11.70    1.80
  -7  -3  10    0.70    0.60
  -7  -3  10    2.30    1.30
  -7   4 -10   10.60    1.00
  -7   4 -10    9.60    1.20
  -6   4 -10   17.10    1.40
   6  -4  10   15.30    1.60
   6  -4  10   14.20    1.30
  -5   4 -10    0.60    0.50
   5  -4  10    1.10    0.50
   5  -4  10    0.40    0.70
  -4   4 -10   60.19    4.10
   4  -4  10   56.89    4.00
   4  -4  10   59.49    3.70
   4  -4  10   59.89    3.70
  -3   4 -10    0.60    0.50
  -3   4 -10   -1.80    2.20
  -3   4 -10   -4.10   12.80
  -3   4 -10    0.80    0.60
   3  -4  10    3.00    2.10
   3  -4  10    1.30    0.70
   3  -4  10    3.90   10.30
   3  -4  10    1.00    0.50
   3  -4  10    0.40    0.60
  -2   4 -10  103.59   15.20
  -2   4 -10  110.69    8.50
  -2   4 -10  123.39    7.20
  -2   4 -10  114.89    7.10
  -2   4 -10  116.89    7.20
   2  -4  10  109.99    8.40
   2  -4  10  125.59    7.20
   2  -4  10  124.49    7.00
   2  -4  10  101.09   14.40
   2  -4  10  122.79    7.30
  -1   4 -10   94.99   12.70
  -1   4 -10  112.59    6.70
  -1   4 -10  111.69    6.70
  -1   4 -10  108.69    7.90
  -1   4 -10  111.19    6.50
  -1   4 -10  110.89    6.70
   1  -4  10  109.99    6.60
   1  -4  10  110.99    6.70
   1  -4  10  113.79    6.80
   1  -4  10  107.59    7.90
   1  -4  10  120.09   13.00
   0   4 -10   24.70    1.80
   0   4 -10   14.80    6.70
   0   4 -10   25.30    1.80
   0   4 -10   24.70    1.70
   0   4 -10   26.10    1.70
   0   4 -10   24.50    1.90
   0   4 -10   29.10    3.20
   0  -4  10   16.50    5.90
   0  -4  10   25.30    1.90
   0  -4  10   25.70    3.10
   0  -4  10   26.60    1.70
   0  -4  10   26.10    1.90
   1   4 -10    4.40    0.70
   1   4 -10    5.00    0.80
   1   4 -10    4.50    1.70
   1   4 -10    4.90    0.80
   1   4 -10    3.00    6.40
   1   4 -10    4.90    0.50
   1   4 -10    5.80    0.60
  -1  -4  10    5.00    0.80
  -1  -4  10    4.40    0.80
  -1  -4  10    0.80    7.40
  -1  -4  10    2.50    1.70
   2   4 -10  121.39    7.10
   2   4 -10  120.09    7.20
   2   4 -10  115.39    7.30
   2   4 -10  114.99    7.00
   2   4 -10  115.49    7.30
  -2  -4  10  132.59    7.30
  -2  -4  10  116.99    7.40
   3   4 -10    0.90    0.60
   3   4 -10    1.00    0.40
  -3  -4  10    0.00    0.70
  -3  -4  10    0.50    0.60
  -3  -4  10    0.50    0.60
   4   4 -10  184.98   11.00
  -4  -4  10  184.28   11.40
  -4  -4  10  182.48   11.10
  -5  -4  10   17.10    1.70
  -5  -4  10   20.10    2.10
  -6  -4  10   11.60    1.70
  -6  -4  10    8.10    1.20
  -6   5 -10   11.00    1.20
   6  -5  10   16.80    2.00
  -5   5 -10    7.80    1.00
   5  -5  10   11.00    1.70
  -4   5 -10    7.50    1.10
  -4   5 -10    8.30    1.30
   4  -5  10    9.40    1.00
   4  -5  10   10.60    1.90
   4  -5  10   11.70    1.50
  -3   5 -10  260.47   14.90
  -3   5 -10  248.88   15.10
   3  -5  10  232.68   14.70
   3  -5  10  240.98   14.40
   3  -5  10  243.18   14.40
   3  -5  10  244.68   14.60
  -2   5 -10  151.48    8.50
  -2   5 -10  149.09    8.60
  -2   5 -10  122.29   10.70
   2  -5  10  143.49    8.60
   2  -5  10  135.49    8.30
   2  -5  10  131.79    8.50
  -1   5 -10   77.19    4.60
  -1   5 -10   72.99    4.60
  -1   5 -10   70.19    4.60
  -1   5 -10   63.69    6.60
  -1   5 -10   72.09    4.40
  -1   5 -10   42.40   11.40
   1  -5  10   75.29    4.70
   1  -5  10   76.99    4.40
   1  -5  10   73.99    4.60
   0   5 -10    1.80    0.60
   0   5 -10    0.80    0.70
   0   5 -10    1.40    0.60
   0   5 -10    1.40    0.50
   0  -5  10    0.20    0.50
   0  -5  10    0.80    0.70
   1   5 -10    6.00    0.90
   1   5 -10    6.80    0.90
   1   5 -10    8.90    1.10
  -1  -5  10    6.70    1.10
   2   5 -10   10.60    0.90
   2   5 -10   10.20    1.20
   2   5 -10   10.10    0.90
   2   5 -10    8.60    1.30
   2   5 -10   10.20    1.60
  -2  -5  10    9.10    1.40
  -2  -5  10   10.30    1.40
  -2  -5  10   11.90    1.30
   3   5 -10   -0.30    0.60
   3   5 -10   -0.60    0.40
  -3  -5  10   -0.10    0.90
  -3  -5  10    0.00    0.60
   4   5 -10   11.00    1.30
  -4  -5  10   11.20    1.40
  -4  -5  10   10.80    1.60
  -4  -5  10   10.10    1.30
  -5  -5  10    3.10    1.10
  -5  -5  10    1.20    0.70
  -5  -5  10    1.80    0.80
  -6  -5  10   14.20    2.00
   6  -6  10   43.20    3.10
  -5   6 -10    0.70    0.50
   5  -6  10    0.00    0.80
  -4   6 -10   81.99    5.30
  -4   6 -10   80.09    5.40
  -4   6 -10   75.59    5.10
   4  -6  10   81.99    5.30
   4  -6  10   89.59    5.60
   4  -6  10   80.29    5.00
  -3   6 -10   93.89    5.70
  -3   6 -10   92.39    5.80
   3  -6  10   83.59    5.60
   3  -6  10   83.29    5.40
   3  -6  10   88.19    5.80
  -2   6 -10  147.49    8.30
  -2   6 -10  128.69    7.90
  -2   6 -10  125.59    7.80
   2  -6  10  115.69    7.80
   2  -6  10  124.79    7.60
  -1   6 -10    0.30    0.50
  -1   6 -10    0.00    0.60
  -1   6 -10    0.20    0.50
  -1   6 -10   -0.10    0.60
   1  -6  10    0.40    0.50
   1  -6  10   -0.30    0.70
   1  -6  10    0.40    0.60
   0   6 -10   57.99    4.10
   0   6 -10   60.19    4.00
   0   6 -10   56.59    4.00
   0   6 -10   62.49    3.80
   0  -6  10   69.79    4.20
   1   6 -10   26.30    2.10
   1   6 -10   29.40    2.30
   1   6 -10   29.20    2.20
   1   6 -10   31.00    2.60
   2   6 -10  111.69    7.10
   2   6 -10  117.99    6.90
   2   6 -10  116.19    6.90
  -2  -6  10  117.79    7.30
  -2  -6  10  115.29    7.30
   3   6 -10  124.89    7.50
   3   6 -10  125.99    7.70
  -3  -6  10  125.99    8.00
  -3  -6  10  125.59    7.90
   4   6 -10   12.80    1.40
  -4  -6  10   11.90    1.70
  -4  -6  10   10.60    1.50
  -5  -6  10    0.70    1.10
  -5  -6  10    1.10    0.70
  -4   7 -10   21.80    1.90
  -4   7 -10   22.60    2.00
  -4   7 -10   19.30    1.60
  -2   7 -10    9.30    1.50
  -2   7 -10    9.80    1.30
   2  -7  10   11.00    1.60
  -1   7 -10   12.50    1.50
  -1   7 -10   11.50    1.70
  -1   7 -10   11.50    1.40
  -1   7 -10   11.80    1.10
   1  -7  10   11.50    1.60
   0   7 -10    4.60    1.00
   0   7 -10    4.70    0.70
   0   7 -10    6.30    1.20
   0   7 -10    3.50    0.90
   0   7 -10    4.20    0.70
   0  -7  10    3.90    1.10
   1   7 -10   -0.10    0.60
   1   7 -10    0.70    0.50
   1   7 -10   -0.10    0.40
  -1  -7  10    0.50    0.70
  -1  -7  10    0.30    0.80
   2   7 -10   71.39    4.20
   2   7 -10   66.69    4.50
   2   7 -10   69.79    4.20
  -2  -7  10   66.59    4.70
   3   7 -10    8.60    1.20
  -3  -7  10    5.90    1.20
  -4  -7  10   13.00    1.90
  -5  -7  10    3.40    1.00
  -3   8 -10   37.70    3.90
  -3   8 -10   43.20    3.40
  -2   8 -10   18.30    2.40
  -2   8 -10   18.30    1.90
   2  -8  10   15.40    1.80
   2  -8  10   17.50    1.70
  -1   8 -10   16.80    1.70
   1  -8  10   11.90    1.60
   1  -8  10   15.70    1.70
   0   8 -10   13.80    1.60
   1   8 -10   25.70    1.80
   1   8 -10   25.70    2.10
  -1  -8  10   22.10    2.20
   2   8 -10   -0.40    0.70
  -2  -8  10    0.50    0.70
  -3  -8  10   21.90    2.10
  -4  -8  10    6.80    1.10
  -3   9 -10   60.19    4.30
   2  -9  10   32.90    3.00
   0  -9  10   18.60    1.90
   1   9 -10    0.90    1.00
  -1  -9  10    0.80    0.70
  -2  -9  10   18.00    1.90
  -2  -9 -11   18.60    1.70
  -1  -9 -11   42.40    3.00
   0  -9 -11   29.40    2.20
   0   9  11   27.50    2.10
   0   9  11   29.10    2.50
   1  -9 -11   42.50    3.10
  -1   9  11   49.40    3.60
  -4  -8 -11    0.00    0.50
  -4  -8 -11    0.20    0.80
  -3  -8 -11    4.50    0.90
  -2  -8 -11   25.20    2.30
  -2  -8 -11   27.20    2.10
  -1  -8 -11   23.80    1.90
  -1  -8 -11   18.10    1.80
   0   8  11   15.90    1.80
   0   8  11   15.80    1.40
  -1   8  11   32.30    2.30
  -1   8  11   31.50    2.60
   2  -8 -11   65.99    4.50
  -2   8  11   66.39    4.60
   4  -8 -11   55.59    4.00
  -4   8  11   60.69    4.20
  -5  -7 -11   38.70    3.00
  -4  -7 -11    4.00    1.00
  -3  -7 -11  110.39    7.20
  -3  -7 -11  104.19    6.70
  -2  -7 -11    1.10    0.80
  -2  -7 -11    2.00    0.70
   1   7  11    5.20    1.00
   0   7  11    1.90    0.60
   0   7  11    2.60    0.90
   1  -7 -11   49.80    3.50
  -1   7  11   50.59    3.50
  -1   7  11   48.50    3.20
   2  -7 -11    2.90    0.90
  -2   7  11    3.50    1.30
  -2   7  11    2.40    0.70
  -2   7  11    2.90    1.00
   3  -7 -11   18.40    2.00
  -3   7  11   20.80    1.90
  -3   7  11   14.90    2.20
   5  -7 -11   91.49    5.90
  -5   7  11   81.49    5.70
  -6  -6 -11   26.70    2.30
  -5  -6 -11   32.90    2.70
  -5  -6 -11   33.90    2.90
  -4  -6 -11   60.09    4.10
  -4  -6 -11   55.49    3.80
  -4  -6 -11   56.79    4.20
  -4  -6 -11   55.49    3.70
  -3  -6 -11    5.60    1.10
  -3  -6 -11    7.10    1.30
  -3  -6 -11    8.60    1.10
  -3  -6 -11    7.90    1.00
  -2  -6 -11    0.60    0.60
  -2  -6 -11    0.30    0.50
  -2  -6 -11   -0.20    0.50
  -1  -6 -11   97.09    6.10
  -1  -6 -11   97.59    6.20
   1   6  11  103.09    6.10
   1  -6 -11  140.99    8.70
  -1   6  11  147.89    8.60
   2  -6 -11    3.10    0.90
  -2   6  11    3.10    0.70
  -2   6  11    2.60    0.90
  -2   6  11    3.40    1.00
   3  -6 -11  120.69    7.60
  -3   6  11  120.29    7.60
  -3   6  11  121.19    7.70
   4  -6 -11   12.20    1.70
  -4   6  11   14.30    1.90
   5  -6 -11  118.29    7.60
  -6  -5 -11    1.90    1.00
  -6  -5 -11    1.10    0.60
  -6  -5 -11    1.80    0.80
  -5  -5 -11   75.59    5.00
  -5  -5 -11   74.29    4.60
  -5  -5 -11   75.19    5.10
  -5  -5 -11   75.89    4.80
  -5  -5 -11   67.99    4.50
  -5  -5 -11   70.19    4.70
  -4  -5 -11   36.00    2.80
  -4  -5 -11   35.00    2.60
  -4  -5 -11   37.00    2.70
  -4  -5 -11   39.10    3.00
  -3  -5 -11    1.20    0.90
  -3  -5 -11    0.50    0.50
  -3  -5 -11    0.80    0.50
  -3  -5 -11    0.70    0.50
  -2  -5 -11   15.20    1.60
  -2  -5 -11   12.20    1.30
  -2  -5 -11   13.80    1.30
  -2  -5 -11   13.40    1.40
  -1  -5 -11   49.20    3.30
  -1  -5 -11   56.49    9.30
  -1  -5 -11   48.60    3.20
  -1  -5 -11   47.80    4.10
   1   5  11   48.00    3.10
   1   5  11   48.70    3.00
   0  -5 -11    2.20    0.50
   0  -5 -11   11.10   12.30
   0   5  11    3.20    0.50
   0   5  11    2.40    0.70
   1  -5 -11   -0.60    0.50
  -1   5  11    0.40    0.40
  -1   5  11    0.10    0.60
  -1   5  11   -0.10    0.40
   2  -5 -11   38.90    2.80
  -2   5  11   38.80    2.80
  -2   5  11   39.00    2.90
  -2   5  11   39.10    2.50
   3  -5 -11    1.70    0.90
   3  -5 -11    1.40    0.70
  -3   5  11    1.40    0.80
  -3   5  11    1.40    0.60
   4  -5 -11   17.20    1.70
   4  -5 -11   18.60    1.90
  -4   5  11   18.30    1.90
  -5   5  11   35.50    2.90
  -7  -4 -11   22.20    1.60
  -6  -4 -11   13.50    1.50
  -6  -4 -11   15.30    1.80
  -6  -4 -11   14.50    1.70
  -6  -4 -11   15.50    1.30
  -5  -4 -11   46.10    3.30
  -5  -4 -11   48.30    3.10
  -5  -4 -11   47.50    3.60
  -5  -4 -11   47.70    3.30
  -5  -4 -11   46.00    3.00
  -5  -4 -11   46.30    3.30
  -5  -4 -11   48.50    3.50
  -4  -4 -11   49.80    3.30
  -4  -4 -11   48.40    3.10
  -4  -4 -11   47.10    3.50
  -4  -4 -11   48.40    3.20
  -4  -4 -11   50.09    3.50
  -3  -4 -11  339.57   19.90
  -3  -4 -11  349.87   20.00
  -3  -4 -11  327.37   20.00
  -2  -4 -11  124.59    7.30
  -2  -4 -11  121.09    7.30
  -2  -4 -11  119.49    7.40
  -2  -4 -11  116.39    7.40
  -1  -4 -11   97.99    9.70
  -1  -4 -11   98.39    6.00
  -1  -4 -11  101.79    8.80
  -1  -4 -11   97.39    6.40
  -1  -4 -11   96.89    6.40
  -1  -4 -11   98.59    6.00
   1   4  11  102.69    6.90
   1   4  11   97.19   10.70
   0  -4 -11   47.10    5.20
   0  -4 -11   44.90    3.80
   0  -4 -11   42.60    2.70
   0  -4 -11   53.99    9.90
   0  -4 -11   43.60    6.90
   0  -4 -11   43.80    2.80
   0   4  11   42.50    2.60
   0   4  11   37.10    2.80
   0   4  11   41.30    4.00
   0   4  11   38.30    7.50
   0   4  11   42.00    2.70
   1  -4 -11  108.29    6.70
   1  -4 -11   95.19   14.40
  -1   4  11  110.29    6.60
  -1   4  11  117.59    8.30
  -1   4  11  121.29   13.80
  -1   4  11  110.99    6.70
   2  -4 -11   30.30    2.20
   2  -4 -11   30.80    1.90
   2  -4 -11   28.60    2.00
  -2   4  11   28.00    2.10
  -2   4  11   27.70    1.90
  -2   4  11   27.60    1.90
  -2   4  11   30.60    2.20
   3  -4 -11   90.69    5.70
   3  -4 -11   91.89    5.40
  -3   4  11   90.19    5.70
  -3   4  11   88.59    5.80
  -3   4  11   91.59    5.50
   4  -4 -11  159.28    9.40
   4  -4 -11  154.68   10.10
  -4   4  11  162.18    9.80
   5  -4 -11   15.10    1.70
   5  -4 -11   22.20    2.00
  -5   4  11   16.30    1.80
  -7  -3 -11   28.30    2.00
  -7  -3 -11   28.50    2.20
  -6  -3 -11    0.80    0.40
  -6  -3 -11    0.20    0.50
  -6  -3 -11    1.20    0.90
  -5  -3 -11  126.39    7.80
  -5  -3 -11  124.19    8.00
  -5  -3 -11  129.99    8.00
  -5  -3 -11  126.79    7.90
  -5  -3 -11  126.19    7.70
  -5  -3 -11  132.39    7.90
  -4  -3 -11    5.70    0.90
  -4  -3 -11    6.80    1.00
  -4  -3 -11    5.10    1.00
  -4  -3 -11    5.40    0.70
  -4  -3 -11    3.90    0.70
  -4  -3 -11    5.80    0.80
  -4  -3 -11    6.40    1.00
  -3  -3 -11   27.90    2.10
  -3  -3 -11   27.50    2.00
  -3  -3 -11   27.80    2.00
  -3  -3 -11   26.80    1.90
  -3  -3 -11   29.50    2.00
  -3  -3 -11   28.70    1.80
  -3  -3 -11   27.20    2.10
  -2  -3 -11    2.10    0.50
  -2  -3 -11    0.70    0.40
  -2  -3 -11    1.20    0.40
  -2  -3 -11    2.20    0.50
  -1  -3 -11  159.48    9.80
  -1  -3 -11  164.08    9.90
  -1  -3 -11  152.08   10.80
  -1  -3 -11  165.48   11.20
   0  -3 -11    1.10    0.90
   0  -3 -11    0.80    3.90
   0  -3 -11    0.30    0.90
   0  -3 -11    0.20    3.40
   0  -3 -11    0.60    0.40
   0   3  11    0.70    0.50
   0   3  11    0.70    0.30
   0   3  11    0.50    0.40
   1  -3 -11  420.66   26.20
   1  -3 -11  433.66   27.90
   1  -3 -11  429.06   26.10
   1  -3 -11  450.25   27.90
   2  -3 -11   26.60    4.00
   2  -3 -11   28.00    2.20
   2  -3 -11   31.00    3.50
   2  -3 -11   26.10    2.00
   2  -3 -11   29.20    1.80
   2  -3 -11   34.90   10.90
   2  -3 -11   33.90    7.90
  -2   3  11   28.90    1.90
  -2   3  11   32.50    2.10
  -2   3  11   30.70    2.20
   3  -3 -11  157.48   12.50
   3  -3 -11  152.48   23.00
   3  -3 -11  143.29   21.50
   3  -3 -11  163.18    9.80
   3  -3 -11  160.98    9.90
   3  -3 -11  169.28   10.10
  -3   3  11  169.98    9.90
  -3   3  11  182.38   10.00
  -3   3  11  166.88   10.10
   4  -3 -11   11.40    1.30
   4  -3 -11   11.40    1.00
   4  -3 -11   12.10    1.40
   4  -3 -11   12.30    1.00
  -4   3  11   11.40    1.10
  -4   3  11   16.00    1.90
   5  -3 -11   62.79    3.90
   5  -3 -11   63.09    3.90
   5  -3 -11   69.79    4.40
   5  -3 -11   63.19    4.20
  -5   3  11   64.79    4.30
  -5   3  11   59.89    4.10
   6  -3 -11   10.40    1.10
   6  -3 -11   10.80    1.40
   7  -3 -11   58.79    3.90
  -7  -2 -11    9.40    1.10
  -7  -2 -11   10.30    1.20
  -6  -2 -11   13.00    1.40
  -6  -2 -11   13.30    1.70
  -6  -2 -11   10.60    1.30
  -6  -2 -11   12.00    1.20
  -5  -2 -11   19.80    2.00
  -5  -2 -11   20.80    1.80
  -5  -2 -11   21.70    1.90
  -5  -2 -11   21.20    1.80
  -5  -2 -11   20.30    1.90
  -5  -2 -11   22.10    1.60
  -4  -2 -11    8.60    1.00
  -4  -2 -11    9.60    1.20
  -4  -2 -11    9.40    1.10
  -4  -2 -11    8.40    1.20
  -4  -2 -11    9.00    1.10
  -4  -2 -11    9.10    1.00
  -3  -2 -11    7.60    0.70
  -3  -2 -11    7.10    0.90
  -3  -2 -11    6.60    0.80
  -3  -2 -11    6.40    0.80
  -3  -2 -11    5.70    0.90
  -3  -2 -11    6.10    0.80
  -3  -2 -11    7.30    1.00
  -2  -2 -11  201.28   11.80
  -2  -2 -11  200.48   11.80
  -1  -2 -11   19.40    2.80
  -1  -2 -11   18.40    2.90
  -1  -2 -11   16.60    1.20
  -1  -2 -11   15.30    1.30
  -1  -2 -11   18.30    1.70
  -1  -2 -11   17.70    1.60
  -1  -2 -11   16.20    1.30
  -1  -2 -11   16.20    1.30
   0  -2 -11 1072.09   60.79
   0  -2 -11 1006.60   60.69
   0  -2 -11 1015.30   59.99
   0  -2 -11 1005.50   60.09
   1  -2 -11    2.60    0.40
   1  -2 -11    4.70    3.40
   1  -2 -11    2.20    1.00
   1  -2 -11    2.90    1.10
   1  -2 -11    2.80    0.60
   1  -2 -11    3.00    0.50
   1  -2 -11    1.90    3.40
  -1   2  11    3.30    0.40
  -1   2  11    3.70    0.60
  -1   2  11    2.40    0.70
  -1   2  11    4.20    0.50
   2  -2 -11   71.19    4.40
   2  -2 -11   80.49   10.10
   2  -2 -11   83.89   10.90
   2  -2 -11   76.59    5.50
   2  -2 -11   68.49    4.30
   2  -2 -11   68.79    4.20
   2  -2 -11   70.59    6.10
  -2   2  11   70.09    4.30
  -2   2  11   70.39    4.40
  -2   2  11   71.09    4.40
   3  -2 -11   -0.30    1.70
   3  -2 -11    0.20    2.00
   3  -2 -11    0.90    0.50
   3  -2 -11    1.20    0.60
   3  -2 -11   -4.00    8.60
   3  -2 -11    2.70   10.10
   3  -2 -11    0.90    0.40
   3  -2 -11    0.80    0.30
  -3   2  11    0.40    0.50
  -3   2  11    0.80    0.40
  -3   2  11    1.20    0.60
   4  -2 -11   11.60    1.30
   4  -2 -11   12.30    1.00
   4  -2 -11    8.70    4.10
   4  -2 -11   11.60    1.00
   4  -2 -11   -5.20   20.60
  -4   2  11   13.20    1.40
  -4   2  11   12.90    1.00
  -4   2  11   11.60    1.10
   5  -2 -11    0.00    0.50
   5  -2 -11   -0.50    0.60
   5  -2 -11    0.40    0.40
  -5   2  11    0.20    0.40
  -5   2  11    0.20    0.40
  -5   2  11   -0.10    0.80
  -5   2  11    0.00    1.00
   6  -2 -11    5.20    1.00
  -6   2  11    6.10    0.80
  -6   2  11    4.50    0.80
   7  -2 -11    0.50    0.90
  -7  -1 -11    0.90    0.60
  -7  -1 -11    1.70    0.60
  -6  -1 -11   12.80    1.40
  -6  -1 -11   12.40    1.60
  -6  -1 -11   10.10    1.10
  -6  -1 -11    8.40    1.20
  -5  -1 -11    4.50    0.80
  -5  -1 -11    3.60    0.80
  -5  -1 -11    4.00    0.70
  -5  -1 -11    3.80    0.80
  -5  -1 -11    5.60    1.10
  -4  -1 -11    4.60    0.70
  -4  -1 -11    4.40    0.60
  -4  -1 -11    3.00    0.60
  -4  -1 -11    3.20    0.80
  -4  -1 -11    4.20    0.70
  -4  -1 -11    3.40    0.60
  -4  -1 -11    4.30    0.80
  -3  -1 -11  152.48    8.70
  -3  -1 -11  139.49    8.80
  -3  -1 -11  150.68    8.70
  -3  -1 -11  140.89    8.70
  -2  -1 -11   20.20    1.60
  -2  -1 -11   21.80    1.50
  -2  -1 -11   21.20    1.70
  -2  -1 -11   22.20    1.60
  -2  -1 -11   22.10    1.60
   2   1  11   24.00    1.90
   2   1  11   26.00    3.20
  -1  -1 -11  880.61   57.29
  -1  -1 -11  986.70   57.29
  -1  -1 -11 1017.80   56.89
  -1  -1 -11  994.90   56.89
   1   1  11  973.60   57.39
   1   1  11  989.90   56.89
   0  -1 -11   45.10    2.80
   0  -1 -11   50.79    5.20
   0  -1 -11   40.20    3.40
   0  -1 -11   42.10    2.70
   0  -1 -11   47.00    3.40
   0  -1 -11   42.90    5.20
   0   1  11   45.40    2.80
   0   1  11   45.30    2.70
   0   1  11   44.90    2.90
   1  -1 -11   37.60    2.60
   1  -1 -11   45.60    3.50
   1  -1 -11   42.70    3.40
   1  -1 -11   45.30    5.90
   1  -1 -11   45.20    5.80
   1  -1 -11   40.20    2.60
   1  -1 -11   38.00    2.50
  -1   1  11   41.80    2.50
  -1   1  11   40.00    2.70
  -1   1  11   41.90    2.60
  -1   1  11   42.10    2.50
   2  -1 -11   40.80    6.10
   2  -1 -11   36.60    5.90
   2  -1 -11   40.40    2.60
   2  -1 -11   46.10    3.80
   2  -1 -11   40.30    2.70
   2  -1 -11   43.20    3.70
   2  -1 -11   41.10    2.50
  -2   1  11   39.30    2.50
  -2   1  11   40.90    2.50
  -2   1  11   38.50    2.60
  -2   1  11   40.20    2.70
   3  -1 -11   10.80    7.60
   3  -1 -11   12.20    8.10
   3  -1 -11   13.30    1.30
   3  -1 -11   13.10    1.00
   3  -1 -11    8.80    2.20
   3  -1 -11    8.10    2.20
   3  -1 -11   14.00    1.20
  -3   1  11   14.80    1.10
  -3   1  11   13.00    1.10
  -3   1  11   13.70    1.00
  -3   1  11   13.10    1.30
   4  -1 -11   15.60   15.80
   4  -1 -11   36.20    2.50
   4  -1 -11   36.90    2.30
   4  -1 -11   37.20    2.60
   4  -1 -11   30.50    4.80
   4  -1 -11   37.50    2.30
  -4   1  11   34.50    2.40
  -4   1  11   34.50    2.60
  -4   1  11   37.10    2.40
   5  -1 -11    4.60    0.70
   5  -1 -11    4.10    0.90
  -5   1  11    4.90    1.00
  -5   1  11    4.00    0.70
  -5   1  11    4.10    0.70
  -5   1  11    4.10    1.10
   6  -1 -11   19.50    1.70
  -6   1  11   19.60    1.70
  -6   1  11   20.30    1.50
   7  -1 -11  134.39    8.00
  -7   1  11  125.09    7.90
  -7   0 -11   10.20    1.30
  -7   0 -11    8.50    1.00
  -6   0 -11   77.79    5.20
  -6   0 -11   81.29    5.20
  -6   0 -11   80.89    5.00
  -5   0 -11    3.50    0.60
  -5   0 -11    3.40    0.80
  -5   0 -11    3.20    0.80
  -5   0 -11    2.50    0.70
  -4   0 -11   11.60    1.10
  -4   0 -11   11.20    1.20
  -4   0 -11    9.70    1.10
  -4   0 -11   11.10    1.20
  -4   0 -11   13.10    1.20
  -4   0 -11   11.10    1.10
   4   0  11   11.60    1.80
   4   0  11   17.10    6.60
  -3   0 -11   19.20    1.50
  -3   0 -11   17.00    1.50
  -3   0 -11   20.80    1.60
  -3   0 -11   19.10    1.40
   3   0  11   23.70    4.40
   3   0  11   23.10    2.10
  -2   0 -11   96.09    7.00
  -2   0 -11   99.99    6.00
  -2   0 -11  102.29    6.00
  -2   0 -11   97.09    5.90
  -2   0 -11   95.89    6.20
   2   0  11  106.49    6.40
   2   0  11   96.59    7.50
  -1   0 -11   19.20    1.40
  -1   0 -11   20.80    1.90
  -1   0 -11   24.60    1.50
  -1   0 -11   19.90    3.00
   1   0  11   20.20    2.00
   1   0  11   19.10    1.40
   1   0  11   20.20    1.50
   1   0  11   22.00    3.30
   1   0  11   18.60    1.30
   0   0 -11   25.30    1.80
   0   0 -11   23.00    1.60
   0   0 -11   29.60    2.40
   0   0 -11   28.50    4.20
   0   0 -11   25.20    1.70
   0   0  11   25.20    2.40
   0   0  11   26.00    1.60
   0   0  11   27.60    1.80
   0   0  11   24.00    1.70
   0   0  11   25.70    3.60
   0   0  11   24.40    1.60
   1   0 -11   18.10    1.20
   1   0 -11   15.90    3.80
   1   0 -11   16.60    1.30
   1   0 -11   15.40    1.10
   1   0 -11   20.00    1.40
   1   0 -11   17.10    2.20
  -1   0  11   16.40    1.40
  -1   0  11   17.60    1.30
  -1   0  11   15.60    1.20
   2   0 -11  451.55   27.00
   2   0 -11  464.45   28.30
   2   0 -11  448.66   26.80
   2   0 -11  450.45   28.60
  -2   0  11  415.36   25.90
   3   0 -11   -2.90    6.80
   3   0 -11    3.50    7.40
   3   0 -11    1.10    0.40
   3   0 -11    1.50    0.60
   3   0 -11    1.50    0.50
   3   0 -11   -2.70    1.30
   3   0 -11    2.30    1.50
  -3   0  11    1.00    0.40
  -3   0  11    1.10    0.40
  -3   0  11    1.40    0.60
   4   0 -11    0.80    4.00
   4   0 -11    2.60    0.80
   4   0 -11    1.60    0.60
   4   0 -11    7.60   18.60
   4   0 -11    1.40    0.40
  -4   0  11    1.20    0.50
  -4   0  11    2.20    0.80
  -4   0  11    1.40    0.50
  -4   0  11    0.90    0.80
   5   0 -11   24.60    1.70
   5   0 -11   25.40    2.00
   5   0 -11   24.90    1.70
  -5   0  11   26.60    1.90
  -5   0  11   25.10    2.00
  -5   0  11   25.00    2.30
   6   0 -11   65.99    4.20
   6   0 -11   70.79    4.60
  -6   0  11   64.69    4.10
  -6   0  11   60.09    4.20
  -7   0  11   43.10    3.00
  -7   1 -11    5.40    0.90
  -7   1 -11    7.10    1.10
  -6   1 -11   24.20    2.00
  -6   1 -11   27.10    2.20
  -6   1 -11   25.80    2.10
  -5   1 -11  144.49    9.00
  -5   1 -11  145.89    8.90
  -5   1 -11  151.08    9.00
  -4   1 -11  129.09    7.40
  -4   1 -11  124.09    7.50
  -4   1 -11  122.69    7.50
   4  -1  11  116.99    8.70
   4  -1  11  112.89   15.70
  -3   1 -11   11.20    1.10
  -3   1 -11   11.00    1.00
  -3   1 -11   11.10    1.60
  -3   1 -11   10.70    1.00
  -3   1 -11   11.70    4.00
   3  -1  11   12.10    1.80
   3  -1  11   11.00    4.80
  -2   1 -11  286.07   17.40
  -2   1 -11  281.97   18.30
  -2   1 -11  278.97   16.90
   2  -1  11  294.87   17.50
   2  -1  11  303.37   18.80
  -1   1 -11   12.60    1.00
  -1   1 -11   12.50    1.00
  -1   1 -11   15.80    3.00
  -1   1 -11   12.10    1.00
  -1   1 -11   12.10    1.70
  -1   1 -11   13.70    1.00
   1  -1  11   12.30    0.90
   1  -1  11   12.40    1.80
   1  -1  11   14.00    2.90
   1  -1  11   12.50    1.10
   1  -1  11   11.50    1.00
   0   1 -11  263.27   16.50
   0   1 -11  246.58   15.00
   0   1 -11  260.37   15.40
   0  -1  11  243.88   16.40
   0  -1  11  250.77   15.40
   1   1 -11    1.40    1.10
   1   1 -11    1.00    0.30
   1   1 -11    0.80    3.10
   1   1 -11    0.60    0.50
   1   1 -11    1.40    0.30
  -1  -1  11    0.50    0.40
  -1  -1  11    0.50    0.50
  -1  -1  11    0.60    0.90
  -1  -1  11    1.00    0.60
  -1  -1  11    4.20    3.10
  -1  -1  11    0.70    0.40
   2   1 -11  444.96   27.00
   2   1 -11  435.26   28.40
  -2  -1  11  459.65   26.20
   3   1 -11  317.67   25.30
   3   1 -11  348.67   21.50
   3   1 -11  336.97   21.70
   3   1 -11  334.07   20.40
   3   1 -11  342.67   25.00
  -3  -1  11  357.76   20.40
  -3  -1  11  373.76   20.30
   4   1 -11  217.48   12.70
   4   1 -11  214.08   12.70
   4   1 -11  216.28   12.80
  -4  -1  11  223.28   13.20
  -4  -1  11  209.18   12.90
  -4  -1  11  220.68   12.80
   5   1 -11    0.80    0.50
   5   1 -11    1.40    0.70
  -5  -1  11   -0.10    0.40
  -5  -1  11    0.50    0.80
  -5  -1  11    0.80    0.50
   6   1 -11   17.60    1.60
  -6  -1  11   18.70    2.20
  -6  -1  11   17.00    1.60
  -7   2 -11   12.90    1.20
  -7   2 -11   12.40    1.50
  -6   2 -11    1.60    0.70
  -6   2 -11    1.20    0.60
  -5   2 -11    0.30    0.40
  -4   2 -11   15.60    1.40
  -4   2 -11   12.10   10.30
  -4   2 -11   13.80    2.60
   4  -2  11   16.60    1.40
   4  -2  11   13.50    2.70
   4  -2  11   15.90    1.20
   4  -2  11   16.00   10.80
  -3   2 -11   -2.10    6.30
  -3   2 -11    0.10    0.30
  -3   2 -11   -0.20    1.10
  -3   2 -11   -0.10    0.40
   3  -2  11    0.20    0.50
   3  -2  11    3.60    6.00
   3  -2  11    0.80    0.50
   3  -2  11    0.30    0.30
   3  -2  11   -0.50    1.20
  -2   2 -11  320.37   21.20
  -2   2 -11  304.67   18.90
   2  -2  11  286.07   18.30
   2  -2  11  296.37   20.00
  -1   2 -11    0.70    0.40
  -1   2 -11    0.80    2.70
  -1   2 -11    1.10    0.80
  -1   2 -11    0.50    0.50
  -1   2 -11    0.20    0.40
  -1   2 -11    1.20    0.30
   1  -2  11    0.40    0.30
   1  -2  11    0.50    0.50
   1  -2  11    2.30    3.00
   1  -2  11    0.70    0.50
   1  -2  11    0.60    0.40
   1  -2  11    1.00    0.80
   0   2 -11    1.60    2.80
   0   2 -11    0.30    0.40
   0   2 -11    0.20    0.50
   0   2 -11    0.20    0.30
   0   2 -11   -0.10    0.80
   0   2 -11   -0.10    0.40
   0  -2  11    0.10    0.50
   0  -2  11   -1.10    2.80
   0  -2  11    0.30    0.50
   0  -2  11    0.40    0.90
   0  -2  11    0.00    0.30
   1   2 -11   78.79    4.60
   1   2 -11   81.59    4.70
   1   2 -11   74.99    5.60
   1   2 -11   79.49    4.70
   1   2 -11   74.59    4.80
   1   2 -11   80.39    4.80
   1   2 -11   75.79    8.00
  -1  -2  11   82.89    5.70
  -1  -2  11   77.39    8.10
  -1  -2  11   76.99    4.80
  -1  -2  11   79.99    4.70
  -1  -2  11   76.39    4.80
   2   2 -11  922.21   50.19
   2   2 -11  787.42   48.30
  -2  -2  11  742.63   49.30
   3   2 -11  196.68   11.60
   3   2 -11  199.88   11.70
   3   2 -11  191.88   24.40
   3   2 -11  182.58   11.80
   3   2 -11  191.68   14.10
  -3  -2  11  213.08   11.80
  -3  -2  11  205.58   11.80
   4   2 -11    9.50    1.00
   4   2 -11   17.00   23.20
   4   2 -11    7.50    0.70
   4   2 -11    0.30    3.90
  -4  -2  11    7.70    1.30
  -4  -2  11    5.60    0.90
   5   2 -11    1.30    0.70
  -5  -2  11    2.50    1.00
  -6  -2  11   10.90    1.40
  -6  -2  11   14.40    1.90
  -7  -2  11   39.00    2.70
  -7   3 -11    0.80    0.70
  -7   3 -11    1.80    0.60
  -6   3 -11   25.50    1.90
  -6   3 -11   24.60    2.20
   6  -3  11   25.60    2.00
  -5   3 -11   14.50    1.40
   5  -3  11   14.90    1.60
   5  -3  11   12.60    1.30
   4  -3  11  164.68    9.60
   4  -3  11  144.89   11.70
   4  -3  11  170.38    9.80
  -3   3 -11  170.48    9.60
  -3   3 -11  163.48   17.40
  -3   3 -11  168.18   10.90
   3  -3  11  149.69    9.70
   3  -3  11  153.58   10.80
   3  -3  11  161.68    9.40
   3  -3  11  159.18    9.60
   3  -3  11  153.48   16.60
  -2   3 -11  270.07   16.80
  -2   3 -11  265.07   19.70
   2  -3  11  260.47   15.80
   2  -3  11  269.47   16.80
   2  -3  11  277.87   19.50
  -1   3 -11   38.70    2.50
  -1   3 -11   36.90    3.40
  -1   3 -11   40.00    5.90
  -1   3 -11   37.70    2.40
   1  -3  11   37.30    2.30
   1  -3  11   33.60    3.40
   1  -3  11   36.10    2.40
   1  -3  11   37.30    2.30
   1  -3  11   36.00    2.50
   0   3 -11   52.69    3.20
   0   3 -11   50.89    3.10
   0   3 -11   50.29    3.20
   0   3 -11   37.00    8.30
   0   3 -11   50.49    3.10
   0   3 -11   52.29    3.20
   0  -3  11   51.59    3.10
   0  -3  11   49.40    3.20
   0  -3  11   54.29    3.30
   0  -3  11   53.39    4.30
   0  -3  11   34.20    6.30
   1   3 -11  207.98   12.70
   1   3 -11  211.88   13.70
   1   3 -11  198.88   12.80
   1   3 -11  207.28   16.10
  -1  -3  11  208.78   13.70
  -1  -3  11  199.68   15.90
  -1  -3  11  234.28   12.60
  -1  -3  11  245.88   12.80
   2   3 -11   20.00    7.80
   2   3 -11   29.00    3.50
   2   3 -11   28.80    2.00
   2   3 -11   30.00    2.10
   2   3 -11   29.00    1.80
   2   3 -11   29.20    2.10
  -2  -3  11   17.50    6.60
  -2  -3  11   30.20    3.30
  -2  -3  11   29.30    2.10
  -2  -3  11   28.90    2.30
   3   3 -11    3.90    0.80
   3   3 -11    5.50    1.00
   3   3 -11    3.20    0.70
   3   3 -11    2.80    0.50
  -3  -3  11    2.70    0.90
  -3  -3  11    3.00    0.70
  -4  -3  11    4.40    0.90
  -5  -3  11   11.90    2.30
  -5  -3  11    9.70    1.30
  -6  -3  11    7.00    1.30
  -6  -3  11    4.30    0.90
  -7   4 -11    2.50    0.60
  -7   4 -11    1.80    0.70
  -6   4 -11    7.50    1.00
  -5   4 -11    0.00    0.50
   5  -4  11    0.10    0.50
   5  -4  11    0.30    0.50
   5  -4  11   -0.20    0.70
  -4   4 -11   57.69    3.80
   4  -4  11   58.89    3.90
   4  -4  11   56.59    3.60
  -3   4 -11    4.30    0.80
  -3   4 -11    4.00    0.70
  -3   4 -11   11.50   15.40
  -3   4 -11    3.50    2.70
   3  -4  11    4.90    0.60
   3  -4  11   -1.30   17.40
   3  -4  11    6.30    1.00
   3  -4  11    5.00    1.00
   3  -4  11    5.60    0.70
   3  -4  11    4.70    4.00
  -2   4 -11    3.00    0.70
  -2   4 -11    5.10    0.70
  -2   4 -11    0.50    9.30
  -2   4 -11    3.40    0.70
  -2   4 -11    3.30    2.20
   2  -4  11    4.30    0.60
   2  -4  11    2.90    1.90
   2  -4  11    3.90    9.30
   2  -4  11    5.10    0.90
   2  -4  11    4.60    0.90
  -1   4 -11    0.90    0.50
  -1   4 -11   -0.10    0.30
  -1   4 -11    0.70    0.50
  -1   4 -11   -0.20    1.70
  -1   4 -11    9.10    8.10
   1  -4  11    0.40    0.40
   1  -4  11    5.10    8.80
   1  -4  11    1.90    2.20
   1  -4  11    0.30    0.60
   1  -4  11    0.60    0.60
   0   4 -11   87.59    5.20
   0   4 -11   80.49    5.10
   0   4 -11   79.49    5.20
   0   4 -11   86.49    6.50
   0   4 -11   86.49   12.10
   0   4 -11   85.09    5.20
   0  -4  11   86.89    5.00
   0  -4  11   89.59    5.20
   0  -4  11   84.39    6.40
   0  -4  11   58.99    9.30
   1   4 -11    0.80    0.60
   1   4 -11    0.90    0.60
   1   4 -11    1.40    0.40
   1   4 -11    0.80    0.50
   1   4 -11    1.00    0.40
   1   4 -11    0.70    1.50
   1   4 -11    3.80    7.10
  -1  -4  11   -1.20    1.40
  -1  -4  11    0.90    0.60
  -1  -4  11    0.10    0.60
  -1  -4  11    0.90    7.20
   2   4 -11    6.40    1.00
   2   4 -11    6.90    0.90
   2   4 -11    7.00    1.10
   2   4 -11    7.60    0.70
  -2  -4  11    7.60    1.20
  -2  -4  11    7.40    1.10
   3   4 -11   10.10    0.90
   3   4 -11   10.20    0.90
   3   4 -11    9.70    1.20
  -3  -4  11   10.70    1.20
  -3  -4  11   10.40    1.50
  -3  -4  11   11.00    1.30
   4   4 -11  175.98   10.60
  -4  -4  11  176.78   11.00
  -4  -4  11  177.28   10.70
  -4  -4  11  174.28   10.70
  -5  -4  11   13.10    2.00
  -5  -4  11   10.70    1.40
  -6  -4  11   52.39    3.60
  -6   5 -11    5.10    0.80
   6  -5  11   10.00    1.40
   6  -5  11    7.40    0.80
  -5   5 -11   13.10    1.20
   5  -5  11   13.50    1.60
   5  -5  11   11.80    1.20
   5  -5  11   12.50    1.20
  -4   5 -11    1.70    0.70
  -4   5 -11    2.90    0.90
   4  -5  11    4.10    0.70
   4  -5  11    3.30    1.00
   4  -5  11    2.10    0.60
  -3   5 -11   97.09    5.90
  -3   5 -11   90.39    5.60
   3  -5  11   89.29    6.00
   3  -5  11   93.09    5.80
   3  -5  11   75.59    5.50
   3  -5  11   84.99    5.40
  -2   5 -11  130.29    7.70
  -2   5 -11   34.90   27.70
  -2   5 -11  126.69    7.80
   2  -5  11  127.79    7.70
   2  -5  11  127.09    7.80
   2  -5  11  122.49    7.50
  -1   5 -11   25.30    1.90
  -1   5 -11   24.60    1.70
  -1   5 -11   25.50    1.90
  -1   5 -11   19.80   12.90
  -1   5 -11   25.40    2.00
  -1   5 -11   18.80    3.80
   1  -5  11   27.00    2.00
   1  -5  11   27.50    1.70
   1  -5  11   24.90    2.00
   0   5 -11    1.00    0.60
   0   5 -11    0.20    0.60
   0   5 -11    0.70    0.60
   0   5 -11    1.20    0.40
   0  -5  11    0.60    0.50
   0  -5  11    0.60    0.70
   1   5 -11    5.10    0.60
   1   5 -11    4.00    1.00
   1   5 -11    3.00    1.10
   1   5 -11    4.80    0.80
  -1  -5  11    4.10    0.90
  -1  -5  11    3.70    0.90
   2   5 -11    8.60    1.10
   2   5 -11    9.10    1.20
   2   5 -11    8.90    0.80
   2   5 -11    9.20    1.10
   2   5 -11    8.20    0.80
  -2  -5  11    8.40    1.10
  -2  -5  11    7.80    1.20
  -2  -5  11    7.70    1.20
   3   5 -11  106.29    6.50
   3   5 -11  103.29    6.30
  -3  -5  11  109.09    6.80
  -3  -5  11  103.99    6.70
   4   5 -11   18.90    1.50
   4   5 -11   20.90    1.80
  -4  -5  11   21.20    1.90
  -4  -5  11   20.60    2.20
   5   5 -11   10.30    1.30
  -5  -5  11   14.30    1.30
  -5  -5  11    9.60    1.60
  -6  -5  11   25.90    2.60
  -6   6 -11   33.00    2.20
  -5   6 -11    4.90    0.80
   5  -6  11    6.70    1.20
  -4   6 -11   59.99    3.80
  -4   6 -11   55.99    4.30
   4  -6  11   51.99    3.80
   4  -6  11   63.99    4.10
  -3   6 -11   82.59    5.20
  -3   6 -11   83.59    5.30
   3  -6  11   77.09    4.90
   3  -6  11   75.99    5.20
   3  -6  11   80.59    5.40
  -2   6 -11  183.38   11.30
  -2   6 -11  196.18   11.40
  -2   6 -11  193.48   11.50
   2  -6  11  179.58   11.30
  -1   6 -11    0.90    0.60
  -1   6 -11    0.50    0.70
  -1   6 -11    1.20    0.70
  -1   6 -11    1.30    0.50
   1  -6  11    0.80    0.80
   1  -6  11    0.20    0.70
   0   6 -11  139.39    8.50
   0   6 -11  120.79    8.40
   0   6 -11  141.19    8.30
   0   6 -11  139.39    8.60
   0  -6  11  157.58    8.80
   1   6 -11    4.60    1.00
   1   6 -11    4.40    0.70
   1   6 -11    4.80    1.00
   1   6 -11    4.90    1.00
  -1  -6  11    3.80    0.90
   2   6 -11  294.37   17.30
   2   6 -11  293.87   17.50
   2   6 -11  298.97   17.30
  -2  -6  11  281.07   18.30
  -2  -6  11  307.97   17.80
   3   6 -11   84.09    5.10
  -3  -6  11   73.99    5.30
  -3  -6  11   80.59    5.40
   4   6 -11   28.30    2.30
  -4  -6  11   26.80    2.40
  -4  -6  11   30.70    2.70
  -5  -6  11   11.30    1.80
  -5  -6  11   15.00    1.40
  -4   7 -11    6.60    0.90
  -4   7 -11    9.90    1.50
  -4   7 -11    6.80    1.10
  -3   7 -11  228.38   13.90
  -3   7 -11  219.68   13.80
   3  -7  11  239.68   14.30
  -2   7 -11   20.70    1.90
  -2   7 -11   19.20    2.00
   2  -7  11   20.40    2.10
  -1   7 -11    5.80    1.10
  -1   7 -11    4.90    0.80
  -1   7 -11    5.30    1.20
  -1   7 -11    4.70    1.00
   1  -7  11    4.90    1.20
   0   7 -11    1.40    0.80
   0   7 -11    0.10    0.90
   0   7 -11    0.60    0.50
   0   7 -11    0.50    0.70
   0  -7  11    1.30    0.90
   1   7 -11    1.60    0.50
   1   7 -11    0.70    0.70
   1   7 -11    2.10    0.60
  -1  -7  11    1.10    0.90
  -1  -7  11    0.90    0.80
   2   7 -11  106.19    6.40
   2   7 -11  109.79    6.70
  -2  -7  11  104.49    6.90
   3   7 -11   15.80    1.60
  -3  -7  11   21.60    2.10
  -3  -7  11   14.60    1.70
  -4  -7  11    1.10    1.10
  -4  -7  11    0.80    0.70
  -5  -7  11    8.50    1.20
  -4   8 -11   17.30    1.80
  -4   8 -11   18.70    2.10
   3  -8  11  106.89    7.10
  -2   8 -11   35.10    2.80
  -2   8 -11   36.80    3.10
   2  -8  11   34.60    2.80
   2  -8  11   32.40    2.60
  -1   8 -11   25.10    2.40
  -1   8 -11   20.40    1.90
   1  -8  11   13.30    1.70
   1  -8  11   16.70    1.80
   0   8 -11   15.60    1.70
   1   8 -11   35.00    2.40
   1   8 -11   36.30    2.70
   1   8 -11   36.60    2.40
  -1  -8  11   32.40    2.80
   2   8 -11    1.00    0.80
  -2  -8  11    0.50    0.70
   3   8 -11   46.40    3.00
  -3  -8  11   45.80    3.40
   4   8 -11   40.90    3.20
  -4  -8  11   49.20    3.20
  -2   9 -11   19.80    2.00
  -1   9 -11   30.40    3.40
   1  -9  11   27.50    2.10
   1  -9  11   25.10    2.50
   1   9 -11    4.70    1.20
  -2  -9  11   22.30    2.40
  -2  -9 -12    4.20    0.80
  -1  -9 -12   56.69    3.80
   0  -9 -12    8.10    1.10
   0   9  12    9.30    1.10
   0   9  12    8.80    1.40
   1  -9 -12   97.99    6.10
  -1   9  12   97.99    6.40
  -4  -8 -12    0.80    0.60
  -3  -8 -12    2.80    0.90
  -3  -8 -12    1.70    0.70
  -2  -8 -12    0.20    0.60
  -2  -8 -12    0.20    0.70
  -1  -8 -12   34.50    2.80
  -1  -8 -12   44.20    2.90
   0  -8 -12   53.79    3.70
   0   8  12   56.29    3.50
   0   8  12   54.39    3.80
  -1   8  12   30.40    2.50
  -1   8  12   29.80    2.20
   2  -8 -12   76.09    5.10
  -2   8  12   79.29    5.20
   3  -8 -12    5.50    1.30
   4  -8 -12   37.20    3.00
  -5  -7 -12   34.70    2.80
  -4  -7 -12    0.00    0.60
  -4  -7 -12    0.40    0.70
  -3  -7 -12  113.19    7.40
  -3  -7 -12  115.99    7.20
  -3  -7 -12  119.39    7.60
  -2  -7 -12    1.50    0.70
  -2  -7 -12    1.10    0.70
  -1  -7 -12  100.49    6.50
  -1  -7 -12  107.49    6.50
   0   7  12   61.99    4.20
   0   7  12   63.49    3.90
   1  -7 -12   14.60    1.50
  -1   7  12   11.70    1.50
  -1   7  12   11.90    1.20
   2  -7 -12   14.80    1.70
  -2   7  12   14.30    1.70
   3  -7 -12   73.39    5.10
  -3   7  12   81.99    5.50
   4  -7 -12   19.60    2.30
  -4   7  12   26.40    2.70
  -5   7  12   75.49    5.00
  -6  -6 -12    4.00    1.00
  -5  -6 -12    0.90    0.90
  -5  -6 -12    0.50    0.70
  -4  -6 -12   91.49    5.70
  -4  -6 -12   91.39    5.80
  -3  -6 -12    0.90    0.70
  -3  -6 -12    1.20    0.60
  -3  -6 -12    1.40    0.60
  -3  -6 -12    1.70    1.00
  -2  -6 -12    1.00    0.60
  -2  -6 -12    0.60    0.50
  -2  -6 -12    0.30    0.60
  -1  -6 -12   58.49    3.80
  -1  -6 -12   55.29    3.70
   0  -6 -12    8.50    1.00
   1  -6 -12  100.39    6.30
   1  -6 -12   99.59    6.40
  -1   6  12  102.69    6.20
  -1   6  12  104.39    6.20
  -1   6  12  103.79    6.50
  -1   6  12  104.19    6.40
   2  -6 -12   22.90    2.00
  -2   6  12   20.60    1.70
  -2   6  12   22.10    2.00
   3  -6 -12   61.59    4.20
  -3   6  12   60.79    4.30
  -3   6  12   57.79    4.10
   4  -6 -12    2.50    1.10
  -4   6  12    2.00    1.10
  -5   6  12   53.69    4.00
  -6  -5 -12    0.90    0.90
  -6  -5 -12   -0.30    0.70
  -6  -5 -12    0.10    0.50
  -5  -5 -12    1.40    0.90
  -5  -5 -12    1.10    0.60
  -5  -5 -12    1.80    0.80
  -5  -5 -12    1.90    0.60
  -4  -5 -12   74.79    4.80
  -4  -5 -12   72.89    4.70
  -4  -5 -12   75.79    5.00
  -4  -5 -12   69.99    4.70
  -4  -5 -12   77.99    5.10
  -3  -5 -12    7.80    1.30
  -3  -5 -12    6.00    0.90
  -3  -5 -12    8.30    1.00
  -3  -5 -12    7.30    1.10
  -2  -5 -12    0.40    0.50
  -2  -5 -12    0.20    0.70
  -2  -5 -12    0.30    0.50
  -2  -5 -12   -0.20    0.40
  -1  -5 -12    6.40    8.90
  -1  -5 -12    4.10    0.70
  -1  -5 -12    5.00    1.80
  -1  -5 -12    4.30    0.70
   1   5  12    5.40    0.70
   0  -5 -12    6.00    2.40
   0  -5 -12    5.00   11.50
   0  -5 -12    4.20    0.70
   0   5  12    5.00    0.60
   0   5  12    4.80    0.80
   1  -5 -12    2.00    2.80
   1  -5 -12    1.60    0.70
   1  -5 -12   -3.00   14.30
  -1   5  12    0.80    0.50
  -1   5  12    1.10    0.70
  -1   5  12    1.50    0.50
   2  -5 -12   25.20    7.60
   2  -5 -12   25.30    2.00
   2  -5 -12    2.30   29.80
  -2   5  12   24.40    1.80
  -2   5  12   23.10    2.10
  -2   5  12   25.10    2.00
   3  -5 -12    1.10    0.70
   3  -5 -12    0.60    0.80
  -3   5  12    2.40    0.90
  -3   5  12    0.90    0.90
  -3   5  12    1.20    0.60
   4  -5 -12   14.10    1.80
   4  -5 -12   15.80    1.60
  -4   5  12   14.90    1.80
   5  -5 -12    5.80    1.60
  -5   5  12    5.20    1.30
  -7  -4 -12   20.50    1.70
  -7  -4 -12   22.50    1.50
  -6  -4 -12    8.90    1.50
  -6  -4 -12    8.10    1.30
  -6  -4 -12    6.10    0.90
  -6  -4 -12    5.60    1.20
  -5  -4 -12  120.39    7.70
  -5  -4 -12  121.39    7.50
  -5  -4 -12  129.89    7.70
  -5  -4 -12  130.29    7.90
  -5  -4 -12  121.59    7.70
  -5  -4 -12  123.99    7.60
  -5  -4 -12  123.49    7.90
  -4  -4 -12  120.49    7.40
  -4  -4 -12  118.09    7.20
  -4  -4 -12  122.39    7.30
  -4  -4 -12  120.89    7.60
  -4  -4 -12  119.89    7.60
  -4  -4 -12  117.89    7.40
  -4  -4 -12  120.59    7.40
  -3  -4 -12  202.08   13.00
  -3  -4 -12  225.98   12.90
  -3  -4 -12  210.28   13.10
  -3  -4 -12  217.88   13.10
  -3  -4 -12  226.08   12.90
  -3  -4 -12  223.88   13.00
  -2  -4 -12   33.60    2.40
  -2  -4 -12   35.00    2.30
  -2  -4 -12   34.00    2.30
  -2  -4 -12   31.60    2.50
  -1  -4 -12  142.89    8.50
  -1  -4 -12  135.99    8.70
  -1  -4 -12  160.98   13.70
  -1  -4 -12  144.39    8.40
  -1  -4 -12  137.99    8.30
  -1  -4 -12  133.69   10.90
   1   4  12  133.29    8.30
   0  -4 -12 1198.58   72.09
   0  -4 -12 1217.48   72.19
   0  -4 -12 1167.48   73.69
   0  -4 -12 1301.17   74.49
   0   4  12 1211.88   73.49
   0   4  12 1214.68   71.89
   1  -4 -12  157.98   18.50
   1  -4 -12  150.38   10.20
   1  -4 -12  162.98   16.70
   1  -4 -12  146.89    9.00
   1  -4 -12  158.68   11.40
  -1   4  12  148.89    8.80
  -1   4  12  149.39    9.10
  -1   4  12  146.29    8.80
  -1   4  12  144.99    8.90
   2  -4 -12   80.89   15.90
   2  -4 -12   76.59    4.70
   2  -4 -12   77.49    6.90
   2  -4 -12   76.99    4.80
   2  -4 -12   76.29    4.60
  -2   4  12   78.79    4.80
  -2   4  12   73.29    4.90
  -2   4  12   76.99    4.60
   3  -4 -12   96.49    5.90
   3  -4 -12  105.09    6.30
   3  -4 -12   96.59    6.10
  -3   4  12  100.79    6.30
  -3   4  12   98.89    6.20
  -3   4  12   98.19    6.00
   4  -4 -12  228.68   13.50
   4  -4 -12  218.08   13.60
   4  -4 -12  217.58   13.30
  -4   4  12  241.08   13.70
   5  -4 -12   39.70    3.70
   6  -4 -12    3.80    1.10
  -7  -3 -12   21.60    1.70
  -7  -3 -12   23.30    1.90
  -6  -3 -12    8.30    1.10
  -6  -3 -12    8.00    1.00
  -6  -3 -12    8.70    1.20
  -6  -3 -12    9.30    1.50
  -5  -3 -12   48.30    3.50
  -5  -3 -12   48.40    3.40
  -5  -3 -12   50.49    3.40
  -5  -3 -12   52.09    3.70
  -5  -3 -12   49.10    3.20
  -5  -3 -12   48.20    3.50
  -5  -3 -12   49.20    3.30
  -4  -3 -12    0.80    0.70
  -4  -3 -12    1.50    0.80
  -4  -3 -12    0.90    0.50
  -4  -3 -12    0.90    0.60
  -4  -3 -12    1.50    0.40
  -4  -3 -12    1.30    0.50
  -4  -3 -12    1.30    0.60
  -3  -3 -12  135.49    8.10
  -3  -3 -12  133.19    8.00
  -3  -3 -12  130.79    7.90
  -3  -3 -12  131.49    8.00
  -3  -3 -12  129.69    8.10
  -3  -3 -12  133.19    8.00
  -3  -3 -12  135.99    8.10
  -2  -3 -12   22.70    1.80
  -2  -3 -12   24.30    1.90
  -2  -3 -12   26.10    1.80
  -2  -3 -12   21.10    1.70
  -2  -3 -12   25.10    1.80
  -1  -3 -12   20.10    2.00
  -1  -3 -12   19.90    3.90
  -1  -3 -12   24.30    4.20
  -1  -3 -12   19.30    1.40
  -1  -3 -12   19.30    1.40
  -1  -3 -12   17.70    1.40
  -1  -3 -12   19.20    1.90
   0  -3 -12   -1.50    4.10
   0  -3 -12    0.70    4.10
   0  -3 -12    0.90    0.50
   0  -3 -12    0.40    1.00
   0  -3 -12   -0.10    1.00
   0   3  12    1.00    0.50
   0   3  12    0.60    0.50
   0   3  12    0.70    0.40
   1  -3 -12   46.00    4.10
   1  -3 -12   47.00    3.90
[truncated: 353,906 more chars]
