# Supplementary material for: Intrinsic Photo‐Crosslinkable Semiconductive Small‐Molecule Crystals (i‐PSSCs) for Patterning Electronic Devices
Source: Adv Sci (Weinh). 2025 Aug 30;12(44):e04711. doi: 10.1002/advs.202504711 (PMC12667458; doi:10.1002/advs.202504711)
Supplement: Supplementary file 2 — Supporting Information [file ADVS-12-e04711-s002.zip › 8.cif]

data_202310291
_audit_creation_date               2023-11-03
_audit_creation_method
;
Olex2 1.2
(compiled 2018.05.29 svn.r3508 for OlexSys, GUI svn.r5506)
;
_shelx_SHELXL_version_number       '2014/7'
_audit_contact_author_address      ?
_audit_contact_author_email        ?
_audit_contact_author_name         ''
_audit_contact_author_phone        ?
_publ_contact_author_id_orcid      ?
_publ_section_references
;
Dolomanov, O.V., Bourhis, L.J., Gildea, R.J, Howard, J.A.K. & Puschmann, H.
 (2009), J. Appl. Cryst. 42, 339-341.

Sheldrick, G.M. (2008). Acta Cryst. A64, 112-122.

Sheldrick, G.M. (2015). Acta Cryst. C71, 3-8.
;
_chemical_name_common              ?
_chemical_name_systematic          ?
_chemical_formula_moiety           'C40 H44 S2'
_chemical_formula_sum              'C40 H44 S2'
_chemical_formula_weight           588.87
_chemical_melting_point            ?
_chemical_oxdiff_formula           C20H20N1O2S2
loop_
  _atom_type_symbol
  _atom_type_description
  _atom_type_scat_dispersion_real
  _atom_type_scat_dispersion_imag
  _atom_type_scat_source
 'C' 'C' 0.0181 0.0091 'International Tables Vol C Tables 4.2.6.8 and 6.1.1.4'
 'H' 'H' 0.0000 0.0000 'International Tables Vol C Tables 4.2.6.8 and 6.1.1.4'
 'S' 'S' 0.3331 0.5567 'International Tables Vol C Tables 4.2.6.8 and 6.1.1.4'

_shelx_space_group_comment
;
The symmetry employed for this shelxl refinement is uniquely defined
by the following loop, which should always be used as a source of
symmetry information in preference to the above space-group names.
They are only intended as comments.
;
_space_group_crystal_system        'monoclinic'
_space_group_IT_number             14
_space_group_name_H-M_alt          'P 1 21/c 1'
_space_group_name_Hall             '-P 2ybc'
loop_
  _space_group_symop_operation_xyz
 'x, y, z'
 '-x, y+1/2, -z+1/2'
 '-x, -y, -z'
 'x, -y-1/2, z-1/2'

_cell_length_a                     19.1010(5)
_cell_length_b                     8.10207(18)
_cell_length_c                     11.5671(3)
_cell_angle_alpha                  90
_cell_angle_beta                   106.386(3)
_cell_angle_gamma                  90
_cell_volume                       1717.40(8)
_cell_formula_units_Z              2
_cell_measurement_reflns_used      2082
_cell_measurement_temperature      293(2)
_cell_measurement_theta_max        69.4330
_cell_measurement_theta_min        4.8130
_shelx_estimated_absorpt_T_max     0.954
_shelx_estimated_absorpt_T_min     0.684
_exptl_absorpt_coefficient_mu      1.580
_exptl_absorpt_correction_T_max    1.00000
_exptl_absorpt_correction_T_min    0.76802
_exptl_absorpt_correction_type     multi-scan
_exptl_absorpt_process_details
;
CrysAlisPro 1.171.42.81a (Rigaku Oxford Diffraction, 2023)
Empirical absorption correction using spherical harmonics,
implemented in SCALE3 ABSPACK scaling algorithm.
;
_exptl_absorpt_special_details     ?
_exptl_crystal_colour              colourless
_exptl_crystal_colour_primary      colourless
_exptl_crystal_density_diffrn      1.139
_exptl_crystal_density_meas        ?
_exptl_crystal_density_method      ?
_exptl_crystal_description         plate
_exptl_crystal_F_000               632
_exptl_crystal_size_max            0.26
_exptl_crystal_size_mid            0.1
_exptl_crystal_size_min            0.03
_exptl_transmission_factor_max     ?
_exptl_transmission_factor_min     ?
_diffrn_reflns_av_R_equivalents    0.0316
_diffrn_reflns_av_unetI/netI       0.0451
_diffrn_reflns_Laue_measured_fraction_full  0.998
_diffrn_reflns_Laue_measured_fraction_max  0.998
_diffrn_reflns_limit_h_max         22
_diffrn_reflns_limit_h_min         -22
_diffrn_reflns_limit_k_max         8
_diffrn_reflns_limit_k_min         -9
_diffrn_reflns_limit_l_max         10
_diffrn_reflns_limit_l_min         -13
_diffrn_reflns_number              6011
_diffrn_reflns_point_group_measured_fraction_full  0.998
_diffrn_reflns_point_group_measured_fraction_max  0.998
_diffrn_reflns_theta_full          67.067
_diffrn_reflns_theta_max           67.067
_diffrn_reflns_theta_min           4.826
_diffrn_ambient_temperature        293(2)
_diffrn_detector                   'CCD plate'
_diffrn_detector_area_resol_mean   16.2312
_diffrn_detector_type              Eos
_diffrn_measured_fraction_theta_full  0.998
_diffrn_measured_fraction_theta_max  0.998
_diffrn_measurement_details
;
List of Runs (angles in degrees, time in seconds):

  # Type    Start    End  Width  t~exp~   \w     \q     \k     \f   Frames
--------------------------------------------------------------------------
  1  \w   -102.00 -15.00   0.50    2.75    --  -33.50 -57.00 150.00  174
  2  \w   -102.00 -15.00   0.50    2.75    --  -33.50 -57.00  30.00  174
  3  \w    -81.00 -44.00   0.50    2.75    --  -33.50 178.00  90.00   74
  4  \w    -62.00  36.00   0.50    2.75    --  -33.50  77.00 -90.00  196
  5  \w     11.00  74.00   0.50    2.75    --   36.47 -99.00  30.00  126
  6  \w      2.00  29.00   0.50    2.75    --   36.47 -57.00  60.00   54
  7  \w     74.00 101.00   0.50   22.50    --  108.00 -94.00 -30.00   54
  8  \w     95.00 135.00   0.50   22.50    --  108.00  61.00   0.00   80
  9  \w     38.00 104.00   0.50   22.50    --  108.00 -94.00-120.00  132
 10  \w    147.00 175.00   0.50   22.50    --  108.00  61.00 -30.00   56
 11  \w     96.00 122.00   0.50   22.50    --  108.00  61.00 -30.00   52
 12  \w    106.00 157.00   0.50   22.50    --  108.00  77.00-120.00  102
 13  \w     41.00 115.00   0.50   22.50    --  108.00 -61.00 -90.00  148
 14  \w     91.00 176.00   0.50   22.50    --  108.00  61.00-150.00  170
 15  \w     41.00 121.00   0.50   22.50    --  108.00 -61.00  60.00  160
;
_diffrn_measurement_device         'four-circle diffractometer'
_diffrn_measurement_device_type    'Xcalibur, Eos, Gemini'
_diffrn_measurement_method         '\w scans'
_diffrn_orient_matrix_type        
 'CrysAlisPro convention (1999,Acta A55,543-557)'
_diffrn_orient_matrix_UB_11        0.0799045000
_diffrn_orient_matrix_UB_12        0.0591673000
_diffrn_orient_matrix_UB_13        0.0387201000
_diffrn_orient_matrix_UB_21        0.0254739000
_diffrn_orient_matrix_UB_22        -0.1771807000
_diffrn_orient_matrix_UB_23        0.0384805000
_diffrn_orient_matrix_UB_31        0.0061355000
_diffrn_orient_matrix_UB_32        -0.0353861000
_diffrn_orient_matrix_UB_33        -0.1276109000
_diffrn_radiation_monochromator    graphite
_diffrn_radiation_probe            x-ray
_diffrn_radiation_type             CuK\a
_diffrn_radiation_wavelength       1.54184
_diffrn_source                     'fine-focus sealed X-ray tube'
_diffrn_source_type                'Enhance (Cu) X-ray Source'
_reflns_Friedel_coverage           0.000
_reflns_Friedel_fraction_full      .
_reflns_Friedel_fraction_max       .
_reflns_number_gt                  2237
_reflns_number_total               3048
_reflns_odcompleteness_completeness  99.76
_reflns_odcompleteness_iscentric   1
_reflns_odcompleteness_theta       66.97
_reflns_special_details
;
 Reflections were merged by SHELXL according to the crystal
 class for the calculation of statistics and refinement.
 
 _reflns_Friedel_fraction is defined as the number of unique
 Friedel pairs measured divided by the number that would be
 possible theoretically, ignoring centric projections and
 systematic absences.
;
_reflns_threshold_expression       'I > 2\s(I)'
_computing_cell_refinement         'CrysAlisPro 1.171.42.81a (Rigaku OD, 2023)'
_computing_data_collection         'CrysAlisPro 1.171.42.81a (Rigaku OD, 2023)'
_computing_data_reduction          'CrysAlisPro 1.171.42.81a (Rigaku OD, 2023)'
_computing_molecular_graphics      'Olex2 (Dolomanov et al., 2009)'
_computing_publication_material    'Olex2 (Dolomanov et al., 2009)'
_computing_structure_refinement    'ShelXL (Sheldrick, 2015)'
_computing_structure_solution      'ShelXS (Sheldrick, 2008)'
_refine_diff_density_max           0.502
_refine_diff_density_min           -0.264
_refine_diff_density_rms           0.066
_refine_ls_extinction_coef         .
_refine_ls_extinction_method       none
_refine_ls_goodness_of_fit_ref     1.057
_refine_ls_hydrogen_treatment      constr
_refine_ls_matrix_type             full
_refine_ls_number_parameters       202
_refine_ls_number_reflns           3048
_refine_ls_number_restraints       5
_refine_ls_R_factor_all            0.0940
_refine_ls_R_factor_gt             0.0752
_refine_ls_restrained_S_all        1.076
_refine_ls_shift/su_max            0.000
_refine_ls_shift/su_mean           0.000
_refine_ls_structure_factor_coef   Fsqd
_refine_ls_weighting_details      
 'w=1/[\s^2^(Fo^2^)+(0.1339P)^2^+0.0664P] where P=(Fo^2^+2Fc^2^)/3'
_refine_ls_weighting_scheme        calc
_refine_ls_wR_factor_gt            0.1986
_refine_ls_wR_factor_ref           0.2244
_refine_special_details            ?
_olex2_refinement_description
;
1. Fixed Uiso
 At 1.2 times of:
  All C(H) groups, All C(H,H) groups
 At 1.5 times of:
  All C(H,H,H) groups
2. Restrained distances
 C18-C19
 1.68 with sigma of 0.02
 C19A-C18A
 1.64 with sigma of 0.02
 C19A-C20A
 1.54 with sigma of 0.02
 C20-C19
 1.54 with sigma of 0.02
 C18A-C17
 1.52 with sigma of 0.02
3. Uiso/Uaniso restraints and constraints
Uanis(C18) = Uanis(C18A)
Uanis(C19) = Uanis(C19A)
Uanis(C20) = Uanis(C20A)
4. Others
 Sof(C18A)=Sof(H18C)=Sof(H18D)=Sof(C19A)=Sof(H19C)=Sof(H19D)=Sof(C20A)=
 Sof(H20D)=Sof(H20E)=Sof(H20F)=1-FVAR(1)
 Sof(C18)=Sof(H18A)=Sof(H18B)=Sof(C19)=Sof(H19A)=Sof(H19B)=Sof(C20)=Sof(H20A)=
 Sof(H20B)=Sof(H20C)=FVAR(1)
5.a Secondary CH2 refined with riding coordinates:
 C8(H8A,H8B), C9(H9A,H9B), C10(H10A,H10B), C11(H11A,H11B), C12(H12A,H12B),
 C13(H13A,H13B), C18(H18A,H18B), C19(H19A,H19B), C18A(H18C,H18D), C19A(H19C,
 H19D)
5.b Aromatic/amide H refined with riding coordinates:
 C4(H4), C5(H5), C7(H7)
5.c Idealised Me refined as rotating group:
 C20(H20A,H20B,H20C), C20A(H20D,H20E,H20F)
;
_atom_sites_solution_hydrogens     geom
_atom_sites_solution_primary       direct
_atom_sites_solution_secondary     ?
loop_
  _atom_site_label
  _atom_site_type_symbol
  _atom_site_fract_x
  _atom_site_fract_y
  _atom_site_fract_z
  _atom_site_U_iso_or_equiv
  _atom_site_adp_type
  _atom_site_occupancy
  _atom_site_site_symmetry_order
  _atom_site_calc_flag
  _atom_site_refinement_flags_posn
  _atom_site_refinement_flags_adp
  _atom_site_refinement_flags_occupancy
  _atom_site_disorder_assembly
  _atom_site_disorder_group
 C1 C 0.46511(17) 0.5287(3) -0.0204(3) 0.0610(7) Uani 1 1 d . . . . .
 C2 C 0.52075(17) 0.5814(4) 0.1988(3) 0.0640(7) Uani 1 1 d . . . . .
 C3 C 0.56873(17) 0.4996(3) 0.1455(3) 0.0618(7) Uani 1 1 d . . . . .
 C4 C 0.63901(17) 0.4645(4) 0.2191(3) 0.0683(8) Uani 1 1 d . . . . .
 H4 H 0.6725 0.4125 0.1866 0.082 Uiso 1 1 calc R . . . .
 C5 C 0.6586(2) 0.5062(4) 0.3386(3) 0.0726(8) Uani 1 1 d . . . . .
 H5 H 0.7054 0.4813 0.3861 0.087 Uiso 1 1 calc R . . . .
 C6 C 0.6100(2) 0.5854(4) 0.3913(3) 0.0718(8) Uani 1 1 d . . . . .
 C7 C 0.54069(19) 0.6222(4) 0.3195(3) 0.0722(8) Uani 1 1 d . . . . .
 H7 H 0.5075 0.6745 0.3526 0.087 Uiso 1 1 calc R . . . .
 C8 C 0.6322(3) 0.6352(4) 0.5226(3) 0.0858(10) Uani 1 1 d . . . . .
 H8A H 0.6612 0.7350 0.5310 0.103 Uiso 1 1 calc R . . . .
 H8B H 0.5883 0.6620 0.5453 0.103 Uiso 1 1 calc R . . . .
 C9 C 0.6744(2) 0.5101(4) 0.6099(3) 0.0850(10) Uani 1 1 d . . . . .
 H9A H 0.7166 0.4765 0.5846 0.102 Uiso 1 1 calc R . . . .
 H9B H 0.6441 0.4134 0.6074 0.102 Uiso 1 1 calc R . . . .
 C10 C 0.7002(2) 0.5724(5) 0.7388(3) 0.0826(9) Uani 1 1 d . . . . .
 H10A H 0.7297 0.6704 0.7409 0.099 Uiso 1 1 calc R . . . .
 H10B H 0.6579 0.6042 0.7644 0.099 Uiso 1 1 calc R . . . .
 C11 C 0.7438(2) 0.4485(5) 0.8266(3) 0.0831(9) Uani 1 1 d . . . . .
 H11A H 0.7862 0.4171 0.8011 0.100 Uiso 1 1 calc R . . . .
 H11B H 0.7144 0.3503 0.8242 0.100 Uiso 1 1 calc R . . . .
 C12 C 0.7692(2) 0.5100(5) 0.9551(3) 0.0846(10) Uani 1 1 d . . . . .
 H12A H 0.7272 0.5470 0.9795 0.102 Uiso 1 1 calc R . . . .
 H12B H 0.8011 0.6042 0.9588 0.102 Uiso 1 1 calc R . . . .
 C13 C 0.8093(3) 0.3797(5) 1.0425(4) 0.1017(13) Uani 1 1 d . . . . .
 H13A H 0.7781 0.2837 1.0356 0.122 Uiso 1 1 calc R . . . .
 H13B H 0.8523 0.3462 1.0195 0.122 Uiso 1 1 calc R . . . .
 C14 C 0.8319(2) 0.4331(6) 1.1682(4) 0.0911(11) Uani 1 1 d . . . . .
 C15 C 0.8498(2) 0.4745(5) 1.2707(4) 0.0898(11) Uani 1 1 d . . . . .
 C16 C 0.8712(3) 0.5198(6) 1.3892(4) 0.0992(12) Uani 1 1 d . . . . .
 C17 C 0.8907(4) 0.5611(7) 1.4925(5) 0.1269(18) Uani 1 1 d D . . . .
 C18 C 0.9261(7) 0.6234(11) 1.6186(7) 0.126(3) Uani 0.703(12) 1 d D . P A 1
 H18A H 0.9758 0.6582 1.6258 0.151 Uiso 0.703(12) 1 calc R . P A 1
 H18B H 0.8993 0.7174 1.6358 0.151 Uiso 0.703(12) 1 calc R . P A 1
 C19 C 0.9262(7) 0.4875(13) 1.7054(8) 0.123(3) Uani 0.703(12) 1 d D . P A 1
 H19A H 0.9524 0.3939 1.6858 0.148 Uiso 0.703(12) 1 calc R . P A 1
 H19B H 0.8763 0.4528 1.6957 0.148 Uiso 0.703(12) 1 calc R . P A 1
 C20 C 0.9611(12) 0.535(2) 1.8383(9) 0.129(4) Uani 0.703(12) 1 d D . P A 1
 H20A H 0.9887 0.6349 1.8421 0.193 Uiso 0.703(12) 1 calc GR . P A 1
 H20B H 0.9928 0.4479 1.8783 0.193 Uiso 0.703(12) 1 calc GR . P A 1
 H20C H 0.9234 0.5518 1.8773 0.193 Uiso 0.703(12) 1 calc GR . P A 1
 S1 S 0.43623(4) 0.62302(11) 0.09310(7) 0.0750(3) Uani 1 1 d . . . . .
 C18A C 0.8826(13) 0.593(3) 1.6227(14) 0.126(3) Uani 0.297(12) 1 d D . P A 2
 H18C H 0.8783 0.7093 1.6385 0.151 Uiso 0.297(12) 1 calc R . P A 2
 H18D H 0.8415 0.5335 1.6361 0.151 Uiso 0.297(12) 1 calc R . P A 2
 C19A C 0.9563(12) 0.521(4) 1.697(2) 0.123(3) Uani 0.297(12) 1 d D . P A 2
 H19C H 0.9584 0.4013 1.6924 0.148 Uiso 0.297(12) 1 calc R . P A 2
 H19D H 0.9978 0.5700 1.6778 0.148 Uiso 0.297(12) 1 calc R . P A 2
 C20A C 0.947(3) 0.581(6) 1.818(3) 0.129(4) Uani 0.297(12) 1 d D . P A 2
 H20D H 0.9020 0.6395 1.8046 0.193 Uiso 0.297(12) 1 calc GR . P A 2
 H20E H 0.9870 0.6536 1.8561 0.193 Uiso 0.297(12) 1 calc GR . P A 2
 H20F H 0.9475 0.4882 1.8699 0.193 Uiso 0.297(12) 1 calc GR . P A 2

loop_
  _atom_site_aniso_label
  _atom_site_aniso_U_11
  _atom_site_aniso_U_22
  _atom_site_aniso_U_33
  _atom_site_aniso_U_23
  _atom_site_aniso_U_13
  _atom_site_aniso_U_12
 C1 0.0722(15) 0.0461(13) 0.0717(17) 0.0032(12) 0.0314(13) 0.0041(11)
 C2 0.0755(17) 0.0519(14) 0.0688(17) 0.0038(12) 0.0269(14) 0.0070(12)
 C3 0.0752(17) 0.0445(12) 0.0722(17) 0.0048(12) 0.0313(13) 0.0025(11)
 C4 0.0737(17) 0.0612(16) 0.0746(19) 0.0068(14) 0.0283(14) 0.0087(13)
 C5 0.084(2) 0.0616(16) 0.0706(19) 0.0077(14) 0.0189(14) 0.0090(14)
 C6 0.097(2) 0.0495(14) 0.0716(19) 0.0041(13) 0.0284(16) 0.0064(14)
 C7 0.091(2) 0.0562(16) 0.0753(19) -0.0001(14) 0.0336(16) 0.0138(14)
 C8 0.122(3) 0.0626(18) 0.074(2) -0.0026(15) 0.0294(19) 0.0101(18)
 C9 0.109(3) 0.0685(19) 0.072(2) -0.0052(16) 0.0166(18) 0.0145(18)
 C10 0.102(2) 0.0747(19) 0.071(2) -0.0050(16) 0.0246(17) 0.0035(18)
 C11 0.094(2) 0.079(2) 0.073(2) -0.0069(17) 0.0189(17) 0.0084(18)
 C12 0.093(2) 0.084(2) 0.073(2) -0.0108(17) 0.0170(17) -0.0011(18)
 C13 0.130(3) 0.091(3) 0.080(2) -0.001(2) 0.023(2) 0.007(2)
 C14 0.097(3) 0.093(3) 0.081(2) 0.005(2) 0.0215(19) -0.003(2)
 C15 0.094(2) 0.098(3) 0.078(3) 0.005(2) 0.0245(19) -0.009(2)
 C16 0.108(3) 0.108(3) 0.079(3) 0.008(2) 0.023(2) -0.003(2)
 C17 0.168(5) 0.118(4) 0.084(3) 0.002(3) 0.017(3) 0.006(4)
 C18 0.163(9) 0.111(5) 0.088(4) -0.002(3) 0.008(5) -0.021(6)
 C19 0.147(9) 0.135(7) 0.094(4) 0.002(4) 0.043(5) -0.025(6)
 C20 0.156(11) 0.152(12) 0.067(5) 0.004(5) 0.011(6) 0.010(7)
 S1 0.0779(5) 0.0781(5) 0.0736(5) -0.0017(4) 0.0291(4) 0.0196(4)
 C18A 0.163(9) 0.111(5) 0.088(4) -0.002(3) 0.008(5) -0.021(6)
 C19A 0.147(9) 0.135(7) 0.094(4) 0.002(4) 0.043(5) -0.025(6)
 C20A 0.156(11) 0.152(12) 0.067(5) 0.004(5) 0.011(6) 0.010(7)

_geom_special_details
;
 All esds (except the esd in the dihedral angle between two l.s. planes)
 are estimated using the full covariance matrix.  The cell esds are taken
 into account individually in the estimation of esds in distances, angles
 and torsion angles; correlations between esds in cell parameters are only
 used when they are defined by crystal symmetry.  An approximate (isotropic)
 treatment of cell esds is used for estimating esds involving l.s. planes.
;
loop_
  _geom_bond_atom_site_label_1
  _geom_bond_atom_site_label_2
  _geom_bond_distance
  _geom_bond_site_symmetry_2
  _geom_bond_publ_flag
 C1 C1 1.364(6) 3_665 ?
 C1 C3 1.428(5) 3_665 ?
 C1 S1 1.737(3) . ?
 C2 C3 1.406(4) . ?
 C2 C7 1.380(5) . ?
 C2 S1 1.761(3) . ?
 C3 C1 1.428(5) 3_665 ?
 C3 C4 1.401(5) . ?
 C4 H4 0.9300 . ?
 C4 C5 1.368(5) . ?
 C5 H5 0.9300 . ?
 C5 C6 1.401(5) . ?
 C6 C7 1.383(5) . ?
 C6 C8 1.513(5) . ?
 C7 H7 0.9300 . ?
 C8 H8A 0.9700 . ?
 C8 H8B 0.9700 . ?
 C8 C9 1.496(5) . ?
 C9 H9A 0.9700 . ?
 C9 H9B 0.9700 . ?
 C9 C10 1.518(5) . ?
 C10 H10A 0.9700 . ?
 C10 H10B 0.9700 . ?
 C10 C11 1.503(5) . ?
 C11 H11A 0.9700 . ?
 C11 H11B 0.9700 . ?
 C11 C12 1.512(5) . ?
 C12 H12A 0.9700 . ?
 C12 H12B 0.9700 . ?
 C12 C13 1.512(6) . ?
 C13 H13A 0.9700 . ?
 C13 H13B 0.9700 . ?
 C13 C14 1.461(6) . ?
 C14 C15 1.186(6) . ?
 C15 C16 1.366(6) . ?
 C16 C17 1.194(7) . ?
 C17 C18 1.511(9) . ?
 C17 C18A 1.577(16) . ?
 C18 H18A 0.9700 . ?
 C18 H18B 0.9700 . ?
 C18 C19 1.490(11) . ?
 C19 H19A 0.9700 . ?
 C19 H19B 0.9700 . ?
 C19 C20 1.542(12) . ?
 C20 H20A 0.9600 . ?
 C20 H20B 0.9600 . ?
 C20 H20C 0.9600 . ?
 C18A H18C 0.9700 . ?
 C18A H18D 0.9700 . ?
 C18A C19A 1.545(19) . ?
 C19A H19C 0.9700 . ?
 C19A H19D 0.9700 . ?
 C19A C20A 1.537(19) . ?
 C20A H20D 0.9600 . ?
 C20A H20E 0.9600 . ?
 C20A H20F 0.9600 . ?

loop_
  _geom_angle_atom_site_label_1
  _geom_angle_atom_site_label_2
  _geom_angle_atom_site_label_3
  _geom_angle
  _geom_angle_site_symmetry_1
  _geom_angle_site_symmetry_3
  _geom_angle_publ_flag
 C1 C1 C3 114.5(3) 3_665 3_665 ?
 C1 C1 S1 112.1(3) 3_665 . ?
 C3 C1 S1 133.4(2) 3_665 . ?
 C3 C2 S1 111.7(2) . . ?
 C7 C2 C3 121.9(3) . . ?
 C7 C2 S1 126.4(2) . . ?
 C2 C3 C1 110.8(3) . 3_665 ?
 C4 C3 C1 131.7(3) . 3_665 ?
 C4 C3 C2 117.4(3) . . ?
 C3 C4 H4 119.8 . . ?
 C5 C4 C3 120.4(3) . . ?
 C5 C4 H4 119.8 . . ?
 C4 C5 H5 119.1 . . ?
 C4 C5 C6 121.8(3) . . ?
 C6 C5 H5 119.1 . . ?
 C5 C6 C8 121.8(3) . . ?
 C7 C6 C5 118.5(3) . . ?
 C7 C6 C8 119.6(3) . . ?
 C2 C7 C6 120.0(3) . . ?
 C2 C7 H7 120.0 . . ?
 C6 C7 H7 120.0 . . ?
 C6 C8 H8A 108.2 . . ?
 C6 C8 H8B 108.2 . . ?
 H8A C8 H8B 107.4 . . ?
 C9 C8 C6 116.2(3) . . ?
 C9 C8 H8A 108.2 . . ?
 C9 C8 H8B 108.2 . . ?
 C8 C9 H9A 108.8 . . ?
 C8 C9 H9B 108.8 . . ?
 C8 C9 C10 113.6(3) . . ?
 H9A C9 H9B 107.7 . . ?
 C10 C9 H9A 108.8 . . ?
 C10 C9 H9B 108.8 . . ?
 C9 C10 H10A 108.8 . . ?
 C9 C10 H10B 108.8 . . ?
 H10A C10 H10B 107.7 . . ?
 C11 C10 C9 113.9(3) . . ?
 C11 C10 H10A 108.8 . . ?
 C11 C10 H10B 108.8 . . ?
 C10 C11 H11A 108.7 . . ?
 C10 C11 H11B 108.7 . . ?
 C10 C11 C12 114.0(3) . . ?
 H11A C11 H11B 107.6 . . ?
 C12 C11 H11A 108.7 . . ?
 C12 C11 H11B 108.7 . . ?
 C11 C12 H12A 109.0 . . ?
 C11 C12 H12B 109.0 . . ?
 C11 C12 C13 112.8(3) . . ?
 H12A C12 H12B 107.8 . . ?
 C13 C12 H12A 109.0 . . ?
 C13 C12 H12B 109.0 . . ?
 C12 C13 H13A 108.7 . . ?
 C12 C13 H13B 108.7 . . ?
 H13A C13 H13B 107.6 . . ?
 C14 C13 C12 114.2(4) . . ?
 C14 C13 H13A 108.7 . . ?
 C14 C13 H13B 108.7 . . ?
 C15 C14 C13 179.1(5) . . ?
 C14 C15 C16 179.0(6) . . ?
 C17 C16 C15 179.0(6) . . ?
 C16 C17 C18 170.8(9) . . ?
 C16 C17 C18A 156.0(12) . . ?
 C17 C18 H18A 110.0 . . ?
 C17 C18 H18B 110.0 . . ?
 H18A C18 H18B 108.4 . . ?
 C19 C18 C17 108.6(7) . . ?
 C19 C18 H18A 110.0 . . ?
 C19 C18 H18B 110.0 . . ?
 C18 C19 H19A 108.8 . . ?
 C18 C19 H19B 108.8 . . ?
 C18 C19 C20 113.9(10) . . ?
 H19A C19 H19B 107.7 . . ?
 C20 C19 H19A 108.8 . . ?
 C20 C19 H19B 108.8 . . ?
 C19 C20 H20A 109.5 . . ?
 C19 C20 H20B 109.5 . . ?
 C19 C20 H20C 109.5 . . ?
 H20A C20 H20B 109.5 . . ?
 H20A C20 H20C 109.5 . . ?
 H20B C20 H20C 109.5 . . ?
 C1 S1 C2 90.91(15) . . ?
 C17 C18A H18C 112.0 . . ?
 C17 C18A H18D 112.0 . . ?
 H18C C18A H18D 109.7 . . ?
 C19A C18A C17 98.8(16) . . ?
 C19A C18A H18C 112.0 . . ?
 C19A C18A H18D 112.0 . . ?
 C18A C19A H19C 112.9 . . ?
 C18A C19A H19D 112.9 . . ?
 H19C C19A H19D 110.3 . . ?
 C20A C19A C18A 94(2) . . ?
 C20A C19A H19C 112.9 . . ?
 C20A C19A H19D 112.9 . . ?
 C19A C20A H20D 109.5 . . ?
 C19A C20A H20E 109.5 . . ?
 C19A C20A H20F 109.5 . . ?
 H20D C20A H20E 109.5 . . ?
 H20D C20A H20F 109.5 . . ?
 H20E C20A H20F 109.5 . . ?

loop_
  _geom_torsion_atom_site_label_1
  _geom_torsion_atom_site_label_2
  _geom_torsion_atom_site_label_3
  _geom_torsion_atom_site_label_4
  _geom_torsion
  _geom_torsion_site_symmetry_1
  _geom_torsion_site_symmetry_2
  _geom_torsion_site_symmetry_3
  _geom_torsion_site_symmetry_4
  _geom_torsion_publ_flag
 C1 C1 S1 C2 -0.6(3) 3_665 . . . ?
 C1 C3 C4 C5 179.4(3) 3_665 . . . ?
 C2 C3 C4 C5 1.3(4) . . . . ?
 C3 C1 S1 C2 179.8(3) 3_665 . . . ?
 C3 C2 C7 C6 1.2(5) . . . . ?
 C3 C2 S1 C1 0.7(2) . . . . ?
 C3 C4 C5 C6 -0.4(5) . . . . ?
 C4 C5 C6 C7 -0.2(5) . . . . ?
 C4 C5 C6 C8 -178.5(3) . . . . ?
 C5 C6 C7 C2 -0.2(5) . . . . ?
 C5 C6 C8 C9 -44.1(5) . . . . ?
 C6 C8 C9 C10 175.4(4) . . . . ?
 C7 C2 C3 C1 179.7(3) . . . 3_665 ?
 C7 C2 C3 C4 -1.8(4) . . . . ?
 C7 C2 S1 C1 -179.8(3) . . . . ?
 C7 C6 C8 C9 137.6(4) . . . . ?
 C8 C6 C7 C2 178.2(3) . . . . ?
 C8 C9 C10 C11 -179.0(4) . . . . ?
 C9 C10 C11 C12 -179.7(4) . . . . ?
 C10 C11 C12 C13 176.8(4) . . . . ?
 C11 C12 C13 C14 -177.5(4) . . . . ?
 C16 C17 C18A C19A 136(2) . . . . ?
 C17 C18 C19 C20 -180.0(11) . . . . ?
 C17 C18A C19A C20A 172(3) . . . . ?
 S1 C2 C3 C1 -0.7(3) . . . 3_665 ?
 S1 C2 C3 C4 177.8(2) . . . . ?
 S1 C2 C7 C6 -178.3(2) . . . . ?

_shelx_res_file
;
    202310291.res created by SHELXL-2014/7

TITL 202310291 in P21/c #14
REM reset to P21/c #14
CELL 1.54184 19.101048 8.102065 11.56711 90 106.3855 90
ZERR 2 0.000541 0.000181 0.000313 0 0.0029 0
LATT 1
SYMM -X,0.5+Y,0.5-Z
SFAC C H S
UNIT 80 88 4
DFIX 1.68 C18 C19
DFIX 1.64 C19A C18A
DFIX 1.54 C19A C20A
DFIX 1.54 C20 C19
DFIX 1.52 C18A C17
EADP C18 C18A
EADP C19 C19A
EADP C20 C20A

L.S. 21 0 0
PLAN  20
SIZE 0.03 0.1 0.26
BOND $h
conf
fmap 2
ACTA
SHEL 999 0.837
REM <olex2.extras>
REM <HklSrc "%.\\202310291.hkl">
REM </olex2.extras>

WGHT    0.133900    0.066400
FVAR       3.69851   0.70347
C1    1    0.465107    0.528737   -0.020360    11.00000    0.07215    0.04610 =
         0.07170    0.00318    0.03145    0.00413
C2    1    0.520747    0.581437    0.198773    11.00000    0.07545    0.05191 =
         0.06880    0.00381    0.02691    0.00703
C3    1    0.568732    0.499582    0.145516    11.00000    0.07520    0.04455 =
         0.07219    0.00485    0.03126    0.00248
C4    1    0.639005    0.464487    0.219138    11.00000    0.07367    0.06121 =
         0.07465    0.00679    0.02835    0.00874
AFIX  43
H4    2    0.672543    0.412539    0.186625    11.00000   -1.20000
AFIX   0
C5    1    0.658569    0.506205    0.338588    11.00000    0.08376    0.06160 =
         0.07062    0.00774    0.01891    0.00905
AFIX  43
H5    2    0.705377    0.481314    0.386105    11.00000   -1.20000
AFIX   0
C6    1    0.610011    0.585388    0.391257    11.00000    0.09716    0.04951 =
         0.07159    0.00413    0.02842    0.00640
C7    1    0.540687    0.622234    0.319476    11.00000    0.09135    0.05617 =
         0.07528   -0.00011    0.03364    0.01380
AFIX  43
H7    2    0.507491    0.674527    0.352559    11.00000   -1.20000
AFIX   0
C8    1    0.632151    0.635180    0.522648    11.00000    0.12203    0.06265 =
         0.07389   -0.00262    0.02938    0.01010
AFIX  23
H8A   2    0.661178    0.735028    0.531045    11.00000   -1.20000
H8B   2    0.588304    0.662044    0.545267    11.00000   -1.20000
AFIX   0
C9    1    0.674426    0.510113    0.609896    11.00000    0.10873    0.06854 =
         0.07221   -0.00519    0.01665    0.01454
AFIX  23
H9A   2    0.716584    0.476500    0.584622    11.00000   -1.20000
H9B   2    0.644095    0.413413    0.607408    11.00000   -1.20000
AFIX   0
C10   1    0.700158    0.572409    0.738757    11.00000    0.10205    0.07470 =
         0.07113   -0.00505    0.02458    0.00346
AFIX  23
H10A  2    0.729698    0.670354    0.740875    11.00000   -1.20000
H10B  2    0.657902    0.604204    0.764401    11.00000   -1.20000
AFIX   0
C11   1    0.743824    0.448455    0.826600    11.00000    0.09436    0.07922 =
         0.07292   -0.00695    0.01891    0.00842
AFIX  23
H11A  2    0.786198    0.417072    0.801147    11.00000   -1.20000
H11B  2    0.714364    0.350302    0.824160    11.00000   -1.20000
AFIX   0
C12   1    0.769182    0.510005    0.955065    11.00000    0.09306    0.08373 =
         0.07303   -0.01080    0.01695   -0.00106
AFIX  23
H12A  2    0.727174    0.546950    0.979468    11.00000   -1.20000
H12B  2    0.801097    0.604177    0.958759    11.00000   -1.20000
AFIX   0
C13   1    0.809321    0.379695    1.042467    11.00000    0.12992    0.09073 =
         0.08038   -0.00083    0.02300    0.00658
AFIX  23
H13A  2    0.778057    0.283714    1.035612    11.00000   -1.20000
H13B  2    0.852303    0.346248    1.019519    11.00000   -1.20000
AFIX   0
C14   1    0.831856    0.433126    1.168173    11.00000    0.09744    0.09275 =
         0.08087    0.00527    0.02153   -0.00252
C15   1    0.849751    0.474456    1.270654    11.00000    0.09363    0.09766 =
         0.07838    0.00496    0.02454   -0.00870
C16   1    0.871228    0.519759    1.389212    11.00000    0.10813    0.10759 =
         0.07936    0.00769    0.02255   -0.00300
C17   1    0.890658    0.561053    1.492477    11.00000    0.16770    0.11816 =
         0.08354    0.00151    0.01710    0.00568
PART 1
C18   1    0.926140    0.623376    1.618590    21.00000    0.16266    0.11056 =
         0.08817   -0.00164    0.00786   -0.02113
AFIX  23
H18A  2    0.975786    0.658162    1.625830    21.00000   -1.20000
H18B  2    0.899284    0.717394    1.635835    21.00000   -1.20000
AFIX   0
C19   1    0.926198    0.487459    1.705402    21.00000    0.14725    0.13504 =
         0.09371    0.00190    0.04340   -0.02461
AFIX  23
H19A  2    0.952442    0.393948    1.685791    21.00000   -1.20000
H19B  2    0.876253    0.452849    1.695687    21.00000   -1.20000
AFIX   0
C20   1    0.961073    0.534993    1.838318    21.00000    0.15563    0.15212 =
         0.06670    0.00368    0.01109    0.00971
AFIX 137
H20A  2    0.988679    0.634860    1.842116    21.00000   -1.50000
H20B  2    0.992827    0.447889    1.878309    21.00000   -1.50000
H20C  2    0.923425    0.551820    1.877274    21.00000   -1.50000
AFIX   0
PART 0
S1    3    0.436227    0.623023    0.093095    11.00000    0.07794    0.07814 =
         0.07358   -0.00173    0.02910    0.01957
PART 2
C18A  1    0.882575    0.592718    1.622653   -21.00000    0.16266    0.11056 =
         0.08817   -0.00164    0.00786   -0.02113
AFIX  23
H18C  2    0.878302    0.709307    1.638478   -21.00000   -1.20000
H18D  2    0.841452    0.533455    1.636128   -21.00000   -1.20000
AFIX   0
C19A  1    0.956327    0.520599    1.697438   -21.00000    0.14725    0.13504 =
         0.09371    0.00190    0.04340   -0.02461
AFIX  23
H19C  2    0.958378    0.401269    1.692431   -21.00000   -1.20000
H19D  2    0.997822    0.569956    1.677838   -21.00000   -1.20000
AFIX   0
C20A  1    0.947356    0.581170    1.818373   -21.00000    0.15563    0.15212 =
         0.06670    0.00368    0.01109    0.00971
AFIX 137
H20D  2    0.901995    0.639504    1.804603   -21.00000   -1.50000
H20E  2    0.986980    0.653610    1.856138   -21.00000   -1.50000
H20F  2    0.947488    0.488231    1.869914   -21.00000   -1.50000
AFIX   0
HKLF 4

REM  202310291 in P21/c #14
REM R1 =  0.0752 for    2237 Fo > 4sig(Fo)  and  0.0940 for all    3048 data
REM    202 parameters refined using      5 restraints

END

WGHT      0.1339      0.0664

REM Highest difference peak  0.502,  deepest hole -0.264,  1-sigma level  0.066
Q1    1   0.4871  0.6233  0.1263  11.00000  0.05    0.50
Q2    1   0.3818  0.6258  0.0743  11.00000  0.05    0.36
Q3    1   0.5000  0.5000  0.0000  10.50000  0.05    0.32
Q4    1   0.5511  0.5676  0.1766  11.00000  0.05    0.31
Q5    1   0.7553  0.5521  0.7807  11.00000  0.05    0.30
Q6    1   0.5821  0.4990  0.1748  11.00000  0.05    0.29
Q7    1   0.5900  0.6110  0.3429  11.00000  0.05    0.29
Q8    1   0.9026  0.5924  1.6791  11.00000  0.05    0.28
Q9    1   0.6526  0.5760  0.3912  11.00000  0.05    0.28
Q10   1   0.6801  0.6189  0.5393  11.00000  0.05    0.28
Q11   1   0.9430  0.5122  1.6207  11.00000  0.05    0.27
Q12   1   0.5314  0.6090  0.2329  11.00000  0.05    0.24
Q13   1   0.4504  0.5967  0.0231  11.00000  0.05    0.24
Q14   1   0.8222  0.4909  0.9963  11.00000  0.05    0.21
Q15   1   0.7615  0.4325  1.0111  11.00000  0.05    0.21
Q16   1   0.8472  0.5461  1.4444  11.00000  0.05    0.20
Q17   1   0.9010  0.4570  1.4795  11.00000  0.05    0.20
Q18   1   0.6129  0.5265  0.5897  11.00000  0.05    0.20
Q19   1   0.6651  0.4740  0.7820  11.00000  0.05    0.19
Q20   1   0.8064  0.4583  1.2238  11.00000  0.05    0.19
;
_shelx_res_checksum                75742
_shelx_hkl_file
;
   0   0  -1 37.0026 17.7526   3
   0   0  -1 53.6239 26.3208   4
   0   0  -2 8043.89 284.866   5
   0   0  -2 8407.36 342.703   4
   0   0  -3 68.8382 55.0737   4
   0   0  -4 14091.4 630.475   4
   0   0  -5-41.5827 63.8966   4
   0   0  -6 2057.58 317.698   4
   0   0  -7-57.7506 86.5320   4
   0   0  -8 197.615 129.780   4
   0   0   8 376.203 209.220   1
   0   0  -9 5.60227 21.9767   9
   0   0 -10 1824.11 128.549   9
   0   0 -11-17.4716 32.5537   9
   0   0 -12 88.5405 33.8177   9
   0   0 -13 4.84219 13.6177   9
   0   1   0 792.066 80.0010   1
   0   1  -1 10068.2 339.334   4
   0  -1  -1 9901.57 271.005   3
   0   1   1 10583.8 317.009   1
   0   1  -2 4562.46 155.076   5
   0   1   2 4826.19 258.554   1
   0   1  -2 4567.15 261.929   4
   0  -1  -2 4296.52 230.486   3
   0   1   3 236.067 73.4189   1
   0  -1  -3 294.413 98.2360   4
   0   1  -3 257.141 56.2367   5
   0   1  -3 212.252 78.5267   4
   0  -1  -3 325.173 95.9128   3
   0  -1  -4 5259.95 404.343   4
   0   1   4 6552.91 464.847   1
   0   1  -4 5967.40 435.426   4
   0  -1  -5 6434.84 503.365   4
   0   1   5 6875.59 524.001   1
   0   1  -5 7103.04 524.452   4
   0   1   6 818.790 197.148   1
   0  -1  -6 713.969 198.276   4
   0   1  -6 766.787 185.236   4
   0   1  -7 688.221 208.156   4
   0   1   7 827.426 212.838   1
   0   1  -8 2017.64 382.581   4
   0   1   8 2676.15 405.893   1
   0   1  -9 4026.89 183.366   9
   0  -1  -9 2437.34 143.300   9
   0   1 -10 2.43578 23.6563   9
   0  -1 -10 43.5217 32.6622   9
   0  -1 -11 115.062 34.2862   9
   0   1 -11 122.750 38.8890   9
   0   1 -12 60.8728 30.0730   9
   0  -1 -12 24.3831 21.4417   9
   0   1 -13 15.8245 17.2516   9
   0  -2   0 963386. 10490.2   6
   0   2   0 999999. 10583.2   1
   0  -2  -1 2098.51 134.590   3
   0   2   1 2116.53 181.471   1
   0   2   2 26516.3 727.225   1
   0   2  -2 24428.7 743.481   4
   0  -2  -2 25916.7 628.773   3
   0   2  -3 16165.1 661.363   4
   0   2   3 16680.2 629.354   1
   0  -2  -3 18333.7 644.230   3
   0   2  -4 1685.31 237.747   4
   0   2   4 1568.46 211.944   1
   0   2  -5 9117.49 636.358   4
   0   2   5 7447.55 516.245   1
   0   2  -6 3433.54 440.557   4
   0   2   6 2728.47 334.163   1
   0   2   7 3243.38 406.176   1
   0   2  -7 4192.36 511.782   4
   0   2  -8 326.071 53.3017   9
   0   2  -9 6711.45 245.608   9
   0   2 -10 51.7682 32.2186   9
   0   2 -11 2.56104 30.7221   9
   0   2 -12-29.3110 28.3673   9
   0   2 -13 137.880 28.8491   9
   0   3   0-3.99502 51.6249   1
   0  -3   0-20.9563 54.3972   6
   0  -3   1 147.464 72.2188   6
   0   3   1 169.369 85.1199   1
   0  -3  -1 222.175 90.1758   6
   0  -3  -1 165.961 50.4922   3
   0   3  -2-7.28456 32.4136   2
   0  -3  -2-9.48281 46.0114   3
   0   3   2 46.4723 42.9825   1
   0   3  -2 81.4641 74.1874   4
   0   3   3 1263.16 189.295   1
   0   3  -3 1340.09 214.408   4
   0   3   4 521.796 142.322   1
   0   3  -4 348.255 120.317   4
   0   3  -5 16770.8 914.258   4
   0   3   5 15797.4 805.339   1
   0   3  -6 269.556 142.583   4
   0   3   6 276.372 118.514   1
   0   3  -7 2399.53 433.259   4
   0   3  -8 2699.66 148.593   9
   0  -3  -8 1987.15 131.016  15
   0  -3  -9 1018.03 95.3222  15
   0   3  -9 1498.87 116.508   9
   0   3 -10 5.24654 24.4303   9
   0   3 -11 217.155 45.5718   9
   0   3 -12-10.4834 23.3539   9
   0  -4   0 324.377 117.499   6
   0   4   1 1136.63 203.822   1
   0  -4  -1 965.238 181.090   6
   0   4  -1 1037.17 211.202   4
   0  -4   1 1132.19 193.571   6
   0   4  -2 4523.87 444.938   4
   0  -4   2 4533.11 372.079   6
   0   4   2 4595.89 413.624   1
   0   4   3 3410.38 358.128   1
   0   4  -3 3281.12 377.806   4
   0   4  -4 579.172 182.981   4
   0   4   4 780.298 181.883   1
   0   4  -5 1340.21 280.686   4
   0   4  -6 2956.33 458.685   4
   0  -4  -7 22.6393 30.0884  15
   0  -4  -8 254.420 53.1939  15
   0   4  -8 310.607 54.1879   9
   0  -4  -9 398.841 63.3828  15
   0   4  -9 412.637 61.9877   9
   0  -4 -10 1006.59 90.8478  15
   0   4 -10 856.538 84.6659   9
   0   4 -11 109.298 34.1636   9
   0   4 -12 137.780 27.9517   9
   0  -5   0-77.3482 90.0787   6
   0  -5   1 305.733 122.975   6
   0   5  -1 239.096 121.025   4
   0   5  -2 4392.27 502.724   4
   0   5   2 4490.98 477.609   1
   0   5  -3 2388.46 371.462   4
   0   5   3 2432.68 359.655   1
   0   5  -4 3765.48 491.084   4
   0  -5  -5 1375.51 112.026  12
   0  -5  -5 1357.95 104.469  15
   0  -5  -6 226.352 48.3812  15
   0  -5  -7 990.292 94.2985  15
   0  -5  -8 83.5880 34.9353  15
   0  -5  -9 56.1365 29.8079  15
   0  -5 -10 191.789 42.3014  15
   0  -5 -11 226.906 33.4905  15
   0   6   0 224.224 132.679   4
   0   6  -1 3789.21 520.128   4
   0  -6   2 388.927 58.9040  12
   0  -6  -2 477.461 66.1906  12
   0  -6  -3 256.711 50.5546  12
   0  -6  -3 212.271 49.4404  15
   0  -6  -4 101.592 31.1977  12
   0  -6  -4 107.222 39.2004  15
   0  -6  -5 258.905 49.8297  15
   0  -6  -5 342.895 63.3365  12
   0  -6  -6 100.935 39.6374  15
   0  -6  -7 565.390 72.7230  15
   0  -6  -8 34.4971 28.8182  15
   0  -6  -9 257.815 46.0039  15
   0  -6 -10 98.3985 26.0320  15
   0  -7   0-27.3433 31.7463  12
   0  -7  -1 232.317 54.9048  12
   0  -7   1 193.168 42.8083  12
   0  -7  -2 668.267 80.5882  12
   0  -7   2 580.246 73.5365  12
   0  -7  -2 624.428 73.0583  15
   0  -7   3 996.479 93.0473  12
   0  -7  -3 919.554 90.0047  15
   0  -7  -3 1006.63 97.9409  12
   0  -7  -4 329.814 58.2260  15
   0  -7  -4 270.110 58.9109  12
   0  -7   4 271.093 52.6529  12
   0  -7   5 1406.86 107.973  12
   0  -7  -5 1332.52 108.588  15
   0  -7  -6 1.79038 24.4644  15
   0  -7   6 7.61121 23.1789  12
   0  -7  -7 3.15689 26.2437  15
   0  -7   7 77.6831 36.1457  12
   0  -7  -8 88.0396 30.7753  15
   0  -7  -9 57.5113 22.8112  15
   0  -8   0 2615.43 147.774  12
   0  -8  -1 322.203 55.9492  12
   0  -8   1 363.322 56.4523  12
   0  -8   2 603.963 72.5258  12
   0  -8  -2 678.679 77.7143  12
   0  -8   3 3.03552 26.5529  12
   0  -8  -3 21.7812 29.7479  12
   0  -8  -3 24.4658 24.7733  15
   0  -8  -4 715.712 75.3230  15
   0  -8   4 642.722 71.2475  12
   0  -8  -5 161.501 39.2802  15
   0  -8   5 149.863 35.4441  12
   0  -8  -6 70.8438 30.3233  15
   0  -8   6-5.26049 20.9563  12
   0  -8  -7 52.3615 28.0059  15
   0  -9   0-0.40291 22.0456  12
   0  -9   1 22.5517 21.3175  12
   0  -9  -1 20.6416 25.5713  12
   0  -9   2 80.8796 28.0628  12
   0  -9  -2 35.2657 24.7043  12
   0  -9   3 203.022 37.6678  12
   0  -9   4 275.850 37.1779  12
   1   0 -13-24.3738 17.8459   9
   1   0 -12 12.6134 27.5115   9
   1   0 -11-14.1042 30.3583   9
   1   0 -10 5228.18 220.693   9
   1   0  -9-2.59892 18.0014   9
   1   0  -8 24.6854 62.1234   4
   1   0  -7 45.9390 90.5185   4
   1   0  -6 462.952 156.679   4
   1   0  -5 0.55721 75.4345   4
   1   0  -5 16.5904 58.8079   5
   1   0  -4 6639.97 412.604   4
   1   0  -4 6414.02 363.542   5
   1   0  -3 27.3346 42.0321   4
   1   0  -2 24.9394 32.7485   4
   1   0  -2-5.35504 23.6599   5
   1   0  -1 11.1532 15.0826   4
  -1   0  -1 19.2715 25.8573   3
  -1   0  -1 63.7234 26.5734   2
  -1   0  -1-10.3291 22.2963   4
  -1   0  -2 19916.3 576.191   4
  -1   0  -2 18852.2 510.205   3
  -1   0  -3 35.1330 53.7046   4
  -1   0  -3 36.3997 60.8079   3
  -1   0  -4 2520.83 276.607   4
  -1   0  -5-72.9350 86.4490   4
  -1   0  -6 10616.2 722.622   4
  -1   0  -7-69.4232 69.8180   4
  -1   0  -8 279.946 131.612   4
   1   0   8 263.928 101.831   1
  -1   0  -9 22.1980 36.0435   9
  -1   0 -10 16.2402 24.9713   9
  -1   0 -11-10.9407 23.7163   9
  -1   0 -12 301.747 48.5803   9
  -1   0 -13-32.6765 17.3262   9
   1   1 -13 36.1400 23.5562   9
   1  -1 -12 100.047 28.6386   9
   1   1 -12 122.499 38.1494   9
   1  -1 -11 10.3759 22.4897   9
   1   1 -11-23.0513 29.3546   9
   1   1 -10 113.335 41.6470   9
   1  -1 -10 47.8034 30.5013   9
   1  -1  -9 4153.62 189.974   9
   1   1  -9 6360.21 231.484   9
   1   1  -8 1649.10 342.100   4
   1  -1  -7 989.052 242.581   4
  -1   1   7 1015.82 230.055   1
   1   1  -7 983.860 248.536   4
   1   1  -6 567.996 170.996   4
   1  -1  -6 606.795 184.303   4
  -1   1   6 324.605 135.698   1
   1   1  -5 4041.98 397.827   4
   1   1  -5 3519.43 271.045   5
  -1   1   5 4117.67 404.223   1
   1  -1  -5 3449.15 356.520   4
   1   1  -4 2486.49 272.844   4
  -1   1   4 3218.15 303.406   1
   1  -1  -4 2581.67 253.534   5
   1  -1  -4 2616.57 269.851   4
   1  -1  -3 5550.02 342.899   4
  -1   1   3 6025.57 335.202   1
   1   1  -3 4987.92 231.199   5
   1   1  -3 5350.65 326.534   4
   1   1  -2 5986.51 205.293   5
  -1   1   2 6635.65 268.606   1
   1   1  -2 6153.65 294.655   4
   1   1  -1 39759.9 758.068   4
  -1   1   1 38807.0 618.839   1
  -1  -1   1 38555.5 556.496   6
   1   1   0 116.520 36.2991   1
   1  -1   0 113.579 25.2864   5
   1   1   1 28476.3 620.858   1
  -1   1  -1 28112.6 576.811   4
   1   1   2 6812.89 342.383   1
  -1   1  -2 6536.76 329.691   4
  -1  -1  -2 7215.14 324.752   3
  -1  -1  -3 4507.84 340.341   4
  -1  -1  -3 4612.57 308.889   3
  -1   1  -3 4712.25 335.945   4
   1   1   3 5182.54 375.467   1
  -1  -1  -4 14890.6 669.757   3
  -1  -1  -4 13113.5 660.343   4
   1   1   4 15550.2 751.639   1
  -1   1  -4 15182.7 727.973   4
   1   1   5 5044.04 478.995   1
  -1  -1  -5 4263.80 424.908   4
  -1   1  -5 4625.53 433.501   4
   1   1   6 795.071 211.350   1
  -1   1  -6 643.856 176.397   4
  -1  -1  -6 751.342 204.603   4
   1   1   7 3384.09 436.685   1
  -1   1  -7 3922.39 491.099   4
  -1   1  -8-5.61412 28.0612   9
  -1   1  -8 84.7674 83.9243   4
   1   1   8 15.7723 53.9878   1
  -1   1  -9 2391.94 143.363   9
  -1  -1  -9 1463.98 109.359   9
  -1   1 -10 83.1906 38.1837   9
  -1  -1 -10 132.090 40.6108   9
  -1  -1 -11 46.7049 26.6070   9
  -1   1 -11 127.054 42.6925   9
  -1   1 -12-12.1635 23.7015   9
  -1  -1 -12 22.9442 20.2851   9
  -1   1 -13 73.5754 23.0807   9
   1   2 -13 103.549 32.6501   9
   1   2 -12-2.39590 23.7348   9
   1   2 -11 136.101 35.8309   9
   1   2 -10 26.0533 29.4547   9
   1   2  -9 1758.46 123.499   9
   1   2  -8 325.467 52.9431   9
   1   2  -8 397.035 159.902   4
   1   2  -7 1596.12 325.596   4
   1   2  -6 212.117 124.539   4
  -1   2   6 153.901 57.8912   1
  -1   2   5 3723.98 336.601   1
   1   2  -5 4300.45 426.523   4
  -1   2   4 3749.93 298.095   1
   1   2  -4 4076.64 360.475   4
  -1   2   3 14231.7 524.873   1
   1  -2  -3 13924.6 577.605   5
   1   2  -3 13622.6 589.541   4
   1   2  -2 1939.34 206.910   4
   1  -2  -2 1873.48 195.492   5
  -1   2   2 1901.34 170.540   1
   1  -2  -1 394736. 4537.82   5
  -1   2   1 396118. 4546.81   1
  -1  -2   1 389633. 4484.02   6
  -1  -2   0 1621.84 153.969   6
   1   2   0 1841.42 181.447   1
   1   2   1 74.4662 51.4382   1
  -1   2  -1 72.0700 51.7796   2
  -1   2  -1 152.107 74.2507   4
  -1  -2  -1 128.295 56.6614   3
   1   2   2 4564.58 310.144   1
  -1  -2  -2 4538.88 277.569   3
  -1   2  -2 4157.85 290.500   4
  -1  -2  -3 42815.3 1056.79   3
   1   2   3 40732.6 1087.44   1
  -1   2  -3 41903.2 1134.76   4
  -1   2  -3 42514.4 722.506   2
  -1  -2  -4 325.009 104.817   3
  -1   2  -4 175.553 82.9830   4
   1   2   4 269.429 102.755   1
   1   2   5 5129.49 444.565   1
  -1   2  -5 6169.68 550.864   4
  -1   2  -6 412.973 169.464   4
   1   2   6 450.596 154.320   1
   1   2   7 1267.58 265.901   1
  -1   2  -7 1476.10 320.154   4
  -1   2  -8 1374.77 104.769   9
  -1   2  -9 3770.83 182.086   9
  -1   2 -10 81.8765 35.6438   9
  -1   2 -11 70.4903 36.4790   9
  -1   2 -12 10.7212 21.4629   9
  -1   2 -13 190.753 32.8857   9
   1   3 -13 9.98975 17.0263   9
   1   3 -12 139.764 36.7576   9
   1   3 -11 369.961 57.6091   9
   1   3 -10 186.045 44.5976   9
   1   3  -9 86.1232 38.0315   9
   1   3  -8 2374.57 139.575   9
   1  -3  -8 2904.17 154.297  15
   1   3  -7 61.9297 84.9768   4
   1   3  -6 858.630 244.493   4
  -1   3   5 11160.8 628.856   1
   1   3  -5 12116.0 764.131   4
   1   3  -4 64.7079 87.1180   4
  -1   3   4 21.6580 45.5759   1
  -1   3   3 196.145 81.9640   1
   1   3  -3 149.712 87.0626   4
   1  -3  -2 1651.83 224.616   6
  -1  -3   2 1523.31 169.966   6
   1   3  -2 1619.31 240.813   4
  -1   3   2 1434.22 187.659   1
   1  -3  -1 19749.5 753.422   6
  -1   3   1 19881.3 714.616   1
  -1  -3   1 18556.5 638.266   6
  -1  -3   0 264.680 95.7703   6
   1  -3   0 319.370 99.7455   6
   1   3   0 229.171 84.3109   1
  -1   3  -1 1814.29 231.070   4
  -1  -3  -1 2043.20 170.430   3
   1   3   1 1775.72 224.884   1
  -1   3  -2 11084.9 582.729   4
  -1  -3  -2 11949.7 477.629   3
   1   3   2 10606.5 530.142   1
   1   3   3 2413.36 281.960   1
  -1   3  -3 2691.91 305.260   4
  -1  -3  -3 2562.99 257.262   3
  -1  -3  -4 2296.74 286.954   3
   1   3   4 1728.62 259.269   1
  -1   3  -4 1933.29 282.852   4
  -1   3  -5 20825.1 1043.41   4
   1   3   5 18910.7 924.822   1
   1   3   6 34.6253 87.2619   1
  -1   3  -6 63.9136 126.726   4
  -1   3  -7 1573.62 338.550   4
  -1   3  -8 277.137 53.3424   9
  -1  -3  -8 205.196 45.4792  15
  -1  -3  -9 30.2516 36.2501  15
  -1   3  -9-16.8350 26.2338   9
  -1   3 -10 265.547 56.1137   9
  -1   3 -11 218.188 45.1775   9
  -1   3 -12 22.8118 24.7306   9
   1   4 -12 36.7052 21.2903   9
   1   4 -11 49.8803 29.7239   9
   1  -4 -10 2058.85 130.479  15
   1   4 -10 1896.91 123.096   9
   1   4  -9-6.70487 30.6565   9
   1  -4  -9 27.2356 27.9069  15
   1  -4  -8 429.177 59.5049  15
   1   4  -8 449.312 62.3547   9
   1  -4  -7 167.386 39.3329  15
   1   4  -6 184.903 131.102   4
   1   4  -5 585.752 188.122   4
   1   4  -4 653.725 182.314   4
   1   4  -3 3023.80 367.422   4
  -1   4   3 3309.98 338.823   1
  -1   4   2 303.741 118.936   1
   1   4  -2 364.928 152.044   4
   1  -4  -2 144.645 101.998   6
  -1   4   1 12678.0 665.178   1
   1  -4  -1 13093.4 697.568   6
  -1  -4   1 13004.7 622.776   6
  -1  -4   0 12884.9 655.247   6
   1  -4   0 13330.5 682.885   6
   1   4   0 12887.8 711.493   1
   1  -4   1 229.889 83.1325   6
   1   4   1 208.362 112.413   1
  -1   4  -1 266.910 110.584   4
  -1   4  -2 90.0466 88.5351   4
   1   4   2 78.3846 75.7214   1
   1   4   3 3911.36 397.871   1
  -1   4  -3 4004.69 424.840   4
  -1   4  -4 587.485 176.270   4
   1   4   4 528.376 149.700   1
   1   4   5 1501.39 262.328   1
  -1   4  -5 1372.16 290.271   4
  -1   4  -6 9205.83 832.685   4
  -1   4  -7 19.7682 24.7928   9
  -1  -4  -7-37.4497 38.4785  15
  -1   4  -8 3060.10 160.816   9
  -1  -4  -8 3447.25 176.977  15
  -1   4  -9 381.644 60.2159   9
  -1  -4  -9 413.868 62.5375  15
  -1   4 -10 661.703 74.7170   9
  -1  -4 -10 677.012 75.7068  15
  -1   4 -11 123.060 32.9162   9
   1  -5 -10 162.808 38.6094  15
   1  -5  -9-8.61763 26.1426  15
   1  -5  -8 69.6019 31.9688  15
   1  -5  -7 46.9881 30.3040  15
   1  -5  -6 1402.96 110.814  15
   1  -5  -5 1162.95 103.463  12
   1  -5  -5 1076.56 94.9537  15
   1   5  -4 1747.96 338.344   4
   1   5  -3 302.509 131.158   4
   1   5  -2 3814.65 473.718   4
   1   5  -1 1390.99 297.194   4
   1  -5  -1 1340.84 245.734   6
  -1   5   0 9.75752 57.7768   4
   1  -5   0-33.2221 96.8821   6
  -1   5  -1 1378.70 287.791   4
   1   5   1 1389.44 269.126   1
   1  -5   1 1272.85 229.947   6
  -1   5  -2 319.865 148.943   4
   1   5   2 305.492 148.373   1
  -1   5  -3 523.795 181.260   4
   1   5   3 607.619 198.951   1
  -1   5  -4 6301.59 638.027   4
  -1  -5  -5 1979.17 128.673  15
  -1  -5  -6 1058.27 98.3017  15
  -1  -5  -7 1140.23 102.431  15
  -1  -5  -8 686.143 81.3497  15
  -1  -5  -9 86.6156 34.8378  15
  -1  -5 -10 94.7369 28.4085  15
  -1  -5 -11 6.18293 17.8151  15
   1  -6 -10 87.4412 28.3372  15
   1  -6  -9 306.199 52.6479  15
   1  -6  -8-46.5121 32.8383  15
   1  -6  -7 829.650 87.7005  15
   1  -6  -6 45.7826 32.1589  15
   1  -6  -5-15.9754 31.6873  12
   1  -6  -5 23.3179 26.2645  15
   1  -6  -4 52.0400 28.5888  15
   1  -6  -4 82.8049 37.9305  12
   1  -6  -3 5337.63 204.629  14
   1  -6  -3 5629.78 222.806  12
   1  -6  -3 5394.66 213.741  15
   1  -6  -2 718.784 78.1899  12
   1  -6  -2 674.712 69.6369  14
  -1   6   1 5487.87 619.675   4
   1   6  -1 5655.56 646.271   4
  -1   6   0-70.4907 105.262   4
   1   6   0-44.3496 77.1865   4
  -1   6  -1 807.963 249.314   4
  -1  -6  -2 441.963 62.0792  12
  -1  -6  -3 575.311 73.6681  12
  -1  -6  -3 591.817 71.4510  15
  -1  -6  -4 303.177 56.9652  12
  -1  -6  -4 309.161 54.4898  15
  -1  -6  -5 770.740 83.1415  15
  -1  -6  -6 1678.89 122.427  15
  -1  -6  -7 115.028 37.6815  15
  -1  -6  -8 251.134 49.9263  15
  -1  -6  -9 157.235 38.7911  15
  -1  -6 -10 145.836 30.3598  15
   1  -7  -9 163.654 34.2148  15
   1  -7  -8 74.6863 31.1432  15
   1  -7  -7-22.0866 26.7446  15
  -1  -7   6-16.3372 23.2072  12
   1  -7  -6 27.9105 25.1704  15
   1  -7  -5 2105.61 136.875  15
  -1  -7   5 2115.52 129.919  12
   1  -7  -4 23.6882 28.5336  15
   1  -7  -4 19.4746 29.6842  12
  -1  -7   4 4.70899 29.2854  12
   1  -7  -3 1568.80 118.322  12
   1  -7  -3 1510.39 115.627  15
  -1  -7   3 1381.09 108.157  12
   1  -7  -2 1281.38 100.804  14
   1  -7  -2 1366.23 107.804  15
   1  -7  -2 1370.47 108.776  12
  -1  -7   2 1310.50 105.292  12
   1  -7  -1 606.931 68.0091  14
  -1  -7   1 599.136 71.1781  12
   1  -7  -1 570.528 69.8175  12
  -1  -7   0-2.68043 27.2794  12
   1  -7   0 21.4316 27.3688  12
  -1  -7  -1 86.8690 31.6191  12
   1  -7   1 68.1159 34.7341  12
  -1  -7  -2 100.666 36.5938  12
   1  -7   2 140.260 44.0919  12
  -1  -7  -2 42.8467 23.7468  15
   1  -7   3 342.713 61.6384  12
  -1  -7  -3 314.020 56.6415  12
  -1  -7  -3 272.848 51.3293  15
  -1  -7  -4 915.069 94.5669  12
  -1  -7  -4 914.401 88.4261  15
   1  -7   4 962.930 90.9314  12
  -1  -7  -5 758.218 81.6140  15
  -1  -7  -6 400.009 60.0278  15
  -1  -7  -7 33.6504 28.3242  15
  -1  -7  -8 77.6863 28.7229  15
   1  -7   8 62.4562 26.8399  12
  -1  -7  -9-13.0053 14.4451  15
   1  -8  -8 63.3114 22.3159  15
   1  -8  -7 22.2654 22.0413  15
   1  -8  -6-9.59946 19.8058  15
   1  -8  -5 28.5859 23.8060  15
   1  -8  -4 288.104 50.7080  15
  -1  -8   4 328.540 52.3824  12
   1  -8  -4 321.644 57.9571  12
   1  -8  -3 22.3953 30.4020  12
  -1  -8   3 105.979 31.1187  12
   1  -8  -3 55.9174 27.9646  15
  -1  -8   2 107.952 33.7766  12
   1  -8  -2 65.4932 29.3522  12
  -1  -8   1 267.302 50.5018  12
   1  -8  -1 261.817 52.3552  12
   1  -8   0 1475.59 112.625  12
  -1  -8   0 1473.25 110.752  12
  -1  -8  -1 398.155 58.7541  12
   1  -8   1 398.939 58.9175  12
   1  -8   2 226.233 49.7293  12
  -1  -8  -2 195.819 45.3121  12
   1  -8   3 45.7820 29.9924  12
  -1  -8  -3 29.4031 20.4054  15
  -1  -8  -3 15.3936 29.9703  12
  -1  -8  -4 538.250 61.9762  15
   1  -8   4 479.533 61.3712  12
   1  -8   5 66.1034 31.4342  12
  -1  -8  -5 90.2138 31.8785  15
  -1  -8  -6 28.1489 21.8717  15
   1  -8   6 109.213 31.6602  12
  -1  -8  -7 21.8948 20.1106  15
   1  -9  -5 359.398 39.2243  15
   1  -9  -4 547.391 51.6332  15
  -1  -9   3 148.606 33.5387  12
  -1  -9   2-2.92059 19.7489  12
   1  -9  -2 1.57255 22.8459  12
  -1  -9   1 102.593 31.6168  12
   1  -9  -1 109.166 35.7908  12
  -1  -9   0 60.1086 25.6872  12
   1  -9   0 44.5205 27.1096  12
  -1  -9  -1-4.15427 20.8782  12
   1  -9   1-28.0761 25.3789  12
   1  -9   2 167.647 37.3668  12
   1  -9   3-9.69031 20.7001  12
   1  -9   4 170.598 33.8615  12
   2   0 -13-12.8158 19.2544   9
   2   0 -12 64.4619 33.4002   9
   2   0 -11-27.6089 31.6670   9
   2   0 -10 14390.6 378.660   9
   2   0  -9 6.87164 17.9834   9
   2   0  -8 522.832 197.876   4
   2   0  -7 48.6778 73.2228   4
   2   0  -6 14241.4 685.755   5
   2   0  -6 14472.7 784.870   4
   2   0  -5-37.9639 73.0175   4
   2   0  -5 62.9820 76.7494   5
   2   0  -4 33736.5 888.020   5
   2   0  -4 35536.6 966.594   4
   2   0  -3 61.5265 55.1072   4
  -2   0   2 28294.8 543.942   2
   2   0  -2 29455.6 507.808   6
  -2   0   1 6.25923 18.6145   2
   2   0  -1 15.5241 11.7618   4
  -2   0   0 15552.1 295.243   4
  -2   0   0 15005.1 363.196   2
  -2   0  -1 11.7792 27.5188   2
  -2   0  -1 0.74026 34.9675   4
  -2   0  -2 14734.0 516.763   4
  -2   0  -2 14615.6 485.084   3
  -2   0  -3-51.9680 66.1329   4
  -2   0  -3-33.9312 63.4467   3
  -2   0  -4 22994.3 841.701   3
  -2   0  -4 20804.3 841.781   4
  -2   0  -5 73.5867 79.8657   4
  -2   0  -6 2471.71 357.939   4
  -2   0  -7-38.1090 58.0393   4
   2   0   7-8.64788 90.7577   1
   2   0   8 442.926 197.717   1
  -2   0  -8 273.946 44.5119   9
  -2   0  -9-17.9096 28.4093   9
  -2   0 -10 11.4046 22.9210   9
  -2   0 -11-6.13906 26.4056   9
  -2   0 -12 383.716 52.3754   9
   2   1 -13 39.5499 25.8559   9
   2   1 -12 249.655 50.5736   9
   2  -1 -12 225.001 41.7386   9
   2  -1 -11 55.3979 25.9381   9
   2   1 -11 12.7621 25.1815   9
   2   1 -10 620.873 78.4923   9
   2  -1 -10 665.550 73.6818   9
   2  -1  -9 2417.48 138.925   9
   2   1  -9 2292.45 139.093   9
   2   1  -8 648.454 208.927   4
   2   1  -7 7823.44 649.769   4
   2  -1  -7 7078.55 610.638   4
   2  -1  -6 4251.56 391.314   5
   2  -1  -6 4245.94 426.886   4
   2   1  -6 4087.26 424.420   4
  -2   1   6 4714.00 449.315   1
   2   1  -6 4327.74 347.661   5
   2  -1  -5 64203.9 1560.26   5
   2  -1  -5 65057.0 1610.41   4
   2   1  -5 64849.4 1366.54   5
   2  -1  -4 25.0587 58.5843   5
   2   1  -4 72.9621 59.2996   4
   2  -1  -4 62.1693 55.1654   4
  -2   1   4-27.3436 79.1142   1
   2   1  -3 29012.1 789.767   4
   2   1  -3 28875.3 664.568   5
   2  -1  -3 31446.3 810.087   4
  -2   1   3 32179.9 733.754   1
  -2   1   2 7878.06 244.621   1
   2  -1  -2 8446.81 351.630   6
   2   1  -2 7467.31 318.555   4
  -2   1   1 16953.0 321.794   1
   2  -1  -1 16974.1 427.428   5
   2   1  -1 17650.4 478.448   1
  -2   1   0 556.024 67.4397   4
   2   1   0 463.594 73.3657   1
  -2   1   0 578.326 79.6388   2
   2  -1   0 616.607 58.1660   5
  -2   1  -1 315.445 58.3831   2
  -2   1  -1 395.473 76.1983   4
   2   1   1 391.029 86.5233   1
  -2   1  -1 279.615 47.0262   3
  -2  -1  -2 3643.87 261.365   3
  -2   1  -2 3192.35 200.873   3
  -2   1  -2 3443.17 245.113   4
  -2   1  -2 3245.17 201.005   2
   2   1   2 3200.41 256.631   1
  -2   1  -3 3313.03 264.367   3
  -2   1  -3 3567.15 314.523   4
  -2  -1  -3 3135.01 266.488   3
  -2  -1  -3 2834.20 286.727   4
   2   1   3 3184.86 299.529   1
   2   1   4 40689.6 1291.92   1
  -2  -1  -4 40867.6 1165.04   3
  -2  -1  -4 39226.0 1218.48   4
  -2   1  -4 40875.5 1226.93   4
   2   1   5 1345.01 243.354   1
  -2  -1  -5 1479.95 259.423   3
  -2  -1  -5 1225.12 249.814   4
  -2   1  -5 1293.90 235.948   4
  -2   1  -6 1156.14 251.074   4
   2   1   6 1123.67 241.976   1
   2   1   7 2906.51 418.224   1
  -2   1  -7 3188.69 457.823   4
  -2   1  -8 1032.71 90.2952   9
  -2  -1  -8 1020.82 87.0675   9
  -2  -1  -9 604.287 71.1165   9
  -2   1  -9 959.140 93.7120   9
  -2   1 -10 481.643 68.3935   9
  -2  -1 -10 369.912 60.0007   9
  -2   1 -11 152.968 44.3730   9
  -2  -1 -11 156.556 35.4462   9
  -2   1 -12-23.9443 28.0100   9
  -2   1 -13 646.956 55.4081   9
   2   2 -13 190.449 36.8535   9
   2   2 -12 62.4849 32.5917   9
   2   2 -11 533.372 68.3836   9
   2   2 -10 1981.44 134.975   9
   2   2  -9 4.36536 22.6306   9
   2   2  -8 232.255 163.177   4
   2   2  -7 5791.20 596.002   4
   2   2  -6 3735.01 453.894   4
   2   2  -5 737.422 183.433   4
   2  -2  -5 666.824 163.225   5
  -2   2   5 913.604 158.000   1
   2   2  -4 1486.61 218.538   4
  -2   2   4 1591.19 183.276   1
   2  -2  -4 1573.73 216.901   5
   2   2  -4 1469.79 137.112   5
  -2  -2   3 100.800 23.7942   6
   2  -2  -3 101.481 69.2472   5
  -2   2   3 95.6635 53.5816   1
   2   2  -3 169.869 74.4213   4
   2  -2  -3 161.574 88.6079   6
   2   2  -3 159.115 43.2062   5
   2   2  -2 12849.3 548.950   4
  -2   2   2 11858.7 398.442   1
  -2  -2   2 12097.9 330.284   6
   2  -2  -2 12394.2 499.022   5
  -2   2   1 116738. 1672.97   1
   2  -2  -1 117560. 1711.10   5
   2   2  -1 113384. 1896.52   1
   2  -2   0 2168.20 138.459   5
   2   2   0 1786.50 190.028   1
   2   2   1 4285.83 298.503   1
  -2   2  -1 4848.32 297.956   4
  -2   2  -1 4942.51 273.387   2
   2   2   2 2705.19 260.260   1
  -2   2  -2 2436.20 233.652   4
  -2   2  -2 2413.30 169.835   2
  -2  -2  -2 2931.65 246.261   3
  -2  -2  -3 7284.26 428.822   3
   2   2   3 6883.55 436.544   1
  -2   2  -3 6956.74 443.419   4
  -2  -2  -4 204.018 103.787   3
  -2   2  -4 190.109 102.789   4
   2   2   4 232.556 103.285   1
  -2  -2  -5 12176.4 744.624   3
  -2   2  -5 12118.8 788.787   4
   2   2   5 9815.70 645.913   1
   2   2   6 893.561 217.814   1
  -2   2  -6 1024.08 246.815   4
   2   2   7 371.836 158.096   1
  -2   2  -7 352.338 170.721   4
  -2   2  -8 711.066 78.2787   9
  -2  -2  -8 773.909 82.0485  15
  -2   2  -9 1983.16 134.088   9
  -2   2 -10 214.696 50.3921   9
  -2   2 -11 98.1405 38.3769   9
  -2   2 -12-22.2781 21.9193   9
   2   3 -13 18.7626 17.8399   9
   2   3 -12 47.9840 26.6770   9
   2   3 -11 239.653 51.0724   9
   2   3 -10 387.744 59.9353   9
   2   3  -9-12.8867 27.0718   9
   2   3  -8 798.187 82.4415   9
   2  -3  -8 906.571 87.1566  15
   2   3  -7 9733.57 849.295   4
   2   3  -6 998.511 250.340   4
   2   3  -5 2749.67 366.027   4
   2   3  -4 1187.67 225.895   4
  -2   3   4 1061.43 158.530   1
   2   3  -3-13.5880 51.8870   4
   2  -3  -3 50.3023 64.7355   6
  -2   3   3 4.69192 40.9021   1
  -2   3   2 16605.9 632.703   1
   2  -3  -2 17045.6 739.853   6
  -2  -3   2 16501.8 538.746   6
   2   3  -2 17303.0 778.360   4
   2  -3  -1 9982.40 534.112   6
   2   3  -1 9043.36 533.018   1
   2   3   0 20.4953 69.1246   1
   2   3   1 784.875 152.364   1
  -2   3  -1 995.661 150.135   2
  -2   3  -1 848.666 158.360   4
  -2  -3  -1 916.953 130.345   3
  -2  -3  -2 1021.04 153.886   3
  -2   3  -2 880.003 164.891   4
  -2   3  -2 747.146 117.545   2
   2   3   2 776.826 155.305   1
   2   3   3 5849.52 452.823   1
  -2   3  -3 5706.79 449.214   4
  -2  -3  -3 6134.80 416.533   3
  -2   3  -4 7990.64 585.494   4
   2   3   4 7778.65 567.630   1
  -2  -3  -4 8971.18 573.900   3
   2   3   5 88.3397 87.2644   1
  -2   3  -5 31.0062 85.4200   4
  -2   3  -6 276.887 136.034   4
   2   3   6 161.541 83.9962   1
  -2   3  -7 24.1604 25.3260   9
  -2  -3  -7 49.0701 25.0741  15
  -2   3  -8 755.088 83.8949   9
  -2  -3  -8 1034.59 96.9419  15
  -2  -3  -9 92.4328 34.8697  15
  -2   3  -9 77.0229 31.1816   9
  -2  -3 -10 592.185 71.3061  15
  -2   3 -10 485.865 68.5726   9
  -2   3 -11-11.8766 21.5529   9
  -2   3 -12-2.88351 19.2319   9
   2   4 -12 23.7709 22.4590   9
   2   4 -11 10.1350 21.5176   9
   2  -4 -10 340.470 53.5471  15
   2   4 -10 282.283 50.6500   9
   2  -4  -9 96.2648 32.6205  15
   2   4  -9 66.1192 28.7912   9
   2  -4  -8 1154.96 100.779  15
   2   4  -8 937.695 87.3697   9
   2  -4  -7 1334.91 107.043  15
   2   4  -6 51.9988 83.2472   4
   2   4  -5 140.795 77.4718   4
   2   4  -4 15414.8 889.481   4
  -2   4   3 5280.35 428.308   1
   2   4  -3 5228.50 493.826   4
   2  -4  -3 5062.27 474.661   6
  -2   4   2 33755.9 1103.69   1
   2  -4  -2 34619.4 1222.75   6
   2   4  -2 35123.8 1312.13   4
   2  -4  -1 2187.51 291.808   6
   2  -4   0 15045.8 747.630   6
   2   4   0 14364.7 772.545   1
  -2   4  -1 2011.56 286.555   4
  -2   4  -1 2041.25 257.671   2
   2   4   1 1832.03 270.970   1
   2   4   2 21179.5 944.679   1
  -2   4  -2 19813.6 903.626   4
  -2   4  -3-0.15023 49.0394   4
   2   4   3 67.0419 82.0779   1
   2   4   4 49.3866 64.3014   1
  -2   4  -4 88.7794 101.644   4
   2   4   5 921.842 215.716   1
  -2   4  -5 963.294 247.179   4
  -2  -4  -6 5668.01 217.703  15
  -2  -4  -7 44.2004 31.6632  15
  -2   4  -7 43.8389 28.7002   9
  -2  -4  -8 2965.58 164.210  15
  -2   4  -8 2755.94 153.730   9
  -2   4  -9 434.812 64.9404   9
  -2  -4  -9 350.384 61.1964  15
  -2   4 -10 703.661 75.8012   9
  -2  -4 -10 727.607 75.6607  15
  -2   4 -11 113.925 30.4169   9
   2   5 -11 190.624 35.1968  13
   2  -5 -10 13.6419 21.8136  15
   2  -5  -9 52.9283 28.8044  15
   2  -5  -8 130.691 45.6188  15
   2  -5  -7 4784.56 209.944  15
   2  -5  -6 2732.63 156.474  15
   2  -5  -5 592.305 74.0948  12
   2   5  -5 479.942 188.967   4
   2  -5  -5 591.419 68.5812  15
   2   5  -4 247.200 152.807   4
   2   5  -3 14.1829 119.461   4
   2  -5  -2-16.2832 67.3329   6
   2   5  -2 100.074 100.676   4
   2  -5  -1 1889.84 300.416   6
   2   5  -1 1917.13 349.479   4
  -2   5   0 34.9776 58.5279   4
  -2   5   0-23.3418 76.6597   2
   2  -5   0 54.6852 87.0323   6
   2   5   1 394.197 139.544   1
  -2   5  -1 208.118 110.436   4
   2  -5   1 344.314 139.648   6
  -2   5  -2 4065.67 460.949   4
   2   5   2 4871.04 523.928   1
  -2   5  -3 793.315 227.318   4
   2   5   3 818.464 230.382   1
  -2   5  -4 6469.21 649.479   4
   2   5   4 6210.33 615.510   1
  -2  -5  -5-3.07706 26.3730  15
  -2  -5  -6 758.102 81.0784  15
  -2  -5  -7 173.186 44.4381  15
  -2  -5  -8 87.0426 39.1040  15
  -2  -5  -9 215.575 46.7113  15
  -2  -5 -10 8.06572 24.1988  15
   2  -6 -10 27.5133 21.9557  15
   2  -6  -9 96.7019 31.5143  15
   2  -6  -8 30.6596 28.6807  15
   2  -6  -7 195.664 49.6445  15
   2  -6  -6 423.171 64.9871  15
   2  -6  -5 1213.51 112.348  12
   2  -6  -5 1081.47 100.147  15
   2  -6  -4 484.446 64.9932  15
   2  -6  -4 463.876 61.2049  14
   2  -6  -4 547.970 72.5291  12
   2  -6  -3 2144.71 128.248  14
   2  -6  -3 2382.07 144.026  12
  -2  -6   3 2146.07 128.126  12
   2  -6  -2 1949.50 125.107  12
   2  -6  -2 1876.87 116.965  14
  -2   6   1 4123.75 529.856   4
  -2   6   1 4728.79 555.414   2
   2   6  -1 4278.31 570.045   4
   2  -6  -1 4017.19 181.067  12
   2  -6  -1 4740.63 538.424   6
   2  -6   0 70.8627 29.1344  12
   2  -6   0 91.1602 94.0115   6
  -2   6   0 45.7451 90.1057   4
  -2   6  -1 5.43760 99.9086   4
   2  -6   1-3.25645 24.1537  12
  -2  -6  -2 2178.31 132.155  12
  -2  -6  -2 2111.39 126.553  15
  -2  -6  -3 1032.15 95.3512  12
  -2  -6  -3 909.758 86.5181  15
  -2  -6  -4 331.615 58.9991  15
  -2  -6  -4 293.361 56.3581  12
  -2  -6  -5 503.100 71.1531  15
  -2  -6  -6 503.959 66.9145  15
  -2  -6  -7 12.5864 26.0596  15
  -2  -6  -8 145.444 41.4987  15
  -2  -6  -9 92.5957 29.6496  15
  -2  -6 -10 190.637 32.0106  15
   2  -7  -9 146.978 32.6113  15
   2  -7  -8-14.5628 24.3809  15
   2  -7  -7 1239.43 99.6158  15
   2  -7  -6 271.850 54.2016  15
   2  -7  -5 2087.29 136.042  15
   2  -7  -5 2215.36 146.154  12
   2  -7  -4 31.9760 22.8154  15
   2  -7  -4 54.0893 31.1620  12
  -2  -7   3 1640.89 112.437  12
   2  -7  -3 1557.30 116.408  15
   2  -7  -3 1583.43 114.170  14
   2  -7  -3 1798.58 127.128  12
   2  -7  -2 644.033 74.4648  15
   2  -7  -2 651.233 78.5614  12
  -2  -7   2 708.197 78.3492  12
   2  -7  -2 621.275 71.7831  14
  -2  -7   1 559.356 67.7626  12
   2  -7  -1 580.899 69.2864  14
   2  -7  -1 658.463 80.3080  12
  -2  -7   0 136.653 44.3462  12
   2  -7   0 35.7904 27.7263  12
  -2  -7  -1 272.863 52.9535  12
   2  -7   1 255.718 55.0049  12
   2  -7   2 522.196 71.4554  12
  -2  -7  -2 488.154 69.7433  12
  -2  -7  -3 327.823 56.5127  12
   2  -7   3 362.957 63.2067  12
  -2  -7  -3 334.822 55.6280  15
   2  -7   4 998.647 94.0248  12
  -2  -7  -4 864.342 87.2921  15
  -2  -7  -5 49.7019 27.0714  15
  -2  -7  -6 151.298 41.0788  15
  -2  -7  -7 40.5230 26.0593  15
   2  -7   8 35.4287 23.8009  12
  -2  -7  -8 39.0109 21.4854  15
  -2  -7  -9 31.0785 16.9514  15
   2  -8  -8 142.031 30.1171  15
   2  -8  -7 50.8888 23.8027  15
   2  -8  -6 64.0698 26.9146  15
   2  -8  -5 531.249 64.3101  15
   2  -8  -4 253.012 47.0242  15
   2  -8  -4 269.329 53.3584  12
  -2  -8   3 6.75841 24.8253  12
   2  -8  -3 76.3594 33.4700  15
   2  -8  -3 15.1166 27.7126  12
   2  -8  -2 315.662 50.7888  15
  -2  -8   2 347.882 54.6827  12
   2  -8  -2 357.787 59.6768  12
  -2  -8   1 21.2122 24.3992  12
   2  -8  -1 4.15964 28.1976  12
  -2  -8   0 531.763 66.3486  12
   2  -8   0 607.966 72.8192  12
  -2  -8  -1 355.932 59.1582  12
   2  -8   1 231.590 48.8341  12
   2  -8   2 10.4040 30.3887  12
  -2  -8  -2 11.3505 26.8517  12
   2  -8   3 13.2669 24.9852  12
  -2  -8  -3 50.5067 25.3149  15
  -2  -8  -4 177.819 38.7147  15
   2  -8   4 128.128 36.2235  12
   2  -8   5 319.118 48.8212  12
  -2  -8  -5 305.093 48.8491  15
  -2  -8  -6 9.05571 18.3269  15
   2  -8   6 23.0004 25.0290  12
  -2  -8  -7 45.7416 22.9690  15
   2  -9  -5 416.187 43.0051  15
   2  -9  -4-17.5612 17.4319  15
   2  -9  -3 379.360 52.4130  12
   2  -9  -2-13.2986 25.6242  12
   2  -9  -1 80.1212 28.5802  12
  -2  -9   1 127.164 31.5996  12
   2  -9   0 207.547 42.5967  12
  -2  -9   0 195.296 38.9823  12
  -2  -9  -1 32.1580 27.0360  12
   2  -9   1-42.7920 27.2037  12
   2  -9   2 54.7466 28.8967  12
   2  -9   3 37.1100 26.1695  12
   2  -9   4 399.600 45.4515  12
   3   0 -13 5.63339 19.1583   9
   3   0 -12 319.060 53.0253   9
   3   0 -11-1.83983 26.5864   9
   3   0 -10 1958.69 133.567   9
   3   0  -9 26.1191 24.6518   9
   3   0  -8 2468.80 393.352   4
   3   0  -7-47.4204 88.6859   4
   3   0  -7-33.0260 56.8687   5
   3   0  -6 21649.1 935.876   4
   3   0  -6 20734.4 856.515   5
  -3   0   5 59.6139 51.2100   2
   3   0  -5-24.6952 55.6605   4
   3   0  -5 10.8084 43.3217   5
   3   0  -4 11680.0 503.852   5
   3   0  -4 11978.3 514.818   4
  -3   0   4 12479.0 431.197   2
  -3   0   3 1.87317 30.8366   2
   3   0  -3 52.6578 51.0427   4
   3   0  -3 12.8341 32.3642   6
  -3   0   2 6037.31 252.067   2
   3   0  -2 4538.40 202.913   4
  -3   0   1 54.7918 30.4493   2
   3   0  -1 19.2560 15.3800   1
   3   0  -1 25.3739 10.4639   4
   3   0   0 12927.1 375.684   1
  -3   0   0 11534.7 379.637   2
  -3   0  -1 10.7858 31.5588   4
  -3   0  -1 35.2795 45.7827   2
  -3   0  -2 38164.1 933.533   4
  -3   0  -2 39685.9 929.287   3
  -3   0  -2 37445.8 874.508   2
  -3   0  -3 6.79857 51.6145   4
  -3   0  -3 35.5059 54.3329   3
  -3   0  -4 27864.8 950.572   3
  -3   0  -4 26662.0 989.927   4
  -3   0  -5-28.9537 68.9732   3
  -3   0  -5 44.8255 85.0829   4
  -3   0  -6 4221.11 480.499   4
  -3   0  -7 14.7207 77.7511   4
   3   0   7 19.7998 106.573   1
  -3   0  -8 5936.93 213.412  10
  -3   0  -9-49.9582 32.7758   9
  -3   0 -10 85.5268 36.7224   9
  -3   0 -11 29.5880 29.8812   9
  -3   0 -12 109.831 28.8101   9
   3   1 -13 167.671 37.0096   9
   3  -1 -12 121.272 36.6673   9
   3   1 -12 123.990 40.5290   9
   3   1 -11-7.20035 29.2424   9
   3  -1 -11 46.0193 27.8433   9
   3   1 -10 9.55592 32.4395   9
   3  -1 -10 33.4580 25.1238   9
   3  -1  -9 1355.97 102.255   9
   3   1  -9 1443.15 110.887   9
   3   1  -8 1736.10 338.982   4
   3   1  -7 6341.13 574.238   4
   3  -1  -7 6481.87 533.611   5
   3   1  -6 24486.7 884.246   5
   3   1  -6 25655.8 1071.07   4
   3  -1  -6 25562.5 1018.71   5
   3  -1  -6 25806.1 1034.96   4
   3   1  -5 537.426 118.971   5
   3  -1  -5 755.342 164.310   4
   3   1  -5 750.324 174.564   4
   3  -1  -5 685.856 162.019   5
  -3   1   5 778.225 139.578   1
   3  -1  -4 1469.29 190.409   4
   3   1  -4 1249.05 152.676   5
  -3   1   4 1503.95 169.198   1
   3   1  -4 1286.48 183.629   4
   3  -1  -4 1177.23 176.695   5
   3   1  -3 4195.16 273.900   4
  -3   1   3 4405.05 207.081   1
  -3  -1   3 4267.98 154.249   2
  -3  -1   2 56.8961 36.2892   2
   3   1  -2 75.4065 35.8533   4
  -3   1   2 5.33063 11.6592   1
  -3   1   1 187023. 2428.88   2
  -3  -1   1 185148. 2303.70   2
   3   1  -1 183215. 2375.58   1
   3  -1  -1 183402. 2322.71   5
  -3   1   0 7656.05 318.479   2
  -3   1   0 6622.48 231.626   4
   3   1   0 7163.41 328.996   1
   3   1   1 17072.5 579.104   1
  -3   1  -1 18758.9 476.933   3
  -3   1  -1 17272.3 490.228   4
  -3   1  -2 61.3223 50.8389   3
  -3   1  -2 86.8358 69.7683   4
   3   1   2 9.35853 55.2288   1
  -3   1  -2 44.2943 38.7256   2
  -3  -1  -2 58.8954 65.9422   3
   3   1   3 6294.53 442.480   1
  -3   1  -3 6735.58 441.376   4
  -3   1  -3 6420.33 342.172   2
  -3   1  -3 6476.50 373.498   3
  -3  -1  -3 6194.59 405.204   3
   3   1   4-8.48858 58.5738   1
  -3   1  -4 69.8527 56.0438   3
  -3  -1  -4 127.322 90.7407   3
  -3  -1  -4 117.716 86.0772   4
  -3   1  -4 110.813 88.2040   4
  -3  -1  -5 629.256 169.737   3
  -3   1  -5 666.240 176.307   4
   3   1   5 610.498 175.445   1
   3   1   6 2152.71 343.934   1
  -3   1  -6 2585.80 375.998   4
   3   1   7 522.757 187.593   1
  -3   1  -7 767.460 232.649   4
  -3  -1  -8 1649.35 114.748   9
  -3   1  -9 1648.46 122.031   9
  -3  -1  -9 1744.26 120.607   9
  -3   1 -10 217.238 50.9171   9
  -3  -1 -10 228.516 46.2376   9
  -3   1 -11 75.6593 33.3978   9
  -3  -1 -11-4.15762 20.8570   9
  -3   1 -12 45.1312 24.6859   9
   3   2 -13 40.1671 23.1338   9
   3   2 -12 131.420 40.1097   9
   3   2 -11 1677.62 122.154   9
   3   2 -10-17.9267 33.5567   9
   3   2  -9 491.636 66.9889   9
   3   2  -8 536.029 198.373   4
   3   2  -7 1060.56 254.132   4
   3   2  -6 10296.1 731.995   4
   3  -2  -6 9604.79 636.727   5
   3  -2  -5 16256.6 794.370   5
   3   2  -5 17432.3 825.940   4
  -3   2   4 1581.86 162.521   1
   3  -2  -4 1493.73 215.160   5
   3   2  -4 1483.73 212.227   4
   3  -2  -4 1741.83 227.907   6
   3  -2  -3 739.976 148.780   5
  -3   2   3 639.553 85.8556   1
   3  -2  -3 965.641 165.896   6
   3   2  -3 647.273 130.293   4
   3   2  -2 29855.0 882.571   4
   3  -2  -2 28638.7 791.573   5
  -3   2   2 29286.3 624.521   1
   3   2  -1 175615. 2618.66   1
   3  -2  -1 176622. 2351.88   5
  -3   2   0 19.9090 51.0365   4
   3  -2   0 57.2212 36.0768   5
   3   2   0-7.56610 44.7050   1
  -3   2   0 2.30827 40.7965   2
   3  -2   1 12657.3 267.821   5
  -3   2  -1 12841.2 478.904   4
   3   2   1 13444.8 579.425   1
  -3   2  -1 13719.1 497.166   2
  -3  -2  -2 1401.68 190.639   3
  -3   2  -2 1294.10 143.380   2
   3   2   2 1469.53 206.070   1
  -3   2  -2 1290.53 175.326   4
   3   2   3 3571.26 338.522   1
  -3  -2  -3 3996.66 342.954   3
  -3   2  -3 4000.26 342.905   4
   3   2   4 11224.1 662.905   1
  -3   2  -4 12568.6 735.594   4
  -3  -2  -4 12591.9 667.065   3
  -3   2  -5 12639.0 795.961   4
  -3  -2  -5 13634.4 791.125   3
   3   2   5 11482.8 727.158   1
  -3   2  -6 888.642 237.389   4
   3   2   6 769.787 208.637   1
  -3   2  -7 178.223 128.575   4
   3   2   7 67.6175 105.885   1
  -3   2  -8 524.632 70.3003   9
  -3  -2  -8 331.450 54.1773  15
  -3   2  -9 3105.64 169.147   9
  -3  -2  -9 3340.57 173.785  15
  -3   2 -10 7.01125 24.9864   9
  -3   2 -11 239.416 48.1559   9
  -3   2 -12-22.9970 25.0623   9
   3   3 -13 58.5203 25.4143   9
   3   3 -12 17.9539 25.1270   9
   3   3 -11 169.904 42.5660   9
   3   3 -10-11.6221 28.1457   9
   3   3  -9 172.513 43.2145   9
   3   3  -8 1718.10 116.970   9
   3   3  -7 518.035 207.619   4
   3   3  -6 12657.5 847.757   4
   3   3  -5 2269.24 332.038   4
   3  -3  -4 204.546 102.045   5
   3  -3  -4 265.473 114.854   6
   3   3  -4 187.443 106.719   4
   3  -3  -3 10776.7 569.511   5
   3   3  -3 9652.42 600.872   4
  -3   3   3 9485.29 447.080   1
   3  -3  -3 10520.5 615.595   6
  -3   3   2 1431.20 169.454   1
   3   3  -2 1626.51 243.205   4
   3  -3  -2 1598.24 200.057   5
   3  -3  -2 1677.68 241.227   6
   3  -3  -1 17042.2 588.090   5
   3   3  -1 16462.6 750.057   1
  -3   3   0 2426.80 254.909   4
   3   3   0 2666.81 284.228   1
  -3   3   0 2338.17 252.991   2
   3   3   1 13838.5 659.372   1
  -3   3  -1 14988.1 651.773   4
  -3   3  -1 16139.8 634.553   2
   3   3   2-11.7403 51.5479   1
  -3   3  -2 97.2399 57.0864   2
  -3   3  -2 70.7532 53.8560   4
  -3  -3  -2 64.5082 60.7128   3
  -3  -3  -3 39853.3 1180.06   3
  -3   3  -3 37675.9 1220.85   4
   3   3   3 36388.8 1246.86   1
   3   3   4 1408.97 249.951   1
  -3   3  -4 1232.85 236.706   4
  -3  -3  -4 1546.12 248.810   3
   3   3   5 484.725 154.280   1
  -3   3  -5 465.694 165.773   4
  -3  -3  -5 502.658 160.814   3
  -3   3  -6 4242.55 532.376   4
   3   3   6 3606.16 454.976   1
  -3  -3  -7 1367.02 108.323  15
  -3   3  -8 1374.06 113.126   9
  -3  -3  -8 1622.32 121.628  15
  -3   3  -9 743.307 83.6439   9
  -3  -3  -9 967.859 96.1091  15
  -3   3 -10 12.4797 23.3569   9
  -3  -3 -10-40.1369 34.0195  15
  -3   3 -11 37.4332 23.9759   9
  -3   3 -12 19.8260 18.7963   9
   3   4 -12 17.1692 21.8914   9
   3   4 -11 18.2608 21.7194   9
   3   4 -10 415.621 61.1872   9
   3  -4  -9 141.231 42.4539  15
   3   4  -9 95.3185 32.2775   9
   3   4  -8 7.90435 26.1648   9
   3  -4  -8 0.74557 26.2173  15
   3  -4  -7 13.9973 21.8538  15
   3   4  -6 11.5742 102.126   4
   3   4  -5 269.579 156.825   4
   3   4  -4 9339.27 689.247   4
   3   4  -3 5.48709 72.4640   4
   3  -4  -3-59.6400 76.8615   6
   3   4  -2 35169.1 1340.81   4
   3  -4  -2 36600.6 1291.00   6
   3   4  -1 6205.32 522.739   1
   3  -4  -1 7164.63 539.917   6
  -3   4   0 5639.51 458.259   2
  -3   4   0 5658.29 463.959   4
   3   4   0 5617.93 500.664   1
   3   4   1 187.572 101.511   1
  -3   4  -1 343.068 118.565   4
  -3   4  -1 311.700 118.412   2
  -3   4  -2 5855.64 487.129   4
   3   4   2 6326.37 530.280   1
   3   4   3 7092.69 556.667   1
  -3   4  -3 7756.77 600.951   4
  -3   4  -4 491.354 170.524   4
   3   4   4 396.705 146.306   1
  -3   4  -5 1072.36 283.214   4
   3   4   5 923.284 229.929   1
  -3  -4  -6 25.6568 28.6353  15
  -3   4  -7 98.6052 30.7092   9
  -3  -4  -7 123.232 37.9830  15
  -3   4  -8 1315.54 104.940   9
  -3  -4  -8 1391.51 114.141  15
  -3   4  -9 756.934 81.3851   9
  -3  -4  -9 773.840 81.7494  15
  -3  -4 -10-8.14594 23.9142  15
  -3   4 -10-11.1245 20.3154   9
  -3   4 -11-12.4976 20.0559   9
   3   5 -11 9.35844 16.8249  13
   3  -5 -10 115.864 35.1378  15
   3  -5  -9 119.433 35.7290  15
   3  -5  -8 83.5789 38.5809  15
   3  -5  -7 324.082 57.5790  15
   3  -5  -6 1961.95 132.161  15
   3  -5  -6 2042.48 139.057  12
   3  -5  -5 240.009 50.6027  12
   3   5  -5 257.735 169.266   4
   3  -5  -5 249.931 48.4536  14
   3   5  -4 412.279 179.063   4
   3   5  -3 7342.92 681.384   4
   3  -5  -3 7577.43 660.495   6
   3  -5  -2 263.711 126.515   6
   3   5  -2 261.976 159.402   4
  -3   5   1 830.661 201.914   2
  -3   5   1 923.336 220.052   4
   3  -5  -1 870.261 231.197   6
  -3   5   0 400.390 151.016   4
   3   5   0 624.723 203.047   1
  -3   5   0 602.981 180.369   2
   3  -5   0 533.015 157.391   6
   3  -5   1 1734.84 303.479   6
  -3   5  -1 1680.26 296.061   4
   3   5   1 1675.52 312.480   1
   3   5   2 71.4092 66.9475   1
  -3   5  -2 31.7564 59.8377   4
  -3   5  -3 4602.74 519.762   4
   3   5   3 4868.09 540.514   1
  -3   5  -4 7238.98 688.555   4
  -3  -5  -4 6857.50 236.841  15
  -3  -5  -4 6879.00 242.693  12
   3   5   4 6492.12 634.083   1
  -3  -5  -5 27.5196 22.3694  15
  -3  -5  -6 142.844 39.8573  15
  -3  -5  -7 1088.85 99.2090  15
  -3  -5  -8-17.1144 29.2055  15
  -3  -5  -9 418.501 61.4614  15
  -3  -5 -10 226.052 42.6224  15
   3  -6 -10 54.6347 24.7200  15
   3  -6  -9 4.23856 23.7751  15
   3  -6  -8 307.354 55.8786  15
   3  -6  -7 58.2404 34.3647  15
   3  -6  -6 800.317 88.1197  15
   3  -6  -5 1148.19 103.655  15
   3  -6  -5 1281.30 114.824  12
   3  -6  -4 518.351 64.4093  14
   3  -6  -4 613.806 78.0774  12
   3  -6  -3 682.559 81.9610  12
   3  -6  -3 559.895 67.5618  14
  -3   6   2 2045.44 373.050   2
   3  -6  -2 2113.74 125.541  14
   3  -6  -2 2255.52 137.616  12
  -3   6   1 2734.16 430.785   4
  -3   6   1 2751.79 410.421   2
   3  -6  -1 2795.10 153.084  12
   3  -6   0 306.557 53.5018  12
   3  -6   0 427.067 175.163   6
  -3   6   0 290.986 153.162   4
  -3  -6  -1 708.941 73.8645  12
  -3   6  -1 804.989 230.288   4
   3  -6   1 760.632 84.1187  12
  -3  -6  -2 215.121 45.0678  15
  -3  -6  -2 222.964 44.1346  12
  -3  -6  -3 2292.48 136.689  15
  -3  -6  -3 2207.42 137.726  12
  -3  -6  -4 10.5926 22.5616  15
  -3  -6  -5 412.836 61.8169  15
  -3  -6  -6 402.941 62.9791  15
  -3  -6  -7 239.936 49.3550  15
  -3  -6  -8 29.0428 29.4133  15
  -3  -6  -9 0.21897 21.0699  15
  -3  -6 -10 136.585 27.3028  15
   3  -7  -9 212.072 39.8933  15
   3  -7  -8 1.20244 23.3311  15
   3  -7  -7 1003.73 92.0813  15
   3  -7  -6 762.123 83.6883  15
   3  -7  -5 885.363 92.4473  12
   3  -7  -5 752.753 82.7613  15
   3  -7  -4 18.0336 28.8588  12
   3  -7  -4 53.6620 29.5796  15
   3  -7  -3 17.5000 30.1013  14
   3  -7  -3 29.9824 28.3945  15
   3  -7  -3 27.1570 30.8257  12
   3  -7  -2 192.309 45.4972  14
   3  -7  -2 174.713 44.5899  12
   3  -7  -1 147.022 39.5546  12
   3  -7  -1 171.182 43.4670  14
  -3  -7   1 147.807 36.6485  12
   3  -7   0 30.6552 33.4556  12
   3  -7   0 30.0796 26.2061  14
  -3  -7   0 29.1573 25.7610  12
  -3  -7  -1 1492.46 112.676  12
   3  -7   1 1538.47 116.172  12
   3  -7   2 6.50667 29.6128  12
  -3  -7  -2 11.9250 23.5669  12
  -3  -7  -3 639.722 73.7506  15
  -3  -7  -3 670.759 79.8806  12
   3  -7   3 786.235 87.9225  12
  -3  -7  -4 1437.30 109.119  15
  -3  -7  -5-6.96133 29.3943  15
  -3  -7  -6 2.71041 22.0317  15
  -3  -7  -7 54.7806 27.1275  15
  -3  -7  -8-32.4091 22.2153  15
   3  -7   8 29.2860 23.7125  12
   3  -8  -8 158.497 30.3218  15
   3  -8  -7 133.421 33.5545  15
   3  -8  -6 274.983 47.0822  15
   3  -8  -5 157.604 39.0197  15
   3  -8  -4 15.9319 25.6989  15
   3  -8  -4 12.1150 26.5406  12
   3  -8  -3 577.703 71.5676  12
   3  -8  -3 555.834 68.0706  15
   3  -8  -2 236.425 52.4852  12
   3  -8  -2 152.615 38.7781  15
   3  -8  -1 19.7509 29.0256  12
   3  -8  -1-10.1486 23.7680  14
  -3  -8   1 30.1980 26.7289  12
  -3  -8   0 4.91850 24.2525  12
   3  -8   0-9.46914 35.9654  12
   3  -8   1-1.22760 27.1706  12
  -3  -8  -1 11.8906 23.7417  12
   3  -8   2 157.941 43.5786  12
  -3  -8  -2 80.6490 35.8961  12
   3  -8   3 1.23598 25.7005  12
   3  -8   4 49.3053 27.0738  12
  -3  -8  -4 4.93034 23.1894  15
  -3  -8  -5 200.510 37.6101  15
   3  -8   5 207.700 42.3623  12
   3  -8   6 218.407 39.3787  12
  -3  -8  -6 135.570 32.1513  15
  -3  -8  -7 1.10113 15.9753  15
   3  -9  -5 200.557 32.9374  15
   3  -9  -4 109.401 24.7212  15
   3  -9  -3 33.0995 27.0899  12
   3  -9  -2-61.0822 29.9657  12
   3  -9  -1 109.229 35.0072  12
   3  -9   0 309.514 47.7401  12
   3  -9   1 202.487 41.0608  12
   3  -9   2 181.959 38.9381  12
   3  -9   3 45.3373 26.7131  12
   3  -9   4-6.20621 18.2405  12
   4   0 -13 16.2880 26.6042   9
   4   0 -12 409.568 61.4929   9
   4   0 -11 6.28621 24.8470   9
   4   0 -10 895.524 88.6991   9
   4   0  -9-16.0235 19.0795   9
   4   0  -8 7309.68 599.274   5
   4   0  -8 6139.13 601.674   4
   4   0  -7 27.8622 96.9565   5
   4   0  -7 49.0486 68.0613   4
   4   0  -6 10074.8 595.897   5
   4   0  -6 10361.9 633.984   4
  -4   0   5-3.56592 35.9664   2
   4   0  -5-51.1102 64.2610   4
   4   0  -5 40.5050 56.2701   5
   4   0  -4 8022.10 410.122   4
   4   0  -4 8024.44 428.332   5
  -4   0   4 7968.02 355.126   2
  -4   0   3 28.0081 47.7892   2
   4   0  -3-14.8166 36.8016   4
   4   0  -3 32.5184 31.2516   6
   4   0  -3 18.3817 58.7881   5
   4   0  -2 34639.7 603.735   4
  -4   0   2 40825.9 775.555   2
   4   0  -1-18.7884 21.1161   1
  -4   0   1 39.2844 45.9002   2
  -4   0   0 29415.3 743.613   2
   4   0   0 31173.1 690.161   1
  -4   0  -1-25.3065 40.1197   4
  -4   0  -1-23.0265 45.2955   2
  -4   0  -2 10959.7 499.022   3
  -4   0  -2 9768.05 462.350   2
  -4   0  -2 10641.9 490.263   4
  -4   0  -3 68.0894 59.3341   4
  -4   0  -3 63.8962 71.5556   3
  -4   0  -4 18909.1 861.392   4
  -4   0  -4 20104.8 825.120   3
  -4   0  -5-3.21262 75.3536   4
  -4   0  -5-30.5234 72.2464   3
   4   0   6 148.773 120.933   1
  -4   0  -6 144.597 102.471   4
   4   0   7-106.881 128.934   1
  -4   0  -7-148.850 130.190   4
  -4   0  -8 20402.8 439.211  10
  -4   0  -9-43.9697 33.3180   9
  -4   0 -10 52.0155 31.0100   9
  -4   0 -11-63.8569 33.2443   9
  -4   0 -12 155.337 30.1399   9
   4   1 -13 250.028 44.3392   9
   4  -1 -13 242.532 38.6329   9
   4   1 -12 174.200 44.5570   9
   4  -1 -12 175.053 43.0424   9
   4   1 -11 300.299 56.2455   9
   4  -1 -11 264.371 49.7919   9
   4  -1 -10 11.7073 26.7796   9
   4   1 -10 77.4524 32.4732   9
   4  -1  -9 4205.19 181.836   9
   4   1  -9 4023.23 183.168   9
   4   1  -8 67.9329 109.567   4
   4  -1  -7 9541.82 675.888   5
   4   1  -7 9529.46 698.172   4
   4   1  -6 8521.81 525.129   5
   4  -1  -6 8212.93 556.891   4
   4   1  -6 8148.26 578.771   4
   4  -1  -6 8262.83 576.304   5
   4   1  -5 340.609 98.7847   5
   4  -1  -5 396.992 119.911   4
   4   1  -5 411.758 123.168   4
   4  -1  -5 466.759 131.326   5
  -4   1   5 263.723 62.3775   2
   4  -1  -4 6742.85 423.775   5
  -4   1   4 7512.25 427.954   2
   4   1  -4 7072.81 389.266   5
  -4   1   4 6994.05 302.823   1
   4  -1  -4 8051.55 419.973   6
   4   1  -4 6683.34 397.864   4
  -4  -1   3 11909.6 369.012   2
   4  -1  -3 10914.5 487.409   5
   4   1  -3 11169.6 452.302   4
  -4   1   3 10639.4 242.812   1
  -4   1   3 12099.6 514.036   2
   4   1  -2 15529.4 493.774   4
  -4   1   2 15751.5 549.353   2
   4   1  -2 16209.7 523.798   1
  -4  -1   2 15766.0 459.501   2
   4  -1  -1 474547. 5354.83   5
  -4   1   1 479502. 5469.39   2
  -4   1   1 474294. 4927.02   4
   4   1  -1 470280. 5374.33   1
  -4  -1   1 471202. 5386.09   2
  -4   1   0 53338.5 851.393   4
   4   1   0 54328.2 1084.63   1
  -4  -1   0 54740.5 1092.35   2
   4   1   1 1855.64 200.071   1
  -4   1  -1 1757.63 171.420   2
  -4   1  -1 2198.36 189.832   4
   4   1   2 4793.11 364.072   1
  -4   1  -2 5560.28 359.845   4
  -4   1  -2 5173.60 332.619   2
  -4   1  -2 5235.26 314.813   3
  -4   1  -3 4942.74 333.019   2
   4   1   3 5150.96 413.733   1
  -4  -1  -3 5081.98 396.387   3
  -4   1  -3 5272.34 394.299   4
  -4   1  -3 5392.02 359.645   3
  -4   1  -4 119.457 83.7435   3
  -4   1  -4 29.8764 66.7836   4
  -4  -1  -4 67.8907 78.8268   3
   4   1   4 146.712 81.2913   1
   4   1   5 3889.30 430.972   1
  -4  -1  -5 4239.74 442.156   3
  -4   1  -5 3922.10 432.392   4
  -4   1  -6 1801.13 325.661   4
   4   1   6 1356.65 283.381   1
   4   1   7-57.1128 108.254   1
  -4   1  -7 42.3113 58.3794   4
  -4  -1  -8 714.063 77.6234  10
  -4  -1  -8 515.767 65.8111   9
  -4   1  -9 421.975 65.2396   9
  -4  -1  -9 438.799 60.6697   9
  -4   1 -10 139.653 40.9652   9
  -4  -1 -10 128.842 37.2801   9
  -4  -1 -11-11.2532 20.0742   9
  -4   1 -11-1.62676 21.3462   9
  -4   1 -12 22.4701 19.7464   9
   4   2 -13 17.4087 22.5355   9
   4   2 -12 14.8719 24.4336   9
   4   2 -11 1555.03 119.070   9
   4   2 -10 1104.62 98.8515   9
   4   2  -9 193.102 40.0230   9
   4   2  -8 1034.95 266.154   4
   4   2  -7 1248.18 279.300   4
   4  -2  -7 982.851 235.542   5
   4  -2  -6 521.027 170.534   5
   4   2  -6 513.528 172.421   4
   4   2  -5 11844.5 532.528   5
   4   2  -5 11231.0 653.928   4
   4  -2  -5 11788.9 669.727   5
   4   2  -4-1.95916 48.7100   4
   4  -2  -4 14.3207 62.4182   5
   4   2  -4-39.8633 46.1727   5
   4  -2  -4-24.7859 69.0286   6
  -4   2   3 14201.3 370.802   1
   4   2  -3 14317.0 621.662   4
   4  -2  -3 14482.0 616.746   5
   4  -2  -2 17831.9 620.471   5
   4   2  -2 18091.2 684.402   4
   4   2  -2 18918.0 701.505   1
  -4   2   2 19029.5 711.893   2
   4  -2  -1 92650.6 1498.81   5
  -4   2   1 93054.8 1700.87   2
   4   2  -1 91003.1 1705.20   1
  -4   2   0 9551.32 452.444   2
  -4   2   0 9920.98 391.803   4
   4  -2   0 9907.56 348.303   5
   4   2   0 8838.17 455.712   1
  -4   2  -1 6809.85 357.057   4
   4  -2   1 6859.59 238.130   5
  -4   2  -1 6337.23 345.356   2
   4   2   1 6741.43 437.151   1
   4   2   2 870.138 168.733   1
  -4   2  -2 1034.64 158.832   4
  -4   2  -2 912.655 137.389   2
  -4   2  -2 1065.51 129.895   3
  -4  -2  -2 1106.88 181.788   3
  -4   2  -3 1120.77 162.029   2
  -4   2  -3 1076.02 198.033   4
   4   2   3 922.065 187.625   1
  -4  -2  -3 1149.58 202.776   3
  -4   2  -4 7692.23 583.871   4
  -4  -2  -4 7120.49 526.746   3
   4   2   4 6632.94 522.265   1
   4   2   5 2310.92 344.156   1
  -4   2  -5 2913.66 386.502   4
  -4  -2  -5 2870.86 367.384   3
   4   2   6 1989.75 345.038   1
  -4   2  -6 2304.73 374.157   4
  -4  -2  -7 3494.96 171.457  15
  -4  -2  -8 4573.50 204.665  15
  -4  -2  -9-41.4979 37.1551  15
  -4   2  -9 4.43891 22.1784   9
  -4   2 -10 38.9912 26.7645   9
  -4   2 -11 437.471 61.3617   9
  -4   2 -12-31.5006 20.0033   9
   4   3 -13 33.1555 23.5304   9
   4   3 -12 527.628 64.8371   9
   4   3 -11 173.539 44.5352   9
   4   3 -10-23.9743 25.7425   9
   4   3  -9 478.825 65.1482   9
   4  -3  -9 738.602 79.1361   7
   4   3  -8-4.75430 22.3680   9
   4  -3  -8 78.6001 34.8303   7
   4   3  -7 1774.88 356.641   4
   4   3  -6 3060.47 411.413   4
   4  -3  -5 298.692 129.965   5
   4   3  -5-81.5219 103.062   4
   4   3  -4 6102.68 488.235   4
   4  -3  -4 6719.82 518.344   6
   4  -3  -4 6924.14 511.217   5
   4  -3  -3 1162.95 220.732   6
   4  -3  -3 1103.40 182.492   5
   4   3  -3 1012.92 188.887   4
   4  -3  -2 19126.9 723.712   5
  -4   3   1 36352.6 1114.51   2
   4   3  -1 36482.6 1172.10   1
   4  -3  -1 37195.5 933.783   5
  -4   3   0 31091.0 984.503   2
  -4   3   0 31779.9 939.589   4
   4   3   0 31456.2 1054.90   1
  -4   3  -1 100.629 65.9280   4
   4   3   1 143.914 92.7715   1
  -4   3  -1 95.0451 65.6202   2
  -4   3  -2 545.737 106.032   2
   4   3   2 610.240 148.166   1
  -4   3  -2 533.482 128.590   4
  -4  -3  -2 615.370 138.836   3
  -4   3  -3 8495.77 574.453   4
   4   3   3 8368.25 600.549   1
  -4  -3  -3 9261.03 588.074   3
   4   3   4 826.863 205.017   1
  -4   3  -4 913.898 221.355   4
  -4  -3  -4 886.421 194.332   3
  -4  -3  -5 175.095 105.719   3
  -4   3  -5 304.956 166.989   4
   4   3   5 58.3446 67.0555   1
  -4   3  -6 1228.02 287.673   4
   4   3   6 1081.71 254.959   1
  -4  -3  -7 2828.23 157.817  15
  -4  -3  -8 1034.43 98.8092  15
  -4   3  -8 834.415 86.5066   9
  -4  -3  -9 10.3007 27.4594  15
  -4   3  -9 36.8632 24.2249   9
  -4   3 -10 2.48058 22.1821   9
  -4  -3 -10 19.6247 22.7591  15
  -4   3 -11 20.9384 24.1579   9
   4   4 -12 82.0133 24.9839   9
   4   4 -11 19.3536 25.5930   9
   4   4 -11 11.1652 17.8722  13
   4   4 -10 597.137 72.3209   9
   4   4  -9 666.762 74.5651   9
   4  -4  -9 883.731 88.5813  15
   4  -4  -8 42.3720 23.3714  15
   4   4  -8 6.91717 25.0248   9
   4  -4  -7 1684.83 118.653  15
   4   4  -6 1404.09 305.213   4
   4   4  -5 566.654 182.276   4
   4   4  -4 1234.95 248.395   4
   4  -4  -4 1650.90 295.566   6
   4   4  -3 6953.03 598.930   4
   4  -4  -3 8371.56 633.111   6
  -4   4   2 65412.8 1824.73   2
   4   4  -2 63906.0 1878.15   4
   4  -4  -2 68694.1 1868.76   6
  -4   4   1 5283.52 465.482   2
   4   4  -1 5129.00 490.599   1
  -4   4   1 5510.45 444.669   4
   4   4   0 407.984 143.886   1
  -4   4   0 345.647 116.488   2
  -4   4   0 286.114 101.901   4
   4   4   1 459.779 153.489   1
  -4   4  -1 398.486 124.781   4
  -4   4  -1 364.259 123.428   2
   4   4   2 226.790 122.932   1
  -4   4  -2 102.544 55.8361   4
  -4  -4  -2 228.503 108.509   3
  -4   4  -3 5182.76 500.880   4
   4   4   3 4936.65 480.352   1
  -4  -4  -3 5502.90 467.077   3
  -4   4  -4 59.4834 69.8654   4
   4   4   4 64.4290 69.0860   1
  -4  -4  -4 35.4250 96.6847   3
   4   4   5-63.4000 102.723   1
  -4   4  -5-25.3948 78.4797   4
  -4  -4  -6 1710.64 121.372  15
  -4   4  -7 9.31501 26.8895   9
  -4  -4  -7 11.0650 30.3407  15
  -4  -4  -8 83.7009 31.6228  15
  -4   4  -8 88.9893 33.5524   9
  -4   4  -9 1.15085 22.5223   9
  -4  -4  -9 41.2524 33.5110  15
  -4  -4 -10 97.4374 33.9792  15
  -4   4 -10 112.549 35.3061   9
  -4   4 -11 122.395 28.9239   9
   4   5 -11 33.2295 20.5604  13
   4  -5 -10 316.619 52.4498  15
   4  -5  -9 394.392 59.1943  15
   4  -5  -8 100.295 39.0068  15
   4  -5  -7 1747.92 127.202  15
   4  -5  -6 2179.37 142.057  12
   4  -5  -6 3131.05 167.930  15
   4   5  -5 43.3591 70.1715   4
   4  -5  -5 14.4926 25.8107  12
   4  -5  -5-6.94557 30.8567  14
  -4   5   4 29.7974 61.8414   2
   4   5  -4 54.5098 102.739   4
  -4   5   3 3692.70 484.987   2
   4   5  -3 3679.27 492.022   4
   4  -5  -3 3674.31 465.149   6
  -4   5   2 218.687 126.937   2
   4   5  -2 268.102 157.474   4
   4  -5  -2 178.501 99.5486   6
  -4   5   1 455.662 153.998   2
  -4   5   1 289.591 123.807   4
   4  -5  -1 482.794 163.530   6
   4  -5   0 221.060 125.815   6
  -4   5   0 71.7469 75.3651   4
  -4   5   0 184.278 102.954   2
   4   5   0 38.9961 77.1640   1
   4   5   1 75.2995 67.3878   1
   4  -5   1 33.3258 66.9369   6
  -4   5  -1 104.253 81.7103   4
  -4   5  -2 4819.96 510.134   4
   4   5   2 5437.70 584.527   1
  -4   5  -3 2284.99 370.739   4
   4   5   3 2653.83 409.310   1
  -4  -5  -4 3122.90 159.235  15
  -4  -5  -5-8.37744 31.6833  15
  -4  -5  -6 609.913 77.0168  15
  -4  -5  -7 847.645 89.7561  15
  -4  -5  -8 62.8934 37.5138  15
  -4  -5  -9-50.6350 29.8966  15
  -4  -5 -10 70.1510 24.2053  15
   4   6 -11 276.459 37.7133  13
   4  -6 -10 0.80829 17.1312  15
   4  -6  -9 346.290 53.4806  15
   4  -6  -8 341.453 60.9890  15
   4  -6  -7 463.001 66.8507  15
   4  -6  -6 900.649 93.0328  15
   4  -6  -6 879.226 95.6170  12
   4  -6  -5 934.134 89.5625  14
   4  -6  -5 815.705 88.7349  15
   4  -6  -5 839.074 92.9341  12
   4  -6  -4 14.3899 27.4417  14
   4  -6  -4 118.478 41.5613  12
   4  -6  -3 1.77850 28.4195  14
   4  -6  -3 16.1336 33.6344  12
   4  -6  -2 2746.48 156.027  12
   4  -6  -2 2900.53 149.310  14
   4  -6  -1 936.548 90.7249  12
   4  -6  -1 838.290 79.5284  14
  -4   6   1 840.279 234.044   2
   4  -6   0 52.6152 37.8566  12
   4  -6   0 78.4846 32.2730  14
   4  -6   1 2703.10 140.777  14
  -4  -6  -1 2550.14 139.139  12
  -4  -6  -2 769.356 78.7342  12
  -4  -6  -3 1840.29 123.377  15
  -4  -6  -3 1948.40 129.380  12
  -4  -6  -4-54.9616 32.5915  15
  -4  -6  -5 760.303 82.1716  15
  -4  -6  -6 0.52886 26.1623  15
  -4  -6  -7 804.988 84.4352  15
  -4  -6  -8 80.0951 33.8604  15
  -4  -6  -9 52.7713 27.0929  15
   4  -7  -9 115.765 30.9976  15
   4  -7  -8 4.48843 26.2720  15
   4  -7  -7 190.531 44.0573  15
   4  -7  -6 706.883 82.4124  15
   4  -7  -5 106.438 31.4535  15
   4  -7  -5 127.514 39.7683  12
   4  -7  -4-8.13640 27.5277  12
   4  -7  -4-0.63807 25.9359  14
   4  -7  -4 33.3508 29.4745  15
   4  -7  -3 140.684 42.9269  14
   4  -7  -3 109.927 39.2048  12
   4  -7  -2 61.7942 32.3922  14
   4  -7  -2-3.58492 31.2970  12
   4  -7  -1 9.10393 29.1899  12
   4  -7  -1 20.0436 24.1808  14
   4  -7   0 59.6026 31.3892  12
   4  -7   0 91.5689 36.6905  14
  -4  -7   0 81.5274 32.2463  12
   4  -7   1 542.942 74.2032  12
  -4  -7  -1 509.912 67.5553  12
   4  -7   2 347.717 61.3865  12
  -4  -7  -2 326.945 56.2526  12
  -4  -7  -3 281.460 48.4836  15
   4  -7   3 333.918 59.9717  12
  -4  -7  -4 449.454 62.9386  15
  -4  -7  -5 0.33062 23.0680  15
  -4  -7  -6 396.268 56.3796  15
  -4  -7  -7 63.6331 26.8607  15
   4  -7   8 63.9659 27.7020  12
  -4  -7  -8 12.9187 18.2693  15
   4  -8  -8 271.206 37.9584  15
   4   8  -8 230.827 35.7807  13
   4  -8  -7 159.395 35.0377  15
   4  -8  -6 12.6747 23.5795  15
   4  -8  -5 204.432 43.0833  15
   4  -8  -4 74.8290 31.2327  12
   4  -8  -4 38.6301 28.6138  15
   4  -8  -3 48.9661 28.9921  15
   4  -8  -3 58.9006 37.9514  12
   4  -8  -2 295.572 52.6559  14
   4  -8  -2 237.025 45.0810  15
   4  -8  -2 221.208 50.0967  12
   4  -8  -1 35.3188 23.5721  14
   4  -8  -1 73.9293 37.9638  12
   4  -8   0 68.2417 32.7866  12
   4  -8   0 127.888 32.3092  14
  -4  -8  -1 84.3385 34.2329  12
   4  -8   1 17.9888 27.2032  12
   4  -8   2 572.315 70.7664  12
   4  -8   3 78.0082 35.3460  12
   4  -8   4 123.080 38.1710  12
  -4  -8  -4 165.302 35.8910  15
   4  -8   5 75.8105 33.2349  12
  -4  -8  -5 58.4628 24.5353  15
   4  -8   6 36.2240 22.0117  12
  -4  -8  -6-24.0720 18.4296  15
   4  -9  -5 103.533 27.6647  15
   4  -9  -4 145.679 30.1388  15
   4  -9  -3 18.7558 23.7832  12
   4  -9  -3 10.8744 19.7239  15
   4  -9  -2 8.21250 26.2127  12
   4  -9  -1 14.8549 25.7654  12
   4  -9   0 282.164 46.1894  12
   4  -9   1 14.5279 25.6189  12
   4  -9   2 578.399 59.8518  12
   4  -9   3 25.9841 22.8891  12
   4  -9   4 29.6580 20.1010  12
   5   0 -13 10.3003 20.4264   9
   5   0 -12 580.926 71.0957   9
   5   0 -11 25.2008 30.5710   9
   5   0 -10 3936.40 185.259   9
   5   0  -9-4.16394 18.3731   9
   5   0  -8 2048.99 326.307   5
   5   0  -7 11.3607 79.2806   5
   5   0  -7-0.15263 70.9273   4
   5   0  -6 139.753 78.8728   5
   5   0  -6 261.619 107.880   4
   5   0  -5-14.7466 49.1448   5
  -5   0   5-4.88747 39.1088   2
   5   0  -5-32.7795 42.3335   4
  -5   0   4 123.582 72.5672   2
   5   0  -4 28.5291 35.2615   6
   5   0  -4 8.79969 38.9637   4
   5   0  -4 45.3467 47.2220   5
   5   0  -3-0.48175 45.3203   5
  -5   0   3 89.5705 53.8821   2
   5   0  -3 12.0320 21.7215   4
  -5   0   2 99818.6 1488.07   2
   5   0  -2 89559.8 1121.37   4
   5   0  -1 1.05543 26.8036   1
  -5   0   1 57.8394 55.9549   2
   5   0   0 2476.78 198.667   1
  -5   0   0 2280.62 221.106   2
   5   0   1-4.43307 53.9316   1
  -5   0  -1 27.9759 46.0102   4
  -5   0  -1-46.4689 48.3131   2
  -5   0  -2 1263.04 182.085   2
  -5   0  -2 1488.95 199.421   4
  -5   0  -3 51.5586 75.9648   3
  -5   0  -3-41.2632 65.7920   4
  -5   0  -4 10608.4 624.126   3
  -5   0  -4 9631.95 628.111   4
   5   0   5-115.117 149.208   1
  -5   0  -5 58.9175 80.1757   3
  -5   0  -5 84.4611 102.754   4
   5   0   6 1657.78 359.773   1
  -5   0  -6 1264.66 283.914   4
   5   0   7-4.95376 136.006   1
  -5   0  -7-26.5573 26.0820  10
  -5   0  -7 16.4311 100.258   4
  -5   0  -8 143.753 38.0301  10
  -5   0  -9 32.6926 29.7720   9
  -5   0 -10 201.000 44.9784   9
  -5   0 -11 2.85595 21.4598   9
  -5   0 -12 159.012 30.0867   9
   5  -1 -13 207.036 33.9009   9
   5   1 -13 400.894 54.7281   9
   5   1 -12 38.9346 31.0465   9
   5  -1 -12 124.548 36.7425   9
   5   1 -11 294.003 53.0690   9
   5  -1 -11 327.524 56.6336   9
   5   1 -10 1173.27 103.312   9
   5  -1 -10 1295.17 103.083   9
   5  -1  -9 856.964 81.3931   9
   5   1  -9 1151.75 97.5987   9
   5   1  -8 805.081 235.664   4
   5  -1  -8 485.909 173.361   5
   5  -1  -7 1379.35 265.347   5
   5   1  -7 1030.86 209.928   5
   5   1  -7 1182.29 250.839   4
   5   1  -6 3155.90 324.925   5
  -5   1   6 3151.65 316.270   2
   5   1  -6 3149.87 357.232   4
   5  -1  -6 3270.81 363.739   5
  -5   1   5 1183.87 186.088   2
   5  -1  -5 1001.54 189.895   5
   5   1  -5 1221.78 202.485   4
   5   1  -5 1008.18 176.902   5
  -5   1   4 4847.16 350.029   2
  -5  -1   4 4730.69 253.858   2
   5   1  -4 4310.52 314.028   4
   5  -1  -4 4235.33 341.931   5
   5  -1  -4 5209.13 347.304   6
   5   1  -4 4486.97 333.409   5
   5  -1  -3 2706.74 254.996   5
  -5   1   3 2696.32 246.444   2
   5   1  -3 2560.08 206.872   4
  -5  -1   3 2714.22 206.706   2
  -5   1   2 35686.8 913.978   2
   5   1  -2 35861.5 807.766   4
  -5  -1   2 36014.3 848.206   2
   5  -1  -2 35202.4 902.011   5
  -5   1   1 264417. 3388.74   2
  -5  -1   1 266915. 3379.00   2
   5   1  -1 266253. 3288.46   1
   5   1   0 2388.18 221.320   1
  -5   1   0 2055.75 190.235   2
  -5  -1   0 2354.02 226.721   2
  -5   1   0 2569.46 174.874   4
   5   1   1 7362.69 432.450   1
  -5   1  -1 7622.07 411.669   2
  -5   1  -1 8357.84 383.174   4
  -5   1  -2 8578.35 447.067   3
  -5   1  -2 8117.49 463.757   2
  -5   1  -2 8154.52 443.996   4
   5   1   2 7814.33 489.237   1
   5   1   3 7771.59 537.725   1
  -5   1  -3 7731.21 495.012   4
  -5   1  -3 7403.87 449.609   2
  -5  -1  -3 8339.81 540.599   3
  -5   1  -3 8523.78 485.500   3
  -5   1  -4 51.5360 70.6738   4
   5   1   4 46.8962 55.2458   1
  -5  -1  -4 117.252 94.1675   3
  -5   1  -4 54.0356 91.6511   3
   5   1   5 677.825 191.779   1
  -5   1  -5 708.489 198.938   4
  -5  -1  -5 721.993 197.931   3
  -5   1  -6 2010.17 363.369   4
   5   1   6 2130.35 355.941   1
  -5  -1  -6 2845.43 425.316   3
  -5  -1  -7 164.293 43.9485  10
  -5  -1  -7 106.872 42.0998  15
  -5   1  -7 96.8308 35.4327  10
  -5  -1  -8 49.9178 21.2559  10
  -5  -1  -8 26.6660 22.9780  15
  -5  -1  -9 755.548 81.3717   9
  -5   1  -9 743.583 86.7983   9
  -5  -1 -10 38.5998 23.2938   9
  -5   1 -10 36.2758 27.3146   9
  -5  -1 -11 35.7898 22.5957   9
  -5   1 -11 66.3781 29.4354   9
  -5   1 -12 54.0880 20.6493   9
   5   2 -13 26.5269 22.3457   9
   5   2 -12 37.0220 29.2455   9
   5   2 -11 1060.19 99.1068   9
   5   2 -10 1480.56 115.567   9
   5   2  -9 765.940 79.8228   9
   5  -2  -9 460.307 60.7372   7
   5   2  -8 526.672 162.155   4
   5   2  -7 6297.45 620.601   4
   5  -2  -7 5974.44 563.377   5
   5  -2  -6 173.365 79.6468   5
   5   2  -6 159.947 102.442   4
  -5   2   6 160.105 100.346   2
   5  -2  -5 13097.0 710.882   5
  -5   2   5 13216.4 725.101   2
   5   2  -5 13297.1 616.787   5
   5  -2  -5 14700.4 739.487   6
   5   2  -5 12335.1 684.827   4
   5   2  -4 1806.66 234.097   4
   5  -2  -4 1893.72 247.664   5
   5   2  -4 2020.26 224.924   5
   5  -2  -4 1948.23 255.662   6
  -5   2   4 1997.35 265.294   2
   5  -2  -3 10765.6 533.779   5
  -5   2   3 10455.4 566.843   2
   5   2  -3 10044.1 526.142   4
   5   2  -2 903.338 160.065   1
   5  -2  -2 682.764 127.789   5
  -5   2   2 844.524 163.864   2
   5  -2  -1 1490.70 169.881   5
  -5   2   1 1314.23 187.872   2
  -5   2   1 1447.38 134.974   4
   5   2  -1 1463.35 202.599   1
   5   2   0 5244.33 368.280   1
  -5   2   0 5353.54 352.042   2
   5  -2   0 5968.68 296.925   5
  -5   2   0 5812.26 292.391   4
   5  -2   1 4039.33 219.715   5
  -5   2  -1 4232.91 288.673   4
   5   2   1 4379.22 370.356   1
  -5   2  -1 3006.88 205.553   3
  -5   2  -1 3458.46 267.530   2
  -5   2  -2 44.3050 53.3960   4
  -5   2  -2 46.1691 46.4093   2
  -5   2  -2 27.3374 37.2043   3
  -5   2  -3-39.4308 66.5236   3
  -5   2  -3-4.89078 64.1708   2
  -5  -2  -3-36.2740 70.4519   3
  -5   2  -3-66.2831 75.9117   4
   5   2   3 83.2900 82.2681   1
  -5   2  -4 1574.79 272.085   4
   5   2   4 1166.44 236.992   1
  -5  -2  -4 1314.62 240.323   3
   5   2   5 5373.21 531.717   1
  -5   2  -5 5440.20 536.913   4
  -5  -2  -5 5563.22 532.858   3
  -5  -2  -6 205.818 153.184   3
  -5   2  -6 73.3670 94.7543   4
   5   2   6 113.822 101.785   1
  -5  -2  -7 5482.47 221.455  15
  -5  -2  -8 141.660 44.3394  15
  -5  -2  -9 2.72917 25.2722  15
  -5   2  -9 24.4724 28.8348   9
  -5   2 -10 27.4538 26.6830   9
  -5   2 -11 263.861 48.0752   9
  -5   2 -12-6.86468 17.2358   9
   5   3 -13 58.6817 23.0414   9
   5   3 -12 69.1039 32.6065   9
   5   3 -11 234.105 49.2234   9
   5  -3 -10 1243.46 102.347   7
   5   3 -10 1033.08 96.8455   9
   5   3 -10 1168.24 102.511  13
   5   3  -9 177.676 40.7558   9
   5  -3  -9 300.323 56.8499   7
   5   3  -8 687.211 71.9084   9
   5  -3  -8 485.746 65.4110   7
  -5   3   7 8817.75 738.923   2
   5   3  -7 5135.80 602.155   4
   5   3  -6 1498.30 287.676   4
  -5   3   6 1650.04 303.911   2
   5  -3  -6 1498.52 277.970   5
   5  -3  -5 121.535 111.230   5
   5   3  -5 68.3793 76.1522   4
  -5   3   5 66.1865 68.1739   2
   5  -3  -5 116.899 101.225   6
  -5   3   4 10695.2 687.924   2
   5   3  -4 10208.5 637.139   4
   5  -3  -4 11891.2 716.357   6
   5  -3  -4 11380.5 664.149   5
  -5   3   3 34345.1 1198.22   2
   5   3  -3 33222.9 1190.86   4
   5  -3  -3 35447.2 1111.90   5
   5  -3  -3 36486.8 1235.76   6
   5  -3  -2 37782.3 1061.42   5
   5   3  -2 38324.2 1251.34   1
  -5   3   2 37657.5 1195.34   2
  -5   3   1 18004.4 783.456   2
  -5   3   1 18901.6 676.481   4
   5   3  -1 18939.6 848.867   1
   5  -3  -1 18926.4 655.344   5
   5   3   0 341.784 109.336   1
  -5   3   0 330.268 114.075   2
  -5   3   0 270.467 78.2219   4
  -5   3  -1 1742.60 216.323   2
  -5   3  -1 1846.31 222.665   4
   5   3   1 1832.39 263.724   1
  -5   3  -2 3644.82 314.992   2
  -5  -3  -2 3834.07 372.125   3
  -5   3  -2 3724.90 349.568   4
   5   3   2 3363.82 374.655   1
  -5   3  -3 4614.51 437.054   4
   5   3   3 4325.54 450.280   1
  -5  -3  -3 4661.90 441.151   3
   5   3   4-49.9131 61.4498   1
  -5  -3  -4 41.9313 77.7661   3
  -5   3  -4-22.8624 68.2719   4
  -5   3  -5 135.523 97.3851   4
   5   3   5 111.662 120.878   1
  -5  -3  -5 71.0576 74.4800   3
  -5  -3  -6 1473.04 111.507  15
  -5  -3  -7 1255.15 108.156  15
  -5  -3  -8 339.861 59.3261  15
  -5   3  -8 318.102 56.4975   9
  -5  -3  -9-10.7322 25.5736  15
  -5   3  -9-14.9451 26.4543   9
  -5   3 -10 50.0333 25.2918   9
  -5  -3 -10 88.7129 33.0647  15
  -5   3 -11 10.3521 20.0518   9
   5   4 -12 220.645 38.2406   9
   5   4 -11 2.64769 21.4770   9
   5   4 -11-17.8091 27.6096  13
   5   4 -10 111.818 38.3388   9
   5   4  -9 224.329 46.5480   9
   5  -4  -8 45.6925 28.0673  15
   5  -4  -7 2394.06 142.613  15
  -5   4   6 2160.24 379.321   2
   5   4  -6 1126.12 281.484   4
  -5   4   5 344.792 155.085   2
   5   4  -5 478.123 207.811   4
   5   4  -4 117.115 89.0569   4
  -5   4   4 110.481 91.0939   2
   5  -4  -4 301.203 159.182   6
   5  -4  -3 796.779 176.188   5
   5  -4  -3 606.205 185.346   6
  -5   4   3 520.340 168.918   2
   5   4  -3 453.530 160.714   4
  -5   4   2 42270.3 1435.36   2
   5   4  -2 42570.9 1539.94   4
   5  -4  -2 44829.5 1506.10   6
  -5   4   1 329.564 128.323   2
   5   4  -1 307.476 148.970   1
  -5   4   1 395.488 125.204   4
  -5   4   0 4825.94 436.630   2
  -5   4   0 4425.40 387.316   4
   5   4   0 4528.23 476.461   1
   5   4   1 120.737 77.2823   1
  -5   4  -1 204.276 96.7515   4
  -5   4  -1 225.951 95.2712   2
  -5  -4  -1 253.931 96.8703   3
  -5   4  -2 1984.72 300.093   4
   5   4   2 1769.97 300.768   1
  -5  -4  -2 2073.62 286.884   3
  -5   4  -3 3720.20 428.726   4
   5   4   3 2849.08 382.695   1
  -5  -4  -3 3409.95 394.425   3
  -5   4  -4 761.847 231.205   4
   5   4   4 589.905 179.819   1
  -5  -4  -4 669.626 180.699   3
  -5  -4  -5 72.9401 117.093   3
  -5  -4  -5 169.707 42.1693  15
  -5  -4  -6 253.261 52.2339  15
  -5  -4  -7 341.998 61.4033  15
  -5   4  -7 220.862 45.0466   9
  -5  -4  -8 51.0516 32.6269  15
  -5   4  -8 57.3397 28.1723   9
  -5  -4  -9 47.2729 28.3616  15
  -5   4  -9 7.75468 20.1453   9
  -5   4 -10 298.286 46.6976   9
  -5  -4 -10 306.948 49.6953  15
   5   5 -11 81.6257 30.1503  13
   5  -5 -10 182.867 40.4227  15
   5  -5  -9 83.2780 42.5546  15
   5  -5  -8 172.556 47.0543  15
   5  -5  -7 2891.62 164.745  15
   5  -5  -6 1910.13 124.478  14
   5  -5  -6 1178.28 105.237  12
   5  -5  -5 58.8476 30.1857  14
   5  -5  -5 158.880 42.4106  12
  -5   5   4 299.812 156.467   2
   5   5  -4 69.6449 95.2477   4
   5  -5  -4 324.102 167.874   6
  -5   5   3 14598.9 956.979   2
   5   5  -3 14430.7 984.997   4
   5  -5  -3 14776.5 950.896   6
  -5   5   2 2349.85 361.570   2
   5  -5  -2 1815.86 341.068   6
   5   5  -2 2415.20 402.452   4
  -5   5   1 323.159 131.882   2
   5  -5  -1 430.446 167.708   6
   5   5   0 1254.04 294.273   1
  -5   5   0 933.526 214.159   2
   5  -5   0 1527.42 295.864   6
   5   5   1 18.9411 70.6367   1
   5   5   2 280.859 148.517   1
  -5   5  -3 1218.92 274.695   4
   5   5   3 1014.28 257.054   1
  -5  -5  -4 126.289 38.1370  15
  -5  -5  -5 35.9313 28.8770  15
  -5  -5  -6 684.537 79.9505  15
  -5  -5  -7 342.274 61.3826  15
  -5  -5  -8 115.657 37.2246  15
  -5  -5  -9-6.12852 24.1360  15
  -5  -5 -10 43.8156 19.8262  15
   5   6 -11 111.966 25.7839  13
   5   6 -10 40.1260 25.3242  13
   5  -6 -10-7.53520 16.9622  15
   5  -6  -9 604.494 68.6752  15
   5  -6  -8 607.849 75.8305  15
   5  -6  -7 149.434 43.2831  15
   5  -6  -6 525.141 73.9177  15
   5  -6  -6 564.143 80.0995  12
   5  -6  -5 764.764 82.9642  14
   5  -6  -5 761.107 86.7969  12
   5  -6  -4 3856.70 179.731  14
   5  -6  -4 4152.51 196.225  12
   5  -6  -3 4051.09 182.044  14
   5  -6  -3 4169.07 193.130  12
   5  -6  -2 1723.45 116.003  14
   5  -6  -2 1231.47 105.154  12
   5  -6  -1 229.470 44.9904  14
   5  -6  -1 158.664 44.0979  12
   5  -6   0 0.72684 31.7341  12
   5  -6   0-9.75283 29.2512  14
   5  -6   1 1914.52 121.268  14
  -5  -6  -2 31.5035 26.0477  12
  -5  -6  -3 688.649 75.9707  15
  -5  -6  -4 38.5077 32.8213  15
  -5  -6  -5 1378.25 109.751  15
  -5  -6  -6 24.8963 27.1112  15
  -5  -6  -7 760.626 78.2250  15
  -5  -6  -8 66.0916 28.1063  15
  -5  -6  -9-11.1843 20.8250  15
   5  -7  -9 195.262 36.1856  15
   5   7  -9 201.627 38.1414  13
   5  -7  -8 148.461 40.4210  15
   5  -7  -7 338.031 56.3920  15
   5  -7  -6 742.898 82.8002  15
   5  -7  -5-24.7192 34.1607  12
   5  -7  -5 10.5944 28.2514  15
   5  -7  -4 57.1575 31.2791  12
   5  -7  -4 48.5737 37.8761  14
   5  -7  -3 285.421 56.5229  14
   5  -7  -3 259.156 56.2641  12
   5  -7  -2 43.1458 29.9174  14
   5  -7  -2 51.1800 30.3294  12
   5  -7  -1 629.544 77.5641  12
   5  -7  -1 657.278 75.7992  14
   5  -7   0 12.9824 29.7052  12
   5  -7   0 36.7569 26.7394  14
   5  -7   1 369.127 65.7905  12
   5  -7   1 292.054 50.8385  14
   5  -7   2 42.4780 39.2453  12
  -5  -7  -3 768.001 79.0607  15
   5  -7   3 827.188 90.9460  12
  -5  -7  -4 4.56796 20.2411  15
  -5  -7  -5 727.120 76.1703  15
  -5  -7  -6 466.582 58.0331  15
  -5  -7  -7 58.1249 26.5549  15
  -5  -7  -8 42.7794 20.7249  15
   5  -7   8 51.4746 25.5790  12
   5   8  -8 233.907 34.8749  13
   5  -8  -8 255.358 36.8976  15
   5  -8  -7 121.612 30.8314  15
   5  -8  -6 27.3149 27.6555  15
   5  -8  -5 20.0653 27.0490  15
   5  -8  -4 1461.03 106.407  15
   5  -8  -4 1435.03 109.369  12
   5  -8  -3 105.305 35.9365  14
   5  -8  -3 75.1715 30.9964  15
   5  -8  -3 106.257 41.5263  12
   5  -8  -2 253.541 49.9468  15
   5  -8  -2 327.163 53.5076  14
   5  -8  -2 292.280 56.0476  12
   5  -8  -1 97.3873 32.2830  14
   5  -8  -1 127.708 41.1164  12
   5  -8   0 339.405 59.4072  12
   5  -8   0 404.746 55.6135  14
   5  -8   1-17.5570 29.6266  12
   5  -8   2-7.31552 29.0594  12
   5  -8   3 59.2628 36.4709  12
   5  -8   4 182.287 41.7007  12
   5  -8   5 27.7720 26.3235  12
  -5  -8  -5 7.55678 17.6617  15
   5  -8   6 78.2730 27.9348  12
  -5  -8  -6 29.0298 19.5087  15
   5  -9  -5-9.08502 16.2012  15
   5  -9  -4-17.9319 17.3500  15
   5  -9  -3-1.25134 22.8480  12
   5  -9  -3 1.30457 16.5456  15
   5  -9  -2 8.79057 23.7389  12
   5  -9  -1 57.8796 25.1280  12
   5  -9   0 351.818 48.9222  12
   5  -9   1 330.117 48.9792  12
   5  -9   2 535.461 57.1505  12
   5  -9   3 137.334 29.0100  12
   6   0 -13-24.6926 24.8566   9
   6   0 -12 853.470 85.5340   9
   6   0 -11 29.7264 31.9385   9
   6   0 -10 575.913 75.5794   9
   6   0  -9 18.3801 20.1101   9
   6   0  -8 2562.44 378.822   5
   6   0  -7 73.2643 79.7444   5
   6   0  -6 1763.19 264.413   5
   6   0  -5 77.2311 71.6843   5
  -6   0   5 139.301 79.6333   2
   6   0  -5-2.91064 49.4003   4
   6   0  -4 4888.12 372.095   5
   6   0  -4 4499.56 267.617   6
  -6   0   4 4351.56 286.628   2
   6   0  -3-7.15718 50.9852   5
   6   0  -3 17.6923 20.1921   4
  -6   0   3-4.02583 32.4290   2
  -6   0   2 45517.8 996.641   2
   6   0  -2 36739.3 703.506   1
  -6   0   1 16.9383 61.0260   2
   6   0  -1-3.13097 34.4019   1
   6   0   0 302.113 89.7327   1
  -6   0   0 401.308 117.809   2
   6   0   1-18.4580 63.0730   1
  -6   0  -1 11.0435 58.2615   2
  -6   0  -2 3985.37 333.054   4
  -6   0  -2 3557.58 328.553   2
   6   0   3 66.3475 92.2838   1
  -6   0  -3 269.600 97.8360   4
  -6   0  -3 255.966 109.794   3
  -6   0  -4 14528.5 805.109   4
  -6   0  -4 15752.5 805.970   3
   6   0   5 73.9120 70.2356   1
  -6   0  -5 9.56071 60.3526   4
  -6   0  -5-74.1050 84.6734   3
   6   0   6 1698.80 354.079   1
  -6   0  -6 1726.37 339.993   4
  -6   0  -7-5.17287 26.1448  15
  -6   0  -7 2.25573 20.7603  10
  -6   0  -8 1029.56 94.3344  10
  -6   0  -9-11.4508 27.2148   9
  -6   0 -10 229.066 48.8020   9
  -6   0 -11 10.9973 19.8016   9
   6   1 -14 90.2751 24.1949   9
   6  -1 -13 128.224 29.6996   9
   6   1 -13 224.161 43.8259   9
   6  -1 -12 32.4416 25.5661   9
   6   1 -12 22.4504 26.0580   9
   6   1 -11 31.4113 32.5396   9
   6  -1 -11 65.9836 35.2662   9
   6   1 -10 1148.97 99.9670   9
   6  -1 -10 1268.81 101.661   9
   6  -1 -10 1082.07 94.8756   7
   6  -1  -9 775.456 76.8959   9
   6   1  -9 1275.46 102.000   9
   6  -1  -8 672.723 201.469   5
   6   1  -7 7141.45 557.833   5
   6  -1  -7 10695.1 733.977   5
  -6   1   6 341.109 111.544   2
   6  -1  -6 388.821 136.523   5
   6   1  -6 297.780 99.8613   5
   6   1  -6 327.003 125.193   4
   6  -1  -5 5465.06 441.795   5
  -6   1   5 5405.40 404.739   2
   6  -1  -5 6584.19 419.463   6
   6   1  -5 6237.45 448.401   4
   6   1  -5 5586.02 422.184   5
   6   1  -4 9815.58 531.160   5
  -6   1   4 10523.5 542.933   2
  -6  -1   4 10481.1 450.911   2
   6  -1  -4 9595.55 548.082   5
   6   1  -4 10539.0 485.462   4
   6  -1  -3 3814.43 318.316   5
  -6   1   3 4093.60 326.578   2
   6   1  -3 3699.56 248.110   4
  -6  -1   3 4025.76 286.548   2
  -6   1   2 145.537 75.1302   2
   6   1  -2 141.961 68.4093   1
  -6  -1   2 155.082 73.0386   2
   6   1  -2 122.614 49.6781   4
   6  -1  -2 79.8733 53.2425   5
   6  -1  -1 1686.08 125.999   1
  -6   1   1 2088.76 208.369   2
  -6  -1   1 2185.35 223.442   2
   6   1  -1 2213.85 205.043   1
   6   1   0 1394.31 185.655   1
  -6   1   0 1171.32 163.557   2
  -6   1   0 1192.30 124.003   4
  -6  -1   0 1074.55 168.674   2
   6   1   1 15255.2 660.268   1
  -6   1  -1 15301.6 656.576   2
  -6   1  -1 16588.2 570.358   4
   6   1   2 28338.8 1012.62   1
  -6   1  -2 29907.4 921.641   4
  -6   1  -2 29741.9 989.788   2
  -6   1  -2 31240.8 957.019   3
   6   1   3 3246.96 363.928   1
  -6   1  -3 3743.82 342.359   3
  -6   1  -3 3392.57 342.597   4
  -6   1  -3 3410.36 333.514   2
  -6  -1  -3 3402.85 370.986   3
   6   1   4 416.388 143.236   1
  -6   1  -4 354.558 153.505   4
  -6  -1  -4 397.207 143.516   3
  -6   1  -4 491.730 140.029   3
   6   1   5 6488.68 597.505   1
  -6   1  -5 6132.63 574.053   4
  -6  -1  -5 7134.78 610.732   3
  -6   1  -6 1424.51 305.911   4
  -6  -1  -6 1808.82 354.033   3
   6   1   6 1143.53 268.615   1
  -6  -1  -7 2287.12 134.369  10
  -6  -1  -7 2365.13 145.861  15
  -6  -1  -8 22.8070 27.7430  10
  -6  -1  -8 25.5164 33.5779  15
  -6  -1  -9 65.4175 33.0544   9
  -6   1  -9 94.0440 34.0486   9
  -6  -1 -10-29.5137 22.8116   9
  -6   1 -10 11.9945 27.4671   9
  -6   1 -11 88.7179 33.1665   9
   6   2 -13 57.7611 25.0377   9
   6   2 -12 75.5495 35.3138   9
   6   2 -11 1141.40 100.208   9
   6   2 -10 30.9525 29.3242   9
   6  -2 -10 33.3645 24.4528   7
   6   2  -9 367.226 56.4651   9
   6  -2  -9 289.125 51.7628   7
   6   2  -9 252.296 49.1295  13
   6  -2  -8 3061.38 431.742   5
   6  -2  -7 164.200 98.5317   5
   6   2  -7 263.082 131.265   4
   6  -2  -6 258.006 144.642   5
   6   2  -6 383.466 145.211   4
  -6   2   6 364.384 138.725   2
   6  -2  -5 5571.45 477.713   5
   6   2  -5 5681.18 429.840   5
  -6   2   5 5730.23 470.297   2
   6  -2  -5 6436.01 492.894   6
   6   2  -5 5166.21 437.798   4
   6  -2  -4 1670.81 230.946   5
  -6   2   4 1656.97 241.713   2
   6   2  -4 1823.88 236.977   4
   6  -2  -4 2216.76 274.150   6
  -6   2   3 23005.2 878.599   2
   6   2  -3 21256.9 791.319   4
   6  -2  -3 22566.3 820.316   5
   6  -2  -2 1364.29 186.474   5
  -6   2   2 1319.13 200.138   2
   6   2  -2 1608.75 222.470   1
   6  -2  -1 2225.25 221.131   5
  -6   2   1 2373.39 257.936   2
  -6   2   1 2190.45 155.846   4
   6   2  -1 2436.55 262.112   1
   6  -2   0 1644.01 172.080   5
  -6   2   0 1404.30 189.141   2
  -6   2   0 1875.00 168.381   4
   6   2   0 1642.05 222.098   1
  -6   2  -1 18877.7 721.356   2
   6   2   1 23211.2 907.550   1
  -6   2  -1 24628.0 764.762   4
  -6   2  -2 15464.7 716.364   2
  -6   2  -2 16463.8 732.839   4
   6   2   2 14736.1 755.759   1
  -6   2  -2 15237.8 587.553   3
  -6   2  -3 435.610 110.172   3
  -6   2  -3 543.775 142.659   4
   6   2   3 263.929 118.555   1
  -6   2  -3 523.490 139.685   2
  -6  -2  -3 381.366 137.044   3
  -6   2  -4 114.562 94.4760   4
   6   2   4 101.656 74.1619   1
  -6  -2  -4 90.0527 99.4842   3
  -6  -2  -5 125.550 108.275   3
   6   2   5 141.905 107.607   1
  -6   2  -5 218.059 132.560   4
  -6  -2  -6 109.087 98.6861   3
  -6   2  -6 261.929 48.5647  10
  -6  -2  -6 168.257 35.2954  15
   6   2   6 172.234 119.888   1
  -6   2  -6 118.203 108.309   4
  -6  -2  -7 221.560 51.2378  15
  -6  -2  -7 247.519 44.5084  10
  -6  -2  -8 391.595 66.1775  15
  -6  -2  -8 341.141 55.8346  10
  -6   2  -9 55.1670 28.8683   9
  -6  -2  -9 115.959 43.0578  15
  -6  -2 -10 52.7054 34.1144  15
  -6   2 -10-4.96280 22.4836   9
  -6   2 -11 160.979 37.9692   9
   6   3 -13 46.4427 20.1470   9
   6   3 -12 96.7626 36.4022   9
   6   3 -11 772.764 80.7803   9
   6   3 -11 812.042 80.5297  13
   6   3 -10 967.622 92.0550   9
   6   3 -10 1002.91 96.1274  13
   6  -3 -10 986.248 96.0363   7
   6   3  -9 464.742 65.4954   9
   6  -3  -9 609.730 76.0466   7
   6   3  -8 196.398 38.7211   9
   6  -3  -8 181.246 43.0936   7
  -6   3   7 3484.35 459.821   2
   6   3  -7 3209.15 475.809   4
   6  -3  -7 3457.60 460.506   5
   6  -3  -6 135.854 88.9601   5
  -6   3   6 74.3235 73.1596   2
   6   3  -6-52.9971 95.3400   4
   6  -3  -5 117.357 94.8079   5
  -6   3   5 190.739 100.076   2
   6   3  -5 166.441 101.386   4
   6  -3  -5 198.639 106.894   6
  -6   3   4 8291.92 606.465   2
   6   3  -4 7354.32 548.252   4
   6  -3  -4 8533.49 585.768   5
   6  -3  -4 9783.76 662.426   6
   6  -3  -3 30851.6 1051.04   5
  -6   3   3 28659.7 1107.05   2
   6   3  -3 28838.5 1120.10   4
   6  -3  -2 31.9472 63.2287   5
   6   3  -2 25.8298 58.2846   1
  -6   3   2-15.3242 54.2696   2
   6  -3  -1 176.973 71.5226   5
  -6   3   1 102.749 85.7085   2
   6   3  -1 167.511 117.113   1
   6   3   0 86.8469 71.8034   1
  -6   3   0-9.75528 54.7653   2
  -6   3   0 17.0604 32.4289   4
  -6   3  -1 4780.26 376.763   2
   6   3   1 5025.84 442.411   1
  -6   3  -1 5523.50 391.045   4
  -6   3  -2 22079.9 878.280   2
   6   3   2 20778.8 979.953   1
  -6   3  -2 22361.4 903.291   4
  -6  -3  -2 20312.9 937.123   3
   6   3   3 1298.85 253.922   1
  -6   3  -3 1267.13 250.168   4
  -6  -3  -3 1228.75 245.686   3
   6   3   4 1248.20 272.618   1
  -6   3  -4 1359.59 271.185   4
  -6  -3  -4 1271.90 256.960   3
   6   3   5 418.815 166.979   1
  -6   3  -5 462.591 190.152   4
  -6  -3  -5 314.192 129.950   3
  -6  -3  -6 591.810 75.4723  15
  -6  -3  -7 61.9351 31.9448  15
  -6   3  -8 9.84497 24.6430   9
  -6  -3  -8 50.8313 30.3887  15
  -6  -3  -9 163.197 43.5523  15
  -6   3  -9 96.3346 36.0018   9
  -6   3 -10 55.3410 26.1708   9
  -6  -3 -10 70.3033 32.1369  15
  -6   3 -11 99.3067 30.1103   9
   6   4 -12 913.269 72.1095   9
   6   4 -11 2.53784 20.5369   9
   6   4 -11-15.0603 27.2302  13
   6   4 -10 331.509 56.0199  13
   6   4 -10 313.639 52.2220   9
   6   4  -9 32.4615 20.7514   9
   6  -4  -8 1796.90 127.555  15
   6  -4  -7 1262.12 106.585   7
   6  -4  -7 839.127 85.2230  15
  -6   4   6 2831.73 433.624   2
   6   4  -6 1674.91 339.812   4
   6  -4  -5 325.665 137.320   5
  -6   4   5 308.480 134.329   2
   6   4  -5 379.658 173.268   4
   6  -4  -5 157.845 92.8183   6
   6  -4  -4-24.0808 57.5304   5
  -6   4   4-15.4316 77.2970   2
   6   4  -4 34.8224 80.7027   4
   6  -4  -4-78.6821 75.0100   6
   6  -4  -3 1368.29 280.149   6
  -6   4   3 1375.42 266.916   2
   6   4  -3 1570.44 298.863   4
   6  -4  -3 1431.26 243.376   5
  -6   4   2 7087.70 580.398   2
   6   4  -2 7381.98 629.812   4
   6   4  -1 1241.21 264.397   1
  -6   4   1 1124.56 231.811   2
   6   4   0 4458.22 478.928   1
  -6   4   0 4217.36 426.540   2
  -6   4  -1 5584.24 457.442   2
   6   4   1 5973.79 558.708   1
   6   4   2 3532.16 440.943   1
  -6  -4  -2 4059.90 431.897   3
  -6   4  -3 973.430 231.095   4
   6   4   3 1006.92 243.096   1
  -6  -4  -3 990.275 225.869   3
  -6   4  -4 6750.91 673.567   4
   6   4   4 5941.93 600.271   1
  -6  -4  -4 6549.49 603.329   3
  -6  -4  -5 68.4103 33.7497  15
  -6  -4  -6 1882.22 129.490  15
  -6  -4  -7 179.098 43.0065  15
  -6   4  -7 123.089 34.8495   9
  -6  -4  -8 22.0388 29.9857  15
  -6   4  -8 46.8363 28.8376   9
  -6   4  -9 21.0875 24.5083   9
  -6  -4  -9-14.0112 26.6573  15
  -6  -4 -10 383.455 49.8351  15
  -6   4 -10 496.902 56.7916   9
   6   5 -11 380.101 52.4500  13
   6   5 -10 136.247 39.3258  13
   6  -5  -9 658.638 77.9747  15
   6  -5  -8 2077.70 138.907  15
   6  -5  -7 3862.89 189.288  15
   6  -5  -6 1063.04 95.2996  14
   6  -5  -6 538.438 73.3977  12
   6  -5  -5 31.9000 19.9646  14
   6  -5  -5 44.1375 28.2098  12
  -6   5   4 1775.56 354.646   2
   6   5  -4 912.049 256.024   4
   6  -5  -4 1742.03 343.313   6
  -6   5   3 9827.36 792.827   2
   6  -5  -3 12210.2 884.207   6
   6   5  -2 389.815 183.432   4
  -6   5   2 259.364 128.848   2
   6  -5  -2 437.195 162.215   6
  -6   5   1 57.8324 98.8511   2
   6   5  -1-7.20478 94.0783   1
   6  -5  -1 102.030 104.963   6
   6   5   0 1736.57 341.369   1
  -6   5   0 1000.24 229.196   2
   6   5   1 2658.27 433.782   1
   6   5   2 198.080 129.606   1
  -6  -5  -3 271.771 48.5882  15
   6  -5   3 266.060 51.4911  14
  -6  -5  -4 746.833 81.3590  15
  -6  -5  -5 787.447 84.6488  15
  -6  -5  -6 743.760 84.5788  15
  -6  -5  -7 31.6500 25.0116  15
  -6  -5  -8 159.958 42.2807  15
  -6  -5  -9 23.6199 24.0267  15
  -6  -5 -10 217.773 34.1967  15
   6   6 -11 40.1057 19.9785  13
   6  -6 -10 39.5512 20.2772  15
   6   6 -10 4.87553 23.9871  13
   6  -6  -9 250.018 47.7883  15
   6  -6  -8 1973.68 133.028  15
   6  -6  -7 207.090 50.2832  15
   6  -6  -6 203.365 44.2547  15
   6  -6  -6 208.158 50.6152  14
   6  -6  -6 229.112 52.9656  12
   6  -6  -5 1020.11 92.8598  14
   6  -6  -5 969.352 96.8241  12
   6  -6  -4 35.9203 30.9753  14
   6  -6  -4 124.713 46.2921  12
   6  -6  -3 7594.84 269.105  12
   6  -6  -3 7888.10 261.043  14
   6  -6  -2-38.6868 39.4454  12
   6  -6  -2-7.75402 28.7333  14
   6  -6  -1-16.8104 29.7359  12
   6  -6  -1-21.4176 25.7290  14
   6  -6   0 6.87259 27.3697  12
   6  -6   0 35.4812 29.9142  14
   6  -6   1 263.822 51.5881  14
   6  -6   2 435.535 61.0615  14
  -6  -6  -3 12.3304 25.9826  15
  -6  -6  -4 303.931 55.3698  15
  -6  -6  -5 33.8411 30.0325  15
  -6  -6  -6 47.0003 31.3076  15
  -6  -6  -7 505.197 63.6458  15
  -6  -6  -8 50.7573 28.0945  15
  -6  -6  -9 26.9280 20.2670  15
   6  -7  -9 150.198 31.0617  15
   6   7  -9 137.672 33.9278  13
   6  -7  -8 545.431 65.8548  15
   6  -7  -7-26.7632 25.1428  15
   6  -7  -6 315.599 59.4447  15
   6  -7  -5 15.8074 27.2441  12
   6  -7  -5 31.7347 28.6640  15
   6  -7  -5 82.7553 36.7909  14
   6  -7  -4 1905.48 135.782  12
   6  -7  -4 1984.35 131.536  14
   6  -7  -3 134.369 40.8547  14
   6  -7  -3 170.627 45.9002  12
   6  -7  -2 197.627 48.3133  12
   6  -7  -2 272.403 52.7730  14
   6  -7  -1 715.698 80.0612  14
   6  -7  -1 719.357 81.8163  12
   6  -7   0 17.1836 27.2707  14
   6  -7   0 30.1179 33.4289  12
   6  -7   1 2096.82 129.365  14
   6  -7   1 2042.13 137.989  12
   6  -7   2 195.176 53.1011  12
   6  -7   3 712.840 84.8218  12
  -6  -7  -4 8.00728 27.0542  15
  -6  -7  -5 45.1075 27.8447  15
  -6  -7  -6 412.121 53.8845  15
  -6  -7  -7 107.615 29.8827  15
   6  -8  -8 118.102 27.0133  15
   6  -8  -7 7.83808 19.1598  15
   6   8  -7 27.2177 21.4145  13
   6  -8  -6 57.9276 27.5017  15
   6   8  -6 67.1522 26.5166  13
   6  -8  -5 158.868 36.9521  15
   6  -8  -4 6.81314 21.9651  15
   6  -8  -4 70.0524 39.5532  12
   6  -8  -3 202.815 43.0513  15
   6  -8  -3 183.949 44.0348  14
   6  -8  -3 249.924 50.7692  12
   6  -8  -2 339.967 51.5897  14
   6  -8  -2 284.446 53.8345  12
   6  -8  -1 115.298 31.8819  14
   6  -8  -1 73.3652 36.2465  12
   6  -8   0 184.640 43.2099  12
   6  -8   0 247.753 47.7227  14
   6  -8   1 526.904 71.5915  12
   6  -8   2 216.427 48.9278  12
   6  -8   3 111.796 33.2135  12
   6  -8   4 114.200 33.1587  12
   6  -8   5 59.8399 26.4600  12
  -6  -8  -5 19.6931 17.5589  15
   6  -8   6 115.774 28.8251  12
   6  -9  -5 71.6443 23.5773  15
   6  -9  -4 176.544 33.2877  15
   6  -9  -3 39.8020 23.7181  15
   6  -9  -3-35.9525 24.3237  12
   6  -9  -2 0.78876 22.9685  12
   6  -9  -1 129.407 33.2791  12
   6  -9   0 229.746 43.6549  12
   6  -9   1 571.354 57.9287  12
   6  -9   2 300.107 43.2249  12
   6  -9   3 232.595 34.9819  12
   7   0 -13 41.5081 27.3289   9
   7   0 -12 631.502 74.4637   9
   7   0 -11 10.1715 28.3739   9
   7   0 -11-42.6213 32.3383   7
   7   0 -10 232.107 52.5502   9
   7   0  -9 24.3315 22.7914   9
   7   0  -8 272.417 123.104   5
   7   0  -7-79.7560 104.184   5
   7   0  -6 21269.2 954.034   5
   7   0  -5 32.2832 85.9084   5
  -7   0   5-14.9974 41.8278   2
   7   0  -4 35914.8 1105.23   5
  -7   0   4 31526.0 891.907   2
  -7   0   3 8.52591 55.1523   2
   7   0  -2 6211.82 274.554   1
  -7   0   2 8960.88 462.110   2
   7   0  -1 5.50968 33.6989   1
  -7   0   1 24.5381 66.9620   2
   7   0   0 3626.30 286.275   1
  -7   0   0 3958.89 349.451   2
   7   0   1-20.2884 48.6387   1
  -7   0  -1-46.2077 58.3794   2
   7   0   2 4132.09 392.510   1
  -7   0  -2 4139.79 377.535   2
   7   0   3-66.0058 95.5436   1
  -7   0  -3 31.5073 77.1885   3
  -7   0  -3 7.39877 57.6584   4
   7   0   4 3051.04 413.061   1
  -7   0  -4 2917.64 374.965   4
  -7   0  -4 3085.36 375.029   3
   7   0   5 41.7552 76.7827   1
  -7   0  -5 109.651 119.508   3
  -7   0  -6 1386.53 316.139   3
   7   0   6 1707.34 341.070   1
  -7   0  -7 100.913 46.0748  10
  -7   0  -7 29.1990 29.7296  15
  -7   0  -8 640.446 76.6693  10
  -7   0  -9 0.15765 22.5022   9
  -7   0 -10 422.043 59.9065   9
  -7   0 -11-11.6311 15.3349   9
   7   1 -14 166.295 30.1803   9
   7   1 -13 34.2954 26.5728   9
   7  -1 -13 31.9528 19.5899   9
   7   1 -12 75.0208 35.8227   9
   7  -1 -12 35.5084 21.5838   9
   7  -1 -11 2317.32 138.048   9
   7   1 -11 1997.02 132.388   9
   7  -1 -11 1951.07 128.189   7
   7  -1 -10 298.557 54.4064   7
   7   1 -10 363.820 59.5218   9
   7  -1 -10 457.107 63.7975   9
   7  -1  -9 495.497 65.8436   9
   7   1  -9 724.917 77.7196   9
   7  -1  -8 3851.30 482.896   5
   7  -1  -7 8685.43 672.141   5
   7   1  -7 5449.61 498.553   5
   7  -1  -6 444.551 146.447   5
   7   1  -6 346.947 127.111   5
  -7   1   6 333.752 121.341   2
   7  -1  -5 9336.96 604.054   5
   7   1  -5 9915.33 597.381   5
  -7   1   5 9750.21 571.247   2
   7  -1  -5 11299.0 575.566   6
   7  -1  -4 5197.74 414.559   5
   7   1  -4 4984.99 402.399   5
  -7   1   4 5024.41 389.464   2
   7   1  -4 5813.03 349.196   4
  -7  -1   4 5652.77 363.801   2
   7   1  -3 49.1120 33.2436   4
   7  -1  -3 75.1229 66.2224   5
  -7   1   3 74.6106 59.2008   2
  -7  -1   3 45.9957 63.5178   2
   7  -1  -2 1034.40 172.006   5
  -7   1   2 1215.83 171.813   2
   7   1  -2 615.590 100.139   4
  -7  -1   2 1250.68 179.776   2
   7   1  -2 1311.08 168.953   1
   7   1  -1 784.066 136.607   1
  -7   1   1 491.733 110.642   2
   7  -1  -1 460.681 74.5476   1
  -7  -1   1 740.648 143.032   2
  -7   1   0 3034.50 292.680   2
   7   1   0 3165.30 292.580   1
  -7  -1   0 2957.31 297.596   2
  -7   1  -1 14055.9 689.871   2
  -7   1  -1 14720.7 562.907   4
   7   1   1 13280.1 649.684   1
   7   1   2 22153.2 931.772   1
  -7   1  -2 22944.9 910.192   2
  -7   1  -2 23348.8 845.740   4
  -7   1  -2 24805.3 900.513   3
   7   1   3 7191.21 564.927   1
  -7   1  -3 7094.87 526.341   2
  -7   1  -3 7140.28 522.456   4
  -7  -1  -3 7188.90 562.699   3
  -7   1  -3 7894.18 530.295   3
   7   1   4 661.295 193.903   1
  -7  -1  -4 633.403 180.952   3
  -7   1  -4 559.543 169.085   4
  -7   1  -4 550.108 151.246   3
   7   1   5 2804.20 409.705   1
  -7   1  -5 3301.26 436.351   4
  -7  -1  -5 3173.02 428.871   3
  -7   1  -5 3283.65 424.482   3
   7   1   6 562.771 213.407   1
  -7   1  -6 672.480 71.3371  10
   7  -1   6 515.774 201.139   1
  -7  -1  -6 728.321 76.5415  10
  -7  -1  -6 557.623 71.3997  15
  -7   1  -6 516.409 185.143   4
  -7  -1  -6 509.589 194.350   3
  -7   1  -7 10350.4 302.417  10
  -7  -1  -7 10457.8 307.017  10
  -7  -1  -7 10863.8 326.063  15
  -7  -1  -8 151.559 42.2564  10
  -7  -1  -8 124.805 41.5182  15
  -7  -1  -9-10.7747 21.1672   9
  -7  -1  -9 16.1291 31.9610  15
  -7   1  -9 41.3713 27.3377   9
  -7  -1 -10-7.62984 14.1611   9
  -7   1 -10 14.2599 23.9143   9
  -7   1 -11 144.385 32.8232   9
   7   2 -13 228.331 41.2919   9
   7   2 -12 159.071 43.0180   9
   7   2 -11 109.787 37.1700   9
   7  -2 -11 90.1155 38.8394   7
   7   2 -10 774.833 81.5540  13
   7   2 -10 654.680 75.0688   9
   7  -2 -10 732.750 85.1577   7
   7   2  -9 180.282 40.5351   9
   7  -2  -9 202.767 46.0080   7
   7   2  -9 163.278 40.4801  13
   7   2  -8 1472.35 105.028   9
   7  -2  -8 1585.98 112.911   7
   7  -2  -7 21.9320 57.5097   5
   7  -2  -6 929.215 218.740   5
   7   2  -6 597.192 153.471   5
  -7   2   6 591.356 172.963   2
   7  -2  -5 1641.41 261.761   5
   7   2  -5 1703.11 255.128   5
   7   2  -5 1708.94 248.286   4
  -7   2   5 1711.20 264.313   2
   7  -2  -5 1692.24 263.763   6
   7  -2  -4 7384.65 515.467   5
  -7   2   4 7095.00 514.487   2
   7  -2  -4 8177.34 552.456   6
   7   2  -4 6858.64 456.070   4
   7  -2  -3 26764.1 941.881   5
  -7   2   3 26182.1 977.444   2
   7   2  -3 25242.5 874.087   4
   7  -2  -2 9849.74 526.564   5
  -7   2   2 8614.28 526.416   2
   7   2  -2 10519.6 592.680   1
   7   2  -1 858.188 169.919   1
   7  -2  -1 718.925 140.738   5
  -7   2   1 627.067 137.755   2
   7  -2   0 128.881 47.7696   5
   7   2   0 143.842 94.4381   1
  -7   2   0 130.795 66.1677   2
  -7   2  -1 3537.39 293.756   4
   7   2   1 3212.60 353.874   1
  -7   2  -1 3022.79 311.626   2
  -7   2  -1 3344.31 272.213   3
  -7   2  -2 9647.92 608.802   2
  -7   2  -2 9183.37 537.360   4
   7   2   2 8622.62 605.879   1
   7   2   3 13252.2 800.083   1
  -7   2  -3 15025.3 772.097   2
  -7   2  -3 14845.5 768.128   4
  -7  -2  -3 13025.6 795.267   3
  -7   2  -4-59.7534 85.2820   4
   7   2   4 22.6728 70.7617   1
  -7  -2  -4 8.90493 99.0828   3
   7   2   5-24.5400 92.8074   1
  -7   2  -5-66.1704 82.3033   4
  -7  -2  -5-28.1675 85.9943   3
  -7   2  -6-3.58836 24.1292  10
  -7  -2  -6-13.0069 30.9015  10
  -7  -2  -6-1.56045 19.1287  15
  -7  -2  -7 587.161 71.8634  10
  -7  -2  -7 663.260 81.7027  15
  -7  -2  -8 232.279 42.2466  10
  -7  -2  -8 309.260 58.1670  15
  -7   2  -9 499.306 68.4878   9
  -7  -2  -9 655.992 79.2819  15
  -7   2 -10-17.9967 24.7730   9
  -7   2 -11 24.8017 20.4803   9
   7   3 -13 55.2998 24.4392   9
   7   3 -12 24.7604 29.9325   9
   7   3 -11 93.7123 39.2931   9
   7   3 -11 38.9596 30.3539  13
   7  -3 -10 160.515 49.9509   7
   7   3 -10 81.9743 35.4026   9
   7   3 -10 97.9854 38.4502  13
   7   3  -9 1723.19 121.189   9
   7  -3  -9 1803.70 128.083   7
   7   3  -8 6639.53 232.550   9
   7  -3  -8 6922.01 250.342   7
   7  -3  -7 1385.58 293.924   5
  -7   3   7 1747.60 333.346   2
  -7   3   6 283.766 136.552   2
   7  -3  -6 305.394 149.891   5
   7   3  -6 68.7274 65.3414   4
   7  -3  -6 295.834 131.931   6
   7  -3  -5 751.221 193.283   5
  -7   3   5 821.357 203.882   2
   7   3  -5 617.144 167.351   4
   7  -3  -5 1101.23 247.023   6
   7  -3  -4 3377.51 374.134   5
  -7   3   4 3307.27 390.598   2
   7  -3  -4 3571.36 412.514   6
   7   3  -4 2790.55 332.703   4
   7  -3  -3 3459.35 350.119   5
  -7   3   3 3278.87 379.398   2
   7   3  -3 3403.43 381.532   4
   7  -3  -2 3668.27 331.111   5
   7   3  -2 3715.68 405.475   1
  -7   3   2 3441.25 371.511   2
  -7   3   1 5701.50 462.128   2
   7   3  -1 5908.89 500.206   1
  -7   3   0 1580.99 237.575   2
   7   3   0 1579.47 263.615   1
  -7   3  -1 3031.49 326.368   2
   7   3   1 3187.49 370.851   1
   7   3   2 22252.8 1053.09   1
  -7   3  -2 23303.2 990.511   2
   7   3   3 323.808 128.560   1
  -7  -3  -3 330.550 134.863   3
   7   3   4 472.800 191.424   1
  -7  -3  -4 366.838 139.618   3
  -7  -3  -5 1181.65 99.6141  15
  -7  -3  -6 73.2046 30.2361  15
   7  -3   6 193.438 46.5827  14
  -7  -3  -7 1448.44 117.665  15
  -7  -3  -8 95.5047 40.6199  15
  -7   3  -9 386.923 60.6018   9
  -7  -3  -9 590.271 74.0837  15
  -7  -3 -10 15.5471 19.1973  15
  -7   3 -10 28.4055 24.9499   9
  -7   3 -11 65.5859 22.0731   9
   7   4 -12 1196.75 80.9817   9
   7   4 -12 1076.19 77.7255  13
   7   4 -11 142.334 35.2364   9
   7   4 -11 155.484 38.5891  13
   7   4 -10 834.210 81.6663   9
   7   4 -10 754.548 82.1587  13
   7   4  -9 53.2397 30.3278   9
   7  -4  -8 446.730 63.6794  15
   7  -4  -8 747.532 88.2836   7
   7  -4  -7 147.808 42.5894  14
   7  -4  -7 153.558 43.8324   7
  -7   4   6 2836.04 439.915   2
   7   4  -6 2573.97 417.149   4
   7  -4  -6 2837.37 155.640   7
   7  -4  -5 145.242 107.309   5
   7   4  -5 166.698 99.8597   4
  -7   4   5 211.089 123.406   2
   7  -4  -5 136.939 118.681   6
   7  -4  -4 63.8629 85.6347   5
  -7   4   4 167.635 127.067   2
   7   4  -4 111.031 95.6459   4
   7  -4  -4 73.1166 89.7296   6
  -7   4   3 36.5818 78.5386   2
   7   4  -3 40.2469 101.209   4
   7  -4  -3 84.3015 106.172   6
   7   4  -2 2756.12 399.630   1
  -7   4   2 2436.42 343.117   2
   7   4  -2 3238.99 426.312   4
   7   4  -1-88.5287 108.770   1
  -7   4   1 75.1938 88.6995   2
  -7   4   0 1801.59 276.742   2
   7   4   0 1949.64 325.235   1
  -7   4  -1 860.649 183.809   2
   7   4   1 1125.82 245.265   1
  -7  -4  -2 1059.37 236.671   3
   7   4   2 1097.82 256.158   1
   7   4   3 2034.28 340.741   1
  -7  -4  -3 1731.64 317.485   3
   7  -4   4 1617.20 109.713  14
  -7  -4  -4 1644.47 116.248  15
  -7  -4  -5 6.82704 27.7165  15
  -7  -4  -6 539.286 70.7723  15
  -7  -4  -7-5.52825 32.1483  15
  -7  -4  -8 39.3003 25.6642  15
  -7   4  -8 29.1165 23.6439   9
  -7   4  -9 84.2457 27.1855   9
  -7  -4  -9 117.051 35.3515  15
  -7  -4 -10 11.0815 15.3961  15
  -7   4 -10 36.1266 19.3789   9
   7   5 -11 73.0652 29.7744  13
   7   5 -10 304.629 54.6057  13
   7  -5  -9 1252.11 104.954  15
   7  -5  -8 6.19553 26.8539  15
   7  -5  -7 1784.10 128.752  15
   7  -5  -6-13.8521 32.5008  14
   7  -5  -5 653.896 74.1647  14
   7  -5  -5 909.061 87.7302  12
   7   5  -4 2399.16 398.106   4
   7  -5  -4 2783.24 148.361  14
   7  -5  -4 2614.00 147.304  12
   7   5  -3 1274.67 313.364   4
  -7   5   3 1184.06 275.032   2
   7  -5  -3 2102.77 375.335   6
   7   5  -2 981.886 265.897   4
  -7   5   2 957.515 246.731   2
   7  -5  -2 1542.60 326.644   6
  -7   5   1 412.789 153.493   2
   7   5  -1 718.190 214.789   1
   7  -5  -1 558.508 193.506   6
   7   5   0 202.806 108.607   1
  -7   5   0 170.506 70.7211   2
   7   5   1 1846.66 364.496   1
   7  -5   2 45.2591 32.8883  14
  -7  -5  -3 98.5490 32.0035  15
   7  -5   3 84.1351 32.7986  14
  -7  -5  -4 115.647 40.2764  15
   7  -5   4 122.858 38.6613  14
  -7  -5  -5 1641.50 121.557  15
  -7  -5  -6 748.156 83.6396  15
  -7  -5  -7 72.9313 34.3479  15
  -7  -5  -8 152.125 40.6897  15
  -7  -5  -9 20.4576 23.3017  15
   7   6 -11 23.8225 18.5943  13
   7  -6 -10 10.6634 15.7411  15
   7   6 -10 20.6947 24.8467  13
   7  -6  -9 38.6177 26.8209  15
   7   6  -9-3.75312 25.0910  13
   7  -6  -8 47.9425 30.6484  15
   7  -6  -7 28.6350 31.8080  15
   7  -6  -6 77.7922 34.9347  14
   7  -6  -6 73.0784 36.7486  12
   7  -6  -5 160.250 44.5704  14
   7  -6  -5 198.801 48.3678  12
   7  -6  -4 1251.38 104.019  14
   7  -6  -4 1249.48 109.272  12
   7  -6  -3 4687.44 200.594  14
   7  -6  -3 4522.35 204.829  12
   7  -6  -2 249.181 52.4554  12
   7  -6  -2 245.268 46.6713  14
   7  -6  -1 457.502 70.7397  12
   7  -6  -1 519.512 69.0428  14
   7  -6   0 45.3845 38.7061  12
   7  -6   0 51.3914 29.4818  14
   7  -6   1 911.457 88.1694  14
   7  -6   2 659.473 76.6771  14
  -7  -6  -3 112.564 36.8911  15
   7  -6   3 78.6192 32.1402  14
  -7  -6  -4 56.8938 30.4167  15
  -7  -6  -5 27.2884 25.5884  15
  -7  -6  -6 13.2296 23.9806  15
  -7  -6  -7 265.289 46.0743  15
  -7  -6  -8 7.46981 19.2512  15
   7  -7  -9 2.59143 16.2267  15
   7   7  -9 43.8740 24.2638  13
   7  -7  -8 201.865 41.9378  15
   7   7  -8 112.728 34.6345  13
   7  -7  -7 68.7748 32.6565  15
   7  -7  -6 51.0418 30.7120  15
   7  -7  -5 163.796 42.9890  15
   7  -7  -5 255.498 51.8174  14
   7  -7  -5 241.385 51.2099  12
   7  -7  -4 2158.52 136.646  14
   7  -7  -4 2264.53 144.443  12
   7  -7  -3 169.819 43.0035  14
   7  -7  -3 157.458 43.5119  12
   7  -7  -2 158.202 38.1993  12
   7  -7  -2 146.197 44.1586  14
   7  -7  -1 805.423 82.7394  14
   7  -7  -1 845.530 89.2193  12
   7  -7   0-10.4770 28.7356  12
   7  -7   0 2.04501 28.6247  14
   7  -7   1 497.881 72.7900  12
   7  -7   1 497.692 64.8814  14
   7  -7   2 113.218 44.7980  12
   7  -7   2 120.592 38.0202  14
   7  -7   3 349.184 62.0996  12
  -7  -7  -4 46.7467 30.3331  15
  -7  -7  -5-15.6276 26.4412  15
  -7  -7  -6 258.740 43.8355  15
   7  -7   7 54.0063 23.3953  12
  -7  -7  -7 82.4445 25.9438  15
   7  -8  -8 1.35898 15.3210  15
   7  -8  -7 73.5330 28.2972  15
   7   8  -7-10.3078 18.3701  13
   7  -8  -6 100.011 32.6415  15
   7   8  -6 90.2308 23.9704  13
   7  -8  -5 61.8637 28.2351  15
   7  -8  -4 1340.31 99.2616  15
   7  -8  -4 1467.87 104.191  12
   7  -8  -3 61.6816 28.0418  15
   7  -8  -3 119.752 37.3498  14
   7  -8  -3 73.2141 31.0655  12
   7  -8  -2 246.915 46.2279  14
   7  -8  -2 282.322 53.9214  12
   7  -8  -1 112.388 35.2065  14
   7  -8  -1 173.256 44.5434  12
   7  -8   0 59.9872 28.8359  12
   7  -8   0 102.586 33.7087  14
   7  -8   1 697.807 67.7150  14
   7  -8   1 719.858 78.0809  12
   7  -8   2 187.079 42.3610  12
   7  -8   3 47.0833 26.7233  12
   7  -8   4 16.3224 25.5299  12
   7  -8   5 18.2164 20.5737  12
   7  -9  -4 175.311 29.2898  15
   7  -9  -3 95.1341 27.3780  12
   7  -9  -3 118.012 27.3534  15
   7  -9  -2-6.50184 21.0999  12
   7  -9  -1 103.959 31.3113  12
   7  -9   0 157.944 34.8283  12
   7  -9   1 322.408 44.1586  12
   7  -9   2 191.501 33.9774  12
   8   0 -13-38.5192 24.2371   9
   8   0 -12 76.7788 31.1715   9
   8   0 -12 98.1282 30.8025   7
   8   0 -11 19.4760 25.1966   9
   8   0 -10 976.697 94.8129   9
   8   0  -9 83.5945 34.3549   9
   8   0  -8 1728.35 323.780   5
   8   0  -7 28.5806 62.8002   5
   8   0  -6 7283.48 574.361   5
   8   0  -5 16.5983 64.0009   5
  -8   0   5-7.42641 35.3384   2
   8   0  -4 21172.2 881.361   5
  -8   0   4 19403.3 742.961   2
  -8   0   3-22.5094 59.8598   2
  -8   0   2 1475.56 207.597   2
   8   0  -1 42.0064 60.6565   1
  -8   0   1 59.4893 80.5638   2
  -8   0   0 13635.3 693.010   2
   8   0   0 13945.4 601.279   1
   8   0   1-44.5743 59.0609   1
  -8   0  -1-4.49955 70.7401   2
  -8   0  -2 1156.20 222.154   2
   8   0   2 944.817 195.290   1
   8   0   3-1.70669 81.6777   1
  -8   0  -3-23.3685 65.8571   3
   8   0   4 4111.88 482.722   1
  -8   0  -4 4002.21 444.674   3
   8   0   5 2.70977 67.8212   1
  -8   0  -5 122.444 107.778   3
  -8   0  -6 1495.20 109.113  10
  -8   0  -6 999.477 92.9341  15
  -8   0  -7-46.4261 32.1933  10
  -8   0  -7 74.4846 38.3103  15
  -8   0  -8 911.219 89.1149  10
  -8   0  -9 42.0433 30.1364   9
  -8   0 -10 323.629 49.4193   9
  -8   0 -11 10.9697 15.0565   9
   8   1 -13 21.4229 27.5693   9
   8  -1 -13 53.3963 23.9186   9
   8   1 -12 16.1589 21.6887   7
   8  -1 -12 81.9773 31.9883   9
   8   1 -12 107.733 34.8352   9
   8  -1 -12 86.9999 35.8708   7
   8  -1 -11 610.853 73.1448   9
   8   1 -11 648.502 79.2974   9
   8  -1 -11 477.299 67.3674   7
   8  -1 -10-29.6594 27.8909   9
   8   1 -10-1.65652 28.6655   9
   8  -1 -10-47.6277 33.6294   7
   8   1  -9 879.606 88.4499   9
   8   1  -9 773.581 79.1624  13
   8  -1  -8 6015.08 623.072   5
   8  -1  -7 481.697 164.368   5
   8   1  -7 343.540 142.702   5
   8  -1  -6 704.262 175.148   5
   8   1  -6 641.467 160.965   5
   8  -1  -5 11164.3 684.597   5
   8   1  -5 11674.6 687.366   5
  -8   1   5 10095.5 580.683   2
   8  -1  -4 4539.16 411.712   5
  -8   1   4 3911.22 350.494   2
  -8  -1   4 4813.56 366.014   2
   8  -1  -3 8583.14 533.006   5
  -8   1   3 7340.58 454.535   2
  -8  -1   3 8719.32 505.621   2
  -8   1   2 1559.86 210.040   2
  -8  -1   2 1772.93 230.264   2
   8   1  -2 2143.92 224.189   1
  -8   1   1 8161.34 497.201   2
  -8  -1   1 8661.49 521.246   2
   8   1  -1 9132.75 478.699   1
   8  -1   0 1785.66 207.018   1
  -8   1   0 1650.84 244.185   2
   8   1   0 1595.01 220.882   1
  -8  -1   0 1575.41 235.019   2
   8   1   1 27075.1 1008.29   1
  -8   1  -1 27032.2 1057.95   2
   8  -1   2 4525.07 475.097   1
   8   1   2 3812.10 393.095   1
  -8   1  -2 3682.53 384.977   2
  -8   1  -2 3621.73 366.737   3
   8  -1   3 639.806 211.070   1
   8   1   3 356.170 136.898   1
  -8   1  -3 533.289 158.481   4
  -8  -1  -3 489.928 163.642   3
  -8   1  -3 620.839 164.238   3
  -8   1  -3 480.737 159.028   2
   8  -1   4 2345.54 409.894   1
   8   1   4 1868.27 318.447   1
  -8   1  -4 1982.97 315.679   4
  -8  -1  -4 1730.96 307.969   3
  -8   1  -4 1799.94 286.807   3
   8  -1   5 3780.59 536.773   1
   8   1   5 5012.56 565.583   1
  -8   1  -5 4718.58 533.300   4
  -8  -1  -5 4848.70 539.064   3
  -8   1  -5 3818.57 485.322   3
  -8  -1  -6 1263.73 101.270  10
  -8  -1  -6 1301.67 110.483  15
  -8   1  -7 1887.06 126.910  10
  -8  -1  -7 1900.00 127.947  10
  -8  -1  -7 2115.34 142.775  15
  -8  -1  -8 751.597 80.9826  10
  -8  -1  -8 771.172 87.5026  15
  -8   1  -9-8.83062 24.0631   9
  -8  -1  -9-0.72484 18.4643   9
  -8  -1 -10 6.67577 15.9735   9
  -8   1 -10 11.0072 21.0937   9
  -8   1 -11 6.84922 14.1140   9
   8   2 -13 115.565 31.9291   9
   8   2 -12 8.16602 24.9486   9
   8  -2 -12 70.6044 32.3824   7
   8   2 -11 100.952 38.1621   9
   8  -2 -11 53.0784 33.9465   7
   8   2 -10 1312.66 108.044   9
   8  -2 -10 1441.73 114.294   7
   8   2 -10 1452.40 114.145  13
   8   2  -9 1151.52 99.2747   9
   8   2  -9 1306.91 105.560  13
   8  -2  -9 1202.83 104.934   7
   8   2  -8 2171.73 133.820  13
   8  -2  -8 2153.25 135.098   7
   8  -2  -7 4320.75 511.745   5
   8  -2  -6 31.5470 90.4959   5
   8   2  -6-16.1957 76.2918   5
  -8   2   6-26.1619 89.5549   2
   8  -2  -5 16.6028 72.6317   5
   8   2  -5 90.6210 82.2926   5
  -8   2   5-4.42707 74.9414   2
   8  -2  -5 190.231 103.335   6
   8  -2  -4 909.642 192.778   5
  -8   2   4 881.900 194.976   2
   8  -2  -3 1352.18 221.569   5
  -8   2   3 1312.71 227.695   2
   8   2  -3 1387.65 198.264   4
   8  -2  -2 1626.25 225.745   5
  -8   2   2 1302.32 207.474   2
   8   2  -2 1780.91 252.619   1
   8   2  -1 354.355 122.332   1
   8  -2  -1 376.268 115.795   5
  -8   2   1 261.738 109.584   2
   8  -2   0 18.1127 43.5236   5
   8   2   0-50.0329 69.1895   1
  -8   2   0 18.7168 46.3834   2
   8   2   1 295.069 124.863   1
  -8   2  -1 195.796 115.823   2
  -8   2  -2 39.9911 93.8068   2
   8   2   2 48.6983 75.4573   1
  -8   2  -3 5420.50 481.588   2
   8   2   3 4665.52 496.928   1
  -8  -2  -3 4655.61 491.712   3
   8   2   4 457.945 167.673   1
  -8  -2  -4 521.737 192.300   3
  -8  -2  -5 1105.76 99.6032  15
   8   2   5 1240.56 291.515   1
  -8  -2  -5 982.734 252.717   3
  -8   2  -6 151.136 44.6285  10
  -8  -2  -6 28.3463 25.9128  10
  -8  -2  -6 111.891 44.0217  15
  -8  -2  -7 127.056 41.0385  10
  -8  -2  -7 92.1880 40.6274  15
  -8  -2  -8 266.744 50.3255  10
  -8  -2  -8 289.313 54.9620  15
   8  -2   8 397.170 60.9519  14
  -8  -2  -9 215.560 49.5802  15
  -8   2  -9 242.167 48.2830   9
  -8   2 -10 40.4637 25.7708   9
  -8   2 -11 25.8211 17.7064   9
   8   3 -13 86.1040 29.6943   9
   8   3 -12 94.5158 31.7584   9
   8   3 -11 236.290 45.8906   9
   8  -3 -11 376.631 63.5081   7
   8   3 -11 268.593 53.6149  13
   8   3 -10 253.519 51.2796   9
   8  -3 -10 213.359 50.7274   7
   8   3 -10 205.770 50.2781  13
   8   3  -9 702.591 75.4576   9
   8   3  -9 740.291 84.7175  13
   8  -3  -9 634.022 77.8583   7
   8   3  -8 9335.40 281.253   9
   8  -3  -8 9835.30 308.093   7
  -8   3   7 1166.23 269.980   2
   8  -3  -7 1489.79 112.031   7
   8  -3  -6 736.466 202.491   5
  -8   3   6 811.159 212.683   2
   8  -3  -6 581.254 192.072   6
   8  -3  -5 827.984 204.890   5
  -8   3   5 637.329 182.606   2
   8  -3  -5 542.423 172.387   6
   8  -3  -4 4375.72 438.560   5
  -8   3   4 4145.95 443.655   2
   8   3  -4 4203.46 421.116   4
   8  -3  -4 4787.50 503.331   6
  -8   3   3 332.398 139.416   2
   8  -3  -3 330.200 120.043   5
   8   3  -3 197.940 90.7672   4
   8  -3  -2 241.749 90.7936   5
   8   3  -2 420.873 150.032   1
  -8   3   2 330.133 124.605   2
  -8   3   1 3215.71 352.568   2
   8   3  -1 3989.15 427.812   1
  -8   3   0 1237.81 211.488   2
   8   3   0 1687.63 279.073   1
  -8   3  -1 3767.04 393.032   2
   8   3   1 4477.25 454.201   1
  -8   3  -2 3118.85 393.027   2
   8   3   2 2924.32 391.764   1
  -8  -3  -2 2598.33 372.852   3
   8   3   3 177.327 127.617   1
  -8  -3  -3 105.177 125.907   3
   8   3   4 3095.92 454.158   1
  -8  -3  -4 2541.39 392.793   3
  -8  -3  -5 13.7611 27.1598  15
   8  -3   5 112.006 38.7036  14
  -8  -3  -6 1536.46 119.641  15
   8  -3   6 1689.86 118.419  14
  -8  -3  -7 1127.36 103.108  15
  -8  -3  -8 478.914 70.4798  15
  -8  -3  -9 11.9526 24.9317  15
  -8   3  -9 36.0509 23.4413   9
  -8   3 -10-11.6783 17.2448   9
   8   4 -12 302.264 41.8829   9
   8   4 -12 148.293 30.1185  13
   8   4 -11 83.2583 31.6461   9
   8   4 -11 121.226 37.5496  13
   8   4 -10 912.889 83.9973   9
   8   4 -10 957.298 92.1141  13
   8   4  -9-11.8626 28.7113   9
   8   4  -9 30.5244 29.7620  13
   8  -4  -8 1169.58 109.435   7
   8  -4  -7 397.121 65.7096   7
   8  -4  -6 2759.83 144.573  14
   8  -4  -6 2499.15 148.638   7
  -8   4   5 174.323 114.228   2
   8  -4  -5 275.495 139.969   5
   8  -4  -5 76.7319 94.8793   6
  -8   4   4 1409.46 290.007   2
   8   4  -4 811.962 206.863   4
   8  -4  -4 1325.88 300.739   6
   8  -4  -4 1680.94 294.123   5
  -8   4   3 2388.60 372.404   2
   8   4  -3 2639.03 408.926   4
   8  -4  -3 2592.36 390.776   6
  -8   4   2 219.504 114.005   2
   8   4  -2 129.384 77.8029   4
   8   4  -2 218.213 137.314   1
   8   4  -1 1140.27 268.212   1
  -8   4   1 1092.02 224.388   2
  -8   4   0 3679.90 409.390   2
   8   4   0 3854.18 483.666   1
   8   4   1 1973.82 340.410   1
  -8   4  -1 993.261 215.477   2
  -8  -4  -2 555.165 169.913   3
   8   4   2 417.039 152.617   1
  -8  -4  -3 162.113 116.299   3
  -8  -4  -4 61.5144 33.9026  15
   8  -4   4 44.2697 33.6110  14
  -8  -4  -5 577.546 72.7847  15
   8  -4   5 658.645 73.4095  14
  -8  -4  -6 1768.93 127.666  15
  -8  -4  -7 22.5641 28.6280  15
  -8  -4  -8 16.2483 26.6760  15
  -8   4  -8-2.45680 21.4841   9
  -8   4  -9-11.6174 18.2555   9
  -8  -4  -9 26.8331 24.5392  15
   8   5 -11 118.438 33.0649  13
   8   5 -10 298.627 52.7500  13
   8  -5  -9 762.815 81.7360  15
   8   5  -9 775.955 84.2772  13
   8  -5  -8 15.5487 24.5988  15
   8  -5  -7 585.320 73.0384  14
   8  -5  -6 175.340 45.3343  14
   8  -5  -5 2672.99 148.446  14
   8  -5  -4 208.827 44.5088  14
   8  -5  -3 627.157 73.9005  14
   8   5  -3 593.105 230.899   4
  -8   5   3 803.768 233.670   2
   8   5  -2 1524.01 339.086   4
  -8   5   2 882.719 235.972   2
   8  -5  -2 1549.89 107.900  14
   8   5  -1 893.167 259.748   1
   8  -5  -1 887.161 85.0147  14
  -8   5   1 500.074 171.485   2
   8   5   0 100.611 91.5259   1
   8  -5   0 66.1254 29.5628  14
   8  -5   1 3669.94 170.907  14
   8  -5   2 278.905 51.8453  14
  -8  -5  -3 68.7834 30.6426  15
   8  -5   3 124.208 40.6155  14
  -8  -5  -4 136.505 39.6684  15
   8  -5   4 82.0418 34.2458  14
  -8  -5  -5 124.649 39.2871  15
  -8  -5  -6 97.9951 35.7585  15
  -8  -5  -7 245.835 48.4375  15
  -8  -5  -8 141.569 37.7878  15
  -8  -5  -9 41.4777 18.8697  15
   8   6 -11-29.5107 21.2447  13
   8   6 -10 25.1686 22.3594  13
   8  -6  -9 69.8670 30.7302  15
   8   6  -9 36.2184 23.9498  13
   8  -6  -8-39.1326 30.2361  15
   8   6  -8-17.4281 28.1964  13
   8  -6  -7 222.193 47.6480  15
   8  -6  -6 53.0893 32.5211  14
   8  -6  -6 25.7532 27.8698  12
   8  -6  -5 25.2503 27.1827  14
   8  -6  -5 67.5895 25.6631  12
   8  -6  -4 605.099 75.7598  14
   8  -6  -4 586.680 76.8973  12
   8  -6  -3 3387.00 174.401  14
   8  -6  -3 3402.98 173.832  12
   8  -6  -2 350.125 58.5881  12
   8  -6  -2 387.958 60.1125  14
   8  -6  -1 1100.64 97.5862  14
   8  -6  -1 1275.52 107.798  12
   8  -6   0 347.164 57.9577  14
   8  -6   0 477.667 75.5950  12
   8  -6   1 453.471 64.1836  14
   8  -6   2 548.361 71.3741  14
   8  -6   3 473.952 64.6737  14
  -8  -6  -3 514.516 66.8019  15
  -8  -6  -4 232.602 49.8138  15
  -8  -6  -5 41.5032 26.6496  15
  -8  -6  -6 126.329 34.7229  15
  -8  -6  -7 17.4339 23.8328  15
  -8  -6  -8-3.95199 17.3612  15
   8  -7  -9-17.4933 17.2374  15
   8   7  -9-0.32008 18.0242  13
   8  -7  -8 210.116 40.4912  15
   8   7  -8 180.415 38.2895  13
   8  -7  -7 76.2463 30.8184  15
   8   7  -7 114.057 33.8816  13
   8  -7  -6 45.6259 31.4842  15
   8   7  -6 44.9356 25.0672  13
   8  -7  -5 19.3839 29.9139  14
   8  -7  -5 73.2914 34.0836  12
   8  -7  -4 341.355 60.6294  14
   8  -7  -4 234.738 47.7091  12
   8  -7  -3 79.8835 36.3978  14
   8  -7  -3-43.6091 33.3553  12
   8  -7  -2 463.010 64.7468  12
   8  -7  -2 437.735 63.5037  14
   8  -7  -1 742.119 80.8495  14
   8  -7  -1 805.234 87.0245  12
   8  -7   0 529.301 73.5503  12
   8  -7   0 545.527 69.4201  14
   8  -7   1 194.077 52.3100  12
   8  -7   1 96.2634 35.0614  14
   8  -7   2 156.142 48.6816  12
   8  -7   2 226.148 48.9346  14
   8  -7   3 81.4302 35.8467  12
   8  -7   4 18.2338 31.8393  12
  -8  -7  -4-50.2801 25.4034  15
   8  -7   5 204.097 45.6335  12
  -8  -7  -5 138.230 31.6035  15
   8  -7   6 192.643 40.2180  12
  -8  -7  -6 137.706 30.7702  15
   8  -7   7 1.60031 17.8676  12
   8  -8  -7 61.5204 24.7637  15
   8   8  -7 36.8364 18.3437  13
   8  -8  -6-16.8835 25.4431  15
   8  -8  -5-2.90295 23.1227  15
   8  -8  -4 1704.79 109.121  14
   8  -8  -4 1572.98 105.639  15
   8  -8  -4 1628.15 108.078  12
   8  -8  -3 47.7978 30.3570  14
   8  -8  -3-23.1401 28.8150  12
   8  -8  -2 132.914 35.8661  14
   8  -8  -2 101.826 35.4483  12
   8  -8  -1 99.3919 34.4050  14
   8  -8  -1 131.087 36.9100  12
   8  -8   0 1447.53 97.1191  14
   8  -8   0 1434.64 105.086  12
   8  -8   1 830.707 71.3194  14
   8  -8   1 728.474 75.7230  12
   8  -8   2 36.6782 29.1138  12
   8  -8   3 59.4168 29.4489  12
   8  -8   4 145.137 35.0095  12
   8  -8   5 63.1121 23.8342  12
   8  -9  -3 120.418 25.8002  15
   8  -9  -3 53.3673 19.2810  12
   8  -9  -2-0.52933 16.5003  12
   8  -9  -1 49.5112 20.7362  12
   8  -9   0 22.0319 18.0029  12
   8  -9   1 95.7830 25.0299  12
   9   0 -13 67.1856 30.7926   9
   9   0 -12 10.5701 23.7567   9
   9   0 -12 27.4106 24.1661   7
   9   0 -11 4.96087 25.3538   9
   9   0 -10 93.7516 36.8929   9
   9   0  -9 26.3172 33.8524   9
   9   0  -8 3055.15 442.373   5
   9   0  -8 2705.67 143.130   9
   9   0  -7-34.5845 53.7788   5
   9   0  -6 4821.54 494.199   5
   9   0  -5-3.59210 56.8931   5
  -9   0   5-43.2739 45.7336   2
   9   0  -4 22744.3 962.010   5
  -9   0   4 20825.2 851.712   2
  -9   0   3 2.23953 61.0389   2
  -9   0   2 37252.5 1207.40   2
   9   0  -1 2.11835 41.5443   1
  -9   0   1 48.9687 91.6653   2
   9   0   0 13976.5 639.415   1
  -9   0   0 13632.7 737.911   2
   9   0   1 15.2058 64.0603   1
  -9   0  -1 43.2696 71.6752   2
  -9   0  -2 1053.55 221.146   2
   9   0   2 1329.74 245.761   1
   9   0   3-17.0048 58.9259   1
  -9   0  -3 87.7181 89.4166   3
   9   0   4 56.3289 86.8596   1
  -9   0  -4-115.736 103.144   3
  -9   0  -5-59.8822 37.1677  10
  -9   0  -5 6.81999 23.9467  15
   9   0   5 34.8677 87.3116   1
  -9   0  -5-28.2400 26.8890   8
  -9   0  -5 95.2542 120.646   3
  -9   0  -6-40.8942 37.4555  10
  -9   0  -6 132.356 43.4370  15
  -9   0  -7 59.7588 37.7600  10
  -9   0  -8 114.669 40.4422  10
  -9   0  -9-10.9959 19.6862   9
  -9   0 -10 136.683 29.9481   9
   9   1 -13 121.184 35.8674   9
   9  -1 -12 138.312 43.0004   9
   9   1 -12 75.6685 33.7524   9
   9  -1 -12 108.893 32.3304   7
   9  -1 -11 1022.97 92.1332   9
   9   1 -11 1007.05 94.0810   9
   9  -1 -11 843.998 86.8932   7
   9  -1 -10 10.7159 32.3022   7
   9  -1 -10 58.7188 33.4832   9
   9   1 -10 65.7474 31.8629   9
   9   1 -10 13.2552 23.9567  13
   9  -1  -9 3011.58 162.717   9
   9   1  -9 2895.31 158.830  13
   9  -1  -8 3423.59 167.631   9
   9   1  -8 3454.43 164.224   9
   9   1  -8 3722.24 172.439  13
   9  -1  -7-60.2186 93.1840   5
   9   1  -7 43.7995 74.3672   5
   9  -1  -6 1461.72 281.205   5
   9   1  -6 1609.33 279.672   5
   9  -1  -5 18317.7 918.755   5
   9   1  -5 17831.9 896.370   5
  -9   1   5 15346.1 745.267   2
   9  -1  -4 2093.25 295.982   5
  -9   1   4 1565.38 226.209   2
  -9  -1   4 2166.13 269.295   2
   9  -1  -3 9212.45 584.097   5
  -9   1   3 7883.57 499.726   2
  -9  -1   3 9639.52 573.895   2
  -9   1   2 7997.58 511.627   2
  -9  -1   2 8792.35 550.446   2
   9   1  -2 9405.17 504.865   1
  -9   1   1 4677.58 412.454   2
  -9  -1   1 4631.14 412.582   2
   9   1  -1 5289.64 384.198   1
   9   1   0 3589.49 354.390   1
  -9  -1   0 2795.83 336.961   2
  -9   1   0 2807.73 342.680   2
   9  -1   1 22407.9 920.613   1
   9   1   1 20700.3 918.269   1
  -9   1  -1 21087.3 975.603   2
   9  -1   2 858.780 216.546   1
   9   1   2 828.573 193.710   1
  -9   1  -2 901.154 207.485   3
  -9   1  -2 848.195 186.066   2
  -9   1  -3 92.8659 68.4151   2
   9  -1   3 112.606 125.668   1
   9   1   3 295.697 133.334   1
  -9  -1  -3 168.205 122.631   3
  -9   1  -3 154.733 101.609   3
   9  -1   4 1034.16 267.740   1
   9   1   4 1764.75 330.109   1
  -9  -1  -4 1692.94 315.798   3
  -9   1  -4 1057.48 235.474   3
  -9   1  -5 172.775 42.0220  10
   9  -1   5 245.810 159.099   1
  -9  -1  -5 231.621 50.7164  15
  -9   1  -6 287.084 52.3002  10
  -9  -1  -6 311.177 56.4500  10
  -9  -1  -6 394.309 66.1360  15
  -9   1  -7 3094.80 163.434  10
  -9  -1  -7 3392.27 170.183  10
  -9  -1  -7 3377.69 182.272  15
  -9  -1  -8 28.0754 27.3860  10
  -9  -1  -8 70.1847 39.5936  15
  -9  -1  -9 31.1247 21.9557   9
  -9   1  -9 14.8215 24.8557   9
  -9   1 -10 10.7223 19.0886   9
   9   2 -13 499.643 56.9704   9
   9   2 -12 184.722 41.6607   9
   9  -2 -12 244.711 47.6736   7
   9   2 -11-28.5832 29.9490   9
   9  -2 -11 14.2369 24.4494   7
   9   2 -10 268.344 52.8990   9
   9  -2 -10 323.221 58.8495   7
   9   2 -10 385.183 61.7917  13
   9   2  -9 173.598 45.8722   9
   9  -2  -9 109.740 36.0394   7
   9   2  -9 117.731 37.5732  13
   9   2  -8 1258.13 99.4520   9
   9  -2  -8 1283.49 106.805   7
   9  -2  -7 3643.14 482.534   5
   9  -2  -6 94.7481 96.0314   5
   9   2  -6 54.9477 65.5501   5
  -9   2   6 54.3031 53.6259   2
   9  -2  -5 1284.41 244.403   5
   9   2  -5 1323.19 237.922   5
  -9   2   5 1165.26 228.116   2
   9  -2  -5 1062.62 227.593   6
   9  -2  -4 3656.64 398.393   5
  -9   2   4 2970.11 344.355   2
   9  -2  -3 1735.16 256.082   5
  -9   2   3 1415.77 231.073   2
   9  -2  -2 15884.9 756.123   5
   9   2  -2 17398.8 825.902   1
   9  -2  -1 7886.65 505.902   5
  -9   2   1 6660.81 499.783   2
   9   2  -1 7984.43 550.715   1
   9  -2   0 1290.23 200.581   5
  -9   2   0 1361.11 237.263   2
   9   2   0 1378.30 232.936   1
   9   2   1 1247.91 246.869   1
  -9   2  -1 1209.74 234.883   2
   9   2   2-23.6394 60.5690   1
  -9   2  -2-25.4722 102.911   2
   9   2   3 2918.31 409.561   1
  -9  -2  -3 2431.55 383.003   3
   9   2   4-39.2016 63.8866   1
  -9  -2  -4 13.4101 62.5077   3
  -9   2  -5 1351.22 98.9165  10
  -9  -2  -5 1288.66 110.398  15
  -9   2  -6 362.717 58.9508  10
  -9  -2  -6 370.169 59.5351  10
  -9  -2  -6 435.704 68.2022  15
  -9  -2  -7 81.3514 35.6612  10
  -9  -2  -7 105.529 38.8419  15
  -9  -2  -8 19.5488 30.0025  10
  -9  -2  -8 22.2981 27.6017  15
   9  -2   8-14.4996 28.9412  14
  -9   2  -9 205.467 42.3077   9
  -9   2 -10 3.06070 17.7454   9
   9   3 -13 53.0892 26.6450   9
   9   3 -12 110.412 34.0944   9
   9   3 -12 30.9218 20.0316  13
   9  -3 -11 2168.53 134.768   7
   9   3 -11 2359.64 136.109   9
   9   3 -11 2262.50 138.405  13
   9   3 -10 55.8125 28.8186   9
   9  -3 -10 105.809 41.3652   7
   9   3 -10 96.1853 36.9706  13
   9   3  -9 1190.47 99.8834   9
   9   3  -9 1404.71 114.105  13
   9  -3  -9 1295.92 111.939   7
   9   3  -8 3518.68 169.960   9
   9   3  -8 3880.01 186.595  13
   9  -3  -8 3644.76 185.421   7
   9   3  -7 86.2775 27.3004   9
   9  -3  -7 116.811 39.1276   7
   9   3  -7 81.4542 30.5439  13
  -9   3   6 1987.89 354.066   2
   9  -3  -6 2210.74 371.226   5
   9  -3  -5 238.832 111.811   5
  -9   3   5 78.4826 58.3311   2
   9  -3  -5 46.8595 55.6134   6
   9  -3  -4 108.335 100.551   5
  -9   3   4 102.906 86.9663   2
   9  -3  -3 3607.08 387.366   5
  -9   3   3 2931.06 361.005   2
   9  -3  -2 8638.27 564.182   5
  -9   3   2 7299.94 562.211   2
   9   3  -2 9227.09 690.700   1
  -9   3   1 3204.59 355.126   2
   9   3  -1 4000.69 446.133   1
   9   3   0 706.964 191.529   1
  -9   3   0 669.746 170.822   2
   9   3   1 732.259 201.800   1
  -9   3  -1 648.475 191.005   2
   9   3   2 400.108 151.759   1
  -9   3  -2 102.145 105.435   2
  -9  -3  -2 401.567 154.539   3
   9   3   3-43.1106 56.2823   1
  -9  -3  -3-70.8096 86.3045   3
  -9   3  -4 2290.21 124.402  10
  -9  -3  -4 2145.51 137.058  15
   9  -3   4 2233.12 135.210  14
   9  -3   5 3752.17 178.367  14
  -9  -3  -5 3529.13 179.714  15
  -9  -3  -6 429.749 64.4167  10
  -9  -3  -6 363.327 61.9859  15
   9  -3   6 404.142 60.4545  14
  -9  -3  -7 2.51390 27.7151  10
  -9  -3  -7 9.72953 27.5801  15
   9  -3   7-51.4165 32.8559  14
  -9  -3  -8 30.8513 32.0818  15
  -9  -3  -9 20.2970 26.0465  15
  -9   3  -9-13.1691 22.3685   9
  -9   3 -10 83.6299 25.6812   9
   9   4 -12 97.1843 23.3220  13
   9   4 -11 117.146 36.2447   9
   9   4 -11 201.317 44.3524  13
   9   4 -10 1147.24 99.7699  13
   9   4 -10 1260.34 96.9610   9
   9   4  -9 294.151 50.6175   9
   9   4  -9 316.954 59.2784  13
   9  -4  -8 31.0051 33.0504   7
   9   4  -8 5.07450 24.3288  13
   9  -4  -7 89.8367 42.3009   7
   9  -4  -6 610.284 70.1881  14
   9  -4  -6 590.282 80.0038   7
   9  -4  -5 393.037 166.803   5
  -9   4   5 46.4467 97.9256   2
   9  -4  -5 167.127 113.089   6
  -9   4   4 137.057 57.7808   2
   9  -4  -4 54.7308 77.9400   6
  -9   4   3 639.278 196.750   2
   9   4  -2 4562.84 540.982   1
  -9   4   2 3628.37 431.940   2
   9   4  -2 3934.04 488.539   4
   9   4  -1-15.3525 93.3604   1
  -9   4   1 159.164 96.8000   2
  -9   4   0 75.2771 86.0301   2
   9   4   0 11.7106 88.6582   1
   9   4   1 69.7347 78.5427   1
  -9   4  -1 4.77926 66.6674   2
   9  -4   2 1054.91 93.2419  14
  -9  -4  -2 936.365 247.751   3
   9   4   2 1136.69 275.850   1
  -9  -4  -3 36.6972 33.3118  11
  -9  -4  -3 74.3945 32.6467  15
   9  -4   3 88.1154 38.3457  14
  -9  -4  -4-15.7372 25.4823  15
   9  -4   4 18.9479 27.6204  14
  -9  -4  -5-26.5967 28.4420  15
   9  -4   5-53.1440 33.9287  14
  -9  -4  -6 1072.98 99.8900  15
   9  -4   6 1350.05 103.776  14
  -9  -4  -7 105.085 40.3154  15
  -9  -4  -8 175.390 41.4298  15
  -9   4  -8 100.435 32.8274   9
  -9  -4  -9 3.89133 18.6714  15
  -9   4  -9-3.10898 16.2812   9
   9   5 -11 475.496 57.5472  13
   9   5 -10 47.1812 28.6030  13
   9  -5  -9 1830.80 120.784  15
   9   5  -9 1714.99 122.110  13
   9  -5  -8 224.722 51.9115  15
   9   5  -8 141.490 42.3620  13
   9  -5  -7 5.84904 26.6116  14
   9  -5  -6 73.9908 39.8171  14
   9  -5  -5 2252.96 137.187  14
   9  -5  -4 3841.83 180.247  14
   9  -5  -3 493.517 65.9028  14
   9   5  -2 227.685 117.528   4
   9  -5  -2 323.247 55.7357  14
   9  -5  -1 6.09446 27.3142  12
   9  -5  -1-7.94361 23.5979  14
  -9  -5   0 2900.89 148.280  11
   9  -5   0 2655.91 147.944  14
  -9  -5  -1 1545.31 107.834  11
   9  -5   1 1262.02 102.788  14
   9  -5   2 328.128 55.4394  14
  -9  -5  -3-8.11561 23.0635  15
   9  -5   3-3.65256 28.9296  14
  -9  -5  -4 9.05878 23.4363  15
   9  -5   4-3.11976 31.7078  14
  -9  -5  -5 1358.57 110.841  15
   9  -5   5 1679.15 114.263  14
  -9  -5  -6-4.25553 27.8928  15
  -9  -5  -7 101.997 38.5841  15
  -9  -5  -8 117.678 34.2821  15
   9   6 -10 49.8778 25.5604  13
   9  -6  -9 104.799 32.9954  15
   9   6  -9 65.3524 29.5659  13
   9  -6  -8-1.73698 23.2218  15
   9   6  -8 27.9392 27.7256  13
   9  -6  -7 318.715 56.4369  15
   9   6  -7 314.899 53.2585  13
   9  -6  -6 34.2355 31.7520  14
   9   6  -6 22.3260 22.4291  13
   9  -6  -5-20.9123 34.3529  14
   9   6  -5 46.8314 25.3600  13
   9  -6  -4 1082.54 100.958  14
   9  -6  -4 826.591 88.6730  12
   9  -6  -3 1477.96 112.816  14
   9  -6  -3 1546.06 116.297  12
   9  -6  -2 712.092 83.0515  14
   9  -6  -2 735.537 82.9578  12
   9  -6  -1 2011.90 133.543  14
   9  -6  -1 2142.87 140.425  12
   9  -6   0 2552.21 149.096  14
   9  -6   0 2752.98 159.104  12
   9  -6   1 23.2779 29.9794  14
   9  -6   2 606.751 73.8550  14
  -9  -6  -3 641.686 71.4806  15
   9  -6   3 712.478 79.0017  14
  -9  -6  -4 295.595 50.1286  15
   9  -6   4 291.981 52.2026  14
  -9  -6  -5 88.3597 33.5157  15
  -9  -6  -6 36.9272 27.9554  15
  -9  -6  -7 3.21640 20.0771  15
   9  -7  -9 1.24198 12.8041  15
   9   7  -9 49.0086 24.7529  13
   9  -7  -8 162.587 34.5230  15
   9   7  -8 192.328 36.9392  13
   9  -7  -7-20.5646 26.4237  15
   9   7  -7-4.47642 22.0524  13
   9  -7  -6 58.5107 30.7542  15
   9   7  -6 74.2084 27.6967  13
   9  -7  -5 157.695 47.1538  14
   9  -7  -5 181.830 46.1833  12
   9  -7  -4 636.907 77.2192  14
   9  -7  -4 673.266 76.3978  12
   9  -7  -3-29.6084 32.8704  14
   9  -7  -3-4.24972 31.1573  12
   9  -7  -2 376.275 59.8671  14
   9  -7  -2 320.656 54.7919  12
   9  -7  -1 561.876 71.7379  12
   9  -7  -1 572.808 70.6728  14
   9  -7   0 1781.51 120.579  14
   9  -7   0 1955.59 130.146  12
   9  -7   1 214.044 52.4555  12
   9  -7   1 230.740 47.3867  14
   9  -7   2 265.481 53.8064  12
   9  -7   2 307.131 54.5201  14
   9  -7   3 74.9636 35.7867  12
   9  -7   3 27.0335 22.4925  14
   9  -7   4 44.3977 33.6331  12
   9  -7   5 70.8625 33.0365  12
  -9  -7  -5 69.3284 26.5887  15
   9  -7   6 13.6800 18.3069  12
  -9  -7  -6 23.4651 15.9004  15
   9  -8  -7 0.55936 14.8560  15
   9  -8  -6 29.8131 22.0023  15
   9  -8  -5 211.961 41.5858  15
   9  -8  -4 1318.95 95.4976  15
   9  -8  -4 1480.94 98.5931  14
   9  -8  -4 1327.06 93.5297  12
   9  -8  -3-41.2887 32.4103  14
   9  -8  -3 34.0994 28.3212  12
   9  -8  -2 19.7726 24.8373  14
   9  -8  -2-55.1390 35.5914  12
   9  -8  -1 164.513 39.3867  14
   9  -8  -1 153.969 41.6722  12
   9  -8   0 1820.83 108.495  14
   9  -8   0 1914.62 115.742  12
   9  -8   1 391.887 54.6091  12
   9  -8   1 377.554 49.9478  14
   9  -8   2 45.7807 24.5932  12
   9  -8   3-36.3312 27.2625  12
   9  -8   4 58.4887 21.5884  12
  10   0 -13 11.5245 15.0357   7
  10   0 -12 31.6415 31.3876   9
  10   0 -12-21.4030 29.7883   7
  10   0 -11 27.7802 30.5440   9
  10   0 -10 69.6177 36.7332   9
  10   0  -9 12.0397 28.5372   9
  10   0  -9-14.2069 25.0655  13
  10   0  -8 9.58574 25.0344   9
  10   0  -8 40.0379 29.9008  13
  10   0  -7-20.4145 71.2790   5
  10   0  -6 2568.40 374.188   5
  10   0  -5-70.8802 91.3023   5
 -10   0   5-21.5137 49.5383   2
  10   0  -4 7921.09 596.537   5
 -10   0   4 8024.78 567.863   2
 -10   0   3 15.1096 61.5611   2
 -10   0   2 23859.1 1021.26   2
 -10   0   1 4.85243 74.7528   2
  10   0   0 29298.7 1001.80   1
 -10   0   0 26197.0 1089.16   2
  10   0   1 40.7125 66.7773   1
 -10   0  -1-98.7091 97.7436   2
  10   0   2 2096.39 316.048   1
 -10   0  -2 1952.39 318.516   3
  10   0   3-68.0931 53.6694   1
 -10   0  -3 47.2483 87.8428   3
  10   0   4 8.42574 54.2739   1
 -10   0  -4-88.3549 80.5983   3
 -10   0  -5-15.0498 33.8259  10
 -10   0  -5 22.9138 26.5889  15
 -10   0  -5 12.4963 25.1741   8
 -10   0  -6 1938.69 130.646  10
 -10   0  -7-40.6955 34.3567  10
 -10   0  -8 425.504 63.7224  10
 -10   0  -9 30.5441 25.4100   9
 -10   0 -10-6.97925 14.2964   9
  10   0  10 46.8371 23.8170  14
  10   1 -13 144.080 36.1514   9
  10  -1 -13 94.6350 27.6660   7
  10   1 -13 28.5923 16.1983   7
  10  -1 -12 341.904 55.7833   9
  10   1 -12 242.288 49.3352   9
  10  -1 -12 210.413 42.8065   7
  10  -1 -11 44.9988 29.5400   9
  10   1 -11 6.61977 26.8072   9
  10  -1 -11-3.63305 28.8246   7
  10  -1 -10 769.552 84.9016   9
  10   1 -10 649.841 79.0701   9
  10   1 -10 706.442 80.4144  13
  10  -1 -10 574.901 75.1308   7
  10  -1  -9 3591.43 176.117   9
  10   1  -9 3326.83 171.205   9
  10   1  -9 3592.87 179.348  13
  10  -1  -8 319.540 54.1520   9
  10   1  -8 474.633 61.7066   9
  10   1  -8 341.088 55.1007  13
  10  -1  -7 101.007 103.456   5
  10   1  -7 25.2710 61.5416   5
  10  -1  -6 3152.45 416.819   5
  10   1  -6 1897.46 317.513   5
  10  -1  -5 7727.99 617.089   5
  10   1  -5 7211.77 603.156   5
 -10   1   5 6486.07 505.411   2
  10  -1  -4 1361.07 251.832   5
 -10  -1   4 1582.27 244.154   2
 -10   1   4 1119.75 209.249   2
  10  -1  -3 2096.89 295.839   5
 -10   1   3 2191.18 286.717   2
 -10  -1   3 2562.37 314.989   2
 -10   1   2 2308.37 305.109   2
 -10  -1   2 2318.63 301.148   2
  10   1  -1 15.8636 51.5809   1
 -10   1   1 103.539 73.7151   2
 -10  -1   1 2.32933 56.1486   2
 -10   1   0 3102.38 384.468   2
 -10  -1   0 2881.15 357.142   2
  10   1   0 3378.38 363.300   1
 -10   1  -1 15838.6 885.793   2
  10   1   1 15863.2 840.367   1
  10  -1   2 486.399 172.065   1
  10   1   2 444.833 142.391   1
 -10   1  -2 365.644 155.498   3
 -10   1  -2 277.222 129.471   2
  10  -1   3 497.870 170.291   1
  10   1   3 940.160 234.757   1
 -10  -1  -3 782.395 226.879   3
 -10   1  -3 363.151 139.034   3
  10  -1   4 2295.62 382.940   1
  10   1   4 1667.65 318.564   1
 -10  -1  -4 2395.18 399.228   3
 -10   1  -5 183.109 44.9707  10
 -10  -1  -5 190.658 50.8272  15
 -10   1  -6 135.979 42.4822  10
 -10  -1  -6 159.927 46.1265  10
 -10  -1  -6 101.983 43.8019  15
 -10   1  -7 6.17437 27.7033  10
 -10  -1  -7 24.3682 25.9333  10
 -10  -1  -7 13.1491 28.1826  15
 -10  -1  -8 38.3143 27.0240  10
 -10  -1  -9 33.3602 17.3467   9
 -10   1  -9 38.5238 27.4842   9
  10  -1   9 100.939 32.9880  14
 -10   1 -10 52.3993 19.7131   9
  10   2 -13 324.504 48.2231   9
  10   2 -13 191.816 35.0204   7
  10   2 -12 67.7456 32.9588   9
  10  -2 -12 46.5166 30.1736   7
  10   2 -11 122.018 43.0881   9
  10  -2 -11 84.4049 33.2508   7
  10   2 -11 168.383 43.5878  13
  10   2 -10 254.457 53.8089   9
  10  -2 -10 221.068 49.6095   7
  10   2 -10 302.659 55.3448  13
  10   2  -9-44.6611 32.1508   9
  10  -2  -9-35.0103 31.1232   7
  10   2  -9-58.4488 35.6852  13
  10   2  -8 141.006 40.4995   9
  10  -2  -8 80.0386 28.4746   7
  10   2  -8 193.180 46.8123  13
  10   2  -7 3576.07 168.534  13
  10  -2  -7 3458.42 171.008   7
  10  -2  -6 533.297 190.297   5
  10   2  -6 255.536 116.460   5
 -10   2   6 237.422 131.488   2
  10  -2  -5 2585.57 366.894   5
  10   2  -5 1754.68 296.025   5
 -10   2   5 2416.79 329.482   2
  10  -2  -4 4.73697 75.2162   5
 -10   2   4-30.7609 62.7755   2
  10  -2  -3 1314.30 237.553   5
 -10   2   3 1040.49 203.863   2
  10  -2  -2 5397.52 464.980   5
  10   2  -2 6217.15 512.354   1
  10  -2  -1 1942.42 261.296   5
 -10   2   1 1954.77 292.977   2
  10   2  -1 2456.62 323.280   1
  10   2   0 6225.15 518.182   1
 -10   2   0 5999.30 536.619   2
  10   2   1 457.550 153.446   1
 -10   2  -1 599.504 192.091   2
  10   2   2 179.884 106.598   1
 -10   2  -2 210.380 136.709   2
  10   2   3 907.080 229.915   1
 -10  -2  -3 1419.63 298.873   3
 -10   2  -4 67.3367 31.9586  10
 -10  -2  -4 2.90951 27.4982  15
 -10   2  -4-5.42548 28.5607   8
 -10   2  -5 1483.38 106.188  10
 -10  -2  -5 1421.73 116.403  15
 -10   2  -6 1884.82 123.699  10
 -10  -2  -6 2049.53 135.220  10
 -10  -2  -6 2024.65 139.664  15
 -10  -2  -7 62.6078 34.7655  10
 -10  -2  -7 33.4237 34.0428  15
  10  -2   7 78.7535 33.4370  14
 -10  -2  -8 22.8590 31.3817  10
 -10  -2  -8 0.82184 24.6525  15
  10  -2   8 7.46971 23.2027  14
 -10   2  -9 298.743 49.4388   9
 -10   2 -10 24.7604 18.7177   9
  10   3 -12 149.020 39.3315   9
  10   3 -12 87.7538 23.8576  13
  10   3 -11 707.702 75.8949   9
  10   3 -11 602.051 72.2317  13
  10  -3 -11 664.391 77.0740   7
  10   3 -10 744.433 80.5001   9
  10   3 -10 726.342 79.4318  13
  10  -3 -10 683.325 81.3114   7
  10   3  -9 1466.99 112.249   9
  10   3  -9 1464.29 116.189  13
  10  -3  -9 1379.21 116.383   7
  10   3  -8 382.246 59.2951   9
  10  -3  -8 330.889 60.6126   7
  10   3  -8 450.652 64.4788  13
  10   3  -7 15.3445 26.1916   9
  10  -3  -7-2.76950 26.7584   7
  10   3  -7-37.6868 28.9627  13
 -10   3   6 3836.24 475.090   2
  10   3  -6 4125.81 180.317  13
  10  -3  -5 393.661 174.044   5
 -10   3   5 557.583 193.561   2
  10  -3  -5 272.921 142.455   6
  10  -3  -4 483.905 142.274   5
 -10   3   4 509.979 185.421   2
  10  -3  -3 2195.03 320.085   5
 -10   3   3 1792.57 294.255   2
 -10   3   2 435.653 137.519   2
  10   3  -2 950.833 224.859   1
  10   3  -1 1043.32 241.068   1
 -10   3   1 820.229 191.865   2
  10   3   0 1027.27 243.730   1
 -10   3   0 701.168 192.665   2
  10   3   1 562.199 190.352   1
 -10   3  -1 402.317 148.124   2
  10   3   2 107.257 74.2404   1
 -10  -3  -2 50.2107 107.095   3
 -10  -3  -3 3.67308 22.9138  15
  10  -3   3 58.3229 33.8306  14
 -10  -3  -4 2294.57 144.585  15
  10  -3   4 2396.17 143.885  14
 -10  -3  -5 2389.46 149.503  15
  10  -3   5 2511.69 146.983  14
 -10  -3  -6 100.782 40.5058  15
  10  -3   6 128.449 38.9353  14
 -10  -3  -7 347.584 54.4407  10
 -10  -3  -7 362.485 60.1915  15
  10  -3   7 332.144 55.8108  14
 -10  -3  -8 57.5476 28.0214  10
 -10  -3  -8 36.1093 26.1610  15
 -10   3  -8-25.1392 24.1840   9
 -10   3  -9-10.6352 19.3907   9
  10   4 -12 18.1818 14.3679  13
  10   4 -11 72.8253 31.6624  13
  10   4 -10 721.029 73.9182   9
  10   4 -10 642.147 77.7387  13
  10   4  -9 405.091 59.0818   9
  10   4  -9 392.298 64.8632  13
  10  -4  -8 306.225 64.4883   7
  10   4  -8 312.751 55.1974  13
  10  -4  -7 93.3087 43.6602   7
  10   4  -7 49.5459 34.0427  13
  10  -4  -6 85.2632 48.1296   7
  10   4  -6 31.5035 25.9104  13
  10  -4  -5 541.625 66.0603  14
  10  -4  -5 563.091 75.7835   7
  10   4  -5 427.425 57.0927  13
 -10   4   4 3278.47 446.188   2
  10  -4  -4 3985.38 532.942   6
 -10   4   3 8.17061 51.0277   2
 -10   4   2 73.6073 45.0434   2
  10   4  -2 270.018 131.076   1
  10   4  -1 249.473 155.000   1
 -10   4   1 29.2119 55.6944   2
  10   4   0 324.694 149.833   1
 -10   4   0 385.484 145.708   2
 -10  -4  -1 133.032 39.9394  11
  10   4   1 202.184 137.406   1
  10  -4   1 153.761 39.3141  14
 -10  -4  -2 2234.69 135.932  15
  10  -4   2 2294.57 138.496  14
 -10  -4  -3 48.2865 29.8813  15
  10  -4   3 43.8054 32.6184  14
 -10  -4  -4-30.1110 30.2384  15
  10  -4   4-51.1588 36.2984  14
 -10  -4  -5-6.14055 27.2933  15
  10  -4   5-41.6851 33.6626  14
  10  -4   6 809.485 81.0118  14
 -10  -4  -6 700.604 80.4714  15
 -10  -4  -7 27.9962 28.4173  15
 -10  -4  -8 277.780 46.6336  15
 -10   4  -8 209.073 38.8155   9
  10   5 -11 156.538 34.4167  13
  10   5 -10 220.042 48.1743  13
  10   5  -9 1501.33 112.980  13
  10  -5  -8 187.490 48.1991  15
  10   5  -8 149.438 40.3931  13
  10  -5  -7 128.792 44.8078  14
  10   5  -7 73.2017 32.9604  13
  10  -5  -6 46.3288 33.5450  14
  10   5  -6 34.2951 21.1608  13
  10  -5  -5 5.18977 29.1696  14
  10   5  -5-4.06315 23.8843  13
  10  -5  -4 534.996 70.1539  14
  10  -5  -3 1640.70 120.096  14
  10  -5  -2 1567.55 115.638  14
  10  -5  -1 1345.85 107.618  14
 -10  -5   0 2234.91 132.950  11
  10  -5   0 2993.84 159.635  14
 -10  -5  -1 1641.12 113.896  11
  10  -5   1 2209.49 137.440  14
 -10  -5  -2 26.8897 25.8386  11
  10  -5   2 58.4279 33.0425  14
 -10  -5  -3 25.0944 28.1332  15
  10  -5   3 21.2660 24.5335  14
 -10  -5  -4 379.760 62.1588  15
  10  -5   4 313.297 55.9118  14
 -10  -5  -5 668.141 78.2591  15
  10  -5   5 770.333 77.7341  14
 -10  -5  -6 43.9830 27.5161  15
 -10  -5  -7 58.0863 27.7902  15
 -10  -5  -8 75.6159 24.3608  15
  10   6 -10-22.1863 20.8664  13
  10  -6  -9 25.8649 16.8572  15
  10   6  -9 40.2954 28.1587  13
  10  -6  -8-15.0648 26.6390  15
  10   6  -8-25.4992 28.2026  13
  10  -6  -7 319.141 56.1079  15
  10   6  -7 404.897 60.6597  13
  10  -6  -6 302.582 50.7129  14
  10   6  -6 139.060 35.1126  13
  10  -6  -5 7.03313 32.5424  14
  10   6  -5 23.6569 23.5497  13
  10  -6  -4 70.4121 39.1154  14
  10  -6  -3 285.247 52.8005  14
  10  -6  -2 86.3175 38.4223  12
  10  -6  -2 184.836 46.4663  14
 -10  -6   1 1565.47 113.820  11
  10  -6  -1 1404.88 113.139  14
  10  -6  -1 1655.60 122.157  12
 -10  -6   0 2391.42 137.217  11
  10  -6   0 2131.37 137.891  14
  10  -6   0 2396.34 147.743  12
  10  -6   1 134.629 47.6542  12
  10  -6   1 84.9934 33.5165  14
  10  -6   2 112.440 39.7155  14
  10  -6   3 139.350 40.6259  14
 -10  -6  -4 95.0962 34.4028  15
  10  -6   4 62.2545 27.9420  14
 -10  -6  -5 199.801 42.9979  15
 -10  -6  -6-4.95580 19.1748  15
 -10  -6  -7 66.1691 24.7887  15
  10   7  -9 43.5919 21.0197  13
  10  -7  -8 21.3519 21.7556  15
  10   7  -8 56.8540 24.8202  13
  10  -7  -7 2.42897 22.0180  15
  10   7  -7-8.07660 18.7790  13
  10  -7  -6 106.906 38.5815  15
  10   7  -6 81.9636 27.7726  13
  10  -7  -5 1435.87 106.792  14
  10  -7  -4 35.8048 30.6110  14
  10  -7  -3 21.4591 27.6715  14
  10  -7  -3-11.8301 25.4452  12
 -10  -7   2 294.550 48.5336  11
  10  -7  -2 313.284 55.4321  14
  10  -7  -2 322.739 55.4421  12
  10  -7  -1 103.952 37.8240  12
  10  -7  -1 159.139 42.0130  14
  10  -7   0 2505.83 143.621  14
  10  -7   0 2804.16 150.466  12
  10  -7   1 62.9980 31.1723  12
  10  -7   1 182.729 45.0373  14
  10  -7   2 75.6952 39.4759  12
  10  -7   2 13.0561 25.0592  14
  10  -7   3 233.689 46.1485  12
  10  -7   3 279.242 44.7120  14
  10  -7   4 300.823 48.3592  12
  10  -7   5 28.4861 18.9507  12
 -10  -7  -5 4.96646 15.6754  15
  10  -8  -7-8.88003 15.4850  15
  10  -8  -6 57.2267 24.4303  15
  10  -8  -5 422.453 52.8151  15
  10  -8  -4 796.214 73.0892  15
  10  -8  -4 873.867 75.2730  14
  10  -8  -3 67.3402 31.3695  14
  10  -8  -3 3.73660 19.1175  12
  10  -8  -2 19.6843 26.0922  14
  10  -8  -2 3.27637 21.2795  12
  10  -8  -1 76.2754 33.1883  14
  10  -8  -1 7.27237 25.7122  12
  10  -8   0 678.568 63.6126  14
  10  -8   0 860.570 73.8179  12
  10  -8   1-13.4468 26.6807  12
  10  -8   1 3.84566 19.8418  14
  10  -8   2-12.7858 20.6905  12
  10  -8   2-16.9563 21.5519  14
  10  -8   3 129.936 27.6812  12
  11   0 -13 5.88816 15.2570   7
  11   0 -12 82.7595 39.1413   9
  11   0 -12 4.66775 24.1194   7
  11   0 -11 67.0638 40.1027   9
  11   0 -10 735.352 85.0827   9
  11   0  -9 59.9215 39.6946   9
  11   0  -9 4.37258 30.6815  13
  11   0  -8 640.709 76.2533   9
  11   0  -8 444.147 59.9650  13
  11   0  -7-110.664 141.968   5
  11   0  -6 359.439 152.808   5
  11   0  -5 115.369 125.543   5
 -11   0   5 7.24277 69.9143   2
  11   0  -4 55.1132 91.3655   5
 -11   0   4 80.7891 64.5002   2
 -11   0   3 1.24698 60.3145   2
 -11   0   2 880.042 210.698   2
 -11   0   1 179.035 124.575   2
 -11   0   0 2113.32 319.981   2
 -11   0  -1 14.9995 68.4164   2
  11   0   2 1541.14 281.503   1
 -11   0  -2 2635.88 385.930   3
  11   0   3 31.0676 58.5301   1
 -11   0  -3-24.0494 63.0864   3
 -11   0  -4 1005.67 91.4150   8
 -11   0  -5-15.1098 33.2668  10
 -11   0  -5-74.9297 42.4849   8
 -11   0  -6 1217.86 103.767  10
 -11   0  -7-10.7510 30.7209  10
 -11   0  -8 399.634 58.1330  10
 -11   0  -9-2.63499 18.4869   9
  11  -1 -13 101.901 27.7872   7
  11   1 -13 82.3275 24.6643   7
  11   1 -12 354.283 57.1846   9
  11  -1 -12 303.547 51.1039   7
  11  -1 -11 1895.95 125.746   9
  11   1 -11 1680.95 121.604   9
  11   1 -11 1786.55 122.313  13
  11  -1 -11 1587.81 121.360   7
  11  -1 -10 867.726 90.8829   9
  11   1 -10 816.732 85.1020   9
  11   1 -10 802.909 85.0800  13
  11  -1 -10 777.518 83.5215   7
  11  -1  -9 8331.94 275.608   9
  11   1  -9 8061.36 272.437   9
  11   1  -9 8198.25 280.635  13
  11  -1  -8 91.6301 36.7343   9
  11   1  -8 204.969 48.3170   9
  11  -1  -8 142.145 35.7122  13
  11   1  -8 170.852 42.1658  13
  11   1  -7 198.815 165.787   5
  11   1  -7 140.081 41.4787   9
  11   1  -7 109.468 38.0758  13
  11  -1  -6 2826.91 404.831   5
  11   1  -6 2044.03 357.011   5
  11  -1  -5 3021.45 401.691   5
  11   1  -5 2908.52 401.186   5
 -11   1   5 2379.28 331.143   2
  11  -1  -4 30.2895 66.8250   5
 -11   1   4 65.7257 92.4821   2
 -11  -1   4 26.4816 52.5460   2
  11  -1  -3 14686.0 830.201   5
 -11   1   3 13725.4 800.870   2
 -11  -1   3 15115.0 811.300   2
 -11   1   2 36.5697 58.4512   2
 -11  -1   2-2.37205 73.6844   2
 -11   1   1 361.217 151.247   2
 -11  -1   1 184.874 106.530   2
 -11   1   0 8694.24 682.429   2
 -11  -1   0 7609.49 629.918   2
  11   1   0 8940.42 610.525   1
 -11   1  -1 1750.29 309.780   2
  11   1   1 2081.55 320.152   1
  11   1   2 30.8730 45.3139   1
 -11  -1  -2 196.099 123.154   3
 -11   1  -2 172.294 113.302   3
 -11   1  -2 33.2775 65.2128   2
 -11  -1  -3 1737.44 330.547   3
  11   1   3 1355.95 294.821   1
 -11   1  -4 1146.69 95.5315  10
 -11  -1  -4 1128.62 102.012  15
 -11   1  -4 1286.44 102.613   8
 -11  -1  -4 1186.51 94.8261   8
 -11   1  -5-23.7509 27.8134  10
 -11  -1  -5 31.1921 26.5772  15
 -11  -1  -5-25.1372 24.7531   8
 -11   1  -6-18.5554 27.4201  10
 -11  -1  -6-6.94382 26.8724  10
 -11  -1  -6 29.5508 33.1339  15
 -11   1  -7 291.979 54.5629  10
 -11  -1  -7 343.202 57.8538  10
 -11  -1  -8-4.84237 25.9232  10
 -11   1  -9 1.09254 19.4988   9
  11  -1   9-1.58379 19.9295  14
  11   2 -13 82.2801 25.9957   7
  11   2 -12 95.0803 39.7415   9
  11  -2 -12 21.2307 28.1172   7
  11   2 -11 456.999 64.9863   9
  11  -2 -11 387.800 61.3941   7
  11   2 -11 428.003 63.1171  13
  11   2 -10 34.8179 30.9762   9
  11  -2 -10 5.07710 28.7083   7
  11   2 -10 22.5860 33.3814  13
  11   2  -9 445.930 65.1912   9
  11  -2  -9 367.819 64.1863   7
  11   2  -9 469.602 71.1385  13
  11   2  -8 105.815 35.3766   9
  11  -2  -8 12.0302 32.2587   7
  11   2  -8 40.7319 30.0894  13
  11   2  -7 1815.68 119.749   9
  11  -2  -7 2242.72 138.490  13
  11   2  -7 1999.82 129.032  13
  11  -2  -7 2148.22 137.159   7
  11  -2  -6 172.441 138.939   5
  11   2  -6 21.4914 58.0708   5
 -11   2   6 110.466 102.877   2
  11   2  -5 2827.31 401.946   5
 -11   2   5 3714.02 414.809   2
  11  -2  -4 2466.43 356.996   5
 -11   2   4 1972.19 306.375   2
  11  -2  -3 1982.03 309.368   5
 -11   2   3 1702.30 278.478   2
  11  -2  -2 38.9730 72.4056   5
 -11   2   2 101.056 109.020   2
  11  -2  -1 2616.35 332.433   5
 -11   2   1 2770.32 381.244   2
  11   2  -1 3169.50 385.466   1
  11   2   0 451.604 162.786   1
 -11   2   0 717.130 197.827   2
  11   2   1 353.951 134.777   1
 -11   2  -1 386.568 159.463   2
  11   2   2 174.365 110.046   1
 -11  -2  -2 121.528 86.5735   3
 -11   2  -2 81.5434 84.7205   2
  11   2   3 891.301 246.792   1
 -11  -2  -3 995.350 94.5285  15
 -11   2  -3 956.269 86.5347   8
 -11   2  -4 164.735 40.2740  10
 -11  -2  -4 181.846 47.3688  15
 -11   2  -5 258.450 53.6185  10
 -11  -2  -5 303.181 56.3755  15
 -11   2  -6 1056.09 92.2862  10
 -11  -2  -6 1162.29 102.695  10
 -11  -2  -6 1017.71 101.878  15
  11  -2   6 1086.98 98.6191  14
 -11  -2  -7 0.50134 27.5704  10
 -11  -2  -7 76.4046 35.9698  15
  11  -2   7 26.2067 30.6762  14
 -11  -2  -8 47.7576 31.0101  10
  11  -2   8 42.2772 31.2923  14
 -11   2  -9 30.9935 19.5737   9
  11   3 -12 147.970 31.2688  13
  11   3 -11 388.829 58.1173   9
  11  -3 -11 343.929 57.6444   7
  11   3 -11 379.222 60.3284  13
  11   3 -10 682.181 77.3564   9
  11   3 -10 702.963 80.6490  13
  11  -3 -10 636.432 77.9252   7
  11   3  -9 211.543 48.2684   9
  11  -3  -9 211.200 51.9857   7
  11   3  -9 201.934 49.7608  13
  11   3  -8 10.2065 24.0737   9
  11  -3  -8 5.82329 28.9214   7
  11   3  -8 34.8528 31.9486  13
  11   3  -7 284.497 52.4736   9
  11  -3  -7 196.198 48.0181   7
  11   3  -7 232.961 46.1889  13
  11  -3  -6 3395.22 169.967  13
  11   3  -6 2937.51 154.211  13
  11  -3  -6 3170.98 165.448   7
  11  -3  -5 606.896 203.171   5
  11   3  -5 400.343 152.803   5
 -11   3   5 502.811 170.084   2
  11  -3  -5 751.666 222.227   6
  11  -3  -4 77.6625 66.3002   5
 -11   3   4 104.289 73.8735   2
  11  -3  -3 86.6623 66.1099   5
 -11   3   3 44.1571 64.9151   2
 -11   3   2 670.283 176.698   2
  11   3  -2 477.044 171.975   1
 -11   3   1 3287.00 423.119   2
  11   3  -1 2616.10 393.232   1
 -11   3   0 8183.74 700.145   2
  11   3   0 8670.79 720.692   1
 -11   3  -1 781.141 231.576   2
  11   3   1 765.897 218.251   1
 -11  -3  -2 137.442 33.9688  11
 -11  -3  -2 230.405 46.7067  15
 -11   3  -2 213.925 42.8166   8
 -11  -3  -3 588.123 75.9865  15
  11  -3   3 605.492 74.7895  14
 -11  -3  -4 729.435 83.3993  15
  11  -3   4 746.184 82.4486  14
 -11  -3  -5 366.129 61.7227  15
  11  -3   5 393.120 64.3558  14
 -11  -3  -6-39.1503 27.4221  10
 -11  -3  -6 2.26988 26.4402  15
  11  -3   6 37.6522 31.5581  14
 -11  -3  -7 181.376 38.4622  10
 -11  -3  -7 229.209 51.1221  15
  11  -3   7 225.197 44.9561  14
 -11  -3  -8 42.9937 22.5463  10
 -11   3  -8-19.6791 21.3306   9
  11  -3   8-16.2552 25.2515  14
 -11   3  -9 92.1526 25.3048   9
  11   4 -12-41.0436 20.3186  13
  11   4 -11 16.6541 23.6697  13
  11   4 -10 58.5513 36.9546  13
  11   4  -9 104.103 39.4758  13
  11  -4  -8 1073.19 104.929   7
  11   4  -8 1000.93 95.8035  13
  11  -4  -7 94.1254 46.8677   7
  11   4  -7-14.6297 31.1823  13
  11  -4  -6 197.977 53.8819   7
  11   4  -6 100.651 36.8425  13
  11  -4  -5 9.55772 30.3689  14
  11   4  -5-8.86550 22.4386  13
  11  -4  -4 2514.59 145.050  14
  11   4  -4 3455.40 159.621  13
  11  -4  -3 1132.13 94.1336  14
  11   4  -2 978.981 261.789   1
 -11   4   2 636.312 191.673   2
  11  -4  -2 819.164 84.3539  14
  11   4  -1 258.992 117.499   1
  11  -4  -1 195.164 50.2218  14
 -11   4   1 163.297 109.465   2
 -11  -4   0 2044.19 126.459  11
 -11   4   0 2460.90 396.738   2
  11  -4   0 2981.53 155.495  14
 -11  -4  -1-5.02721 24.4589  11
  11  -4   1 58.0926 33.0289  14
 -11  -4  -2 2216.98 139.151  15
  11  -4   2 2272.65 139.664  14
 -11  -4  -3 156.515 43.2200  15
  11  -4   3 252.938 48.2550  14
 -11  -4  -4 14.7837 27.1105  15
  11  -4   4-7.35603 25.9819  14
 -11  -4  -5 18.7494 30.7790  15
  11  -4   5 47.4355 34.9855  14
 -11  -4  -6 194.513 39.7201  10
 -11  -4  -6 169.870 46.5014  15
  11  -4   6 134.850 37.4710  14
 -11  -4  -7-23.9255 25.6962  15
 -11   4  -7-12.0676 19.6847   9
  11  -4   7 18.1988 24.3926  14
 -11  -4  -8 303.073 45.6320  15
 -11   4  -8 198.125 34.7276   9
  11   5 -11 21.4049 23.4931  13
  11   5 -10 529.069 62.7848  13
  11   5  -9 53.4174 30.5862  13
  11  -5  -8 152.492 39.4154  15
  11   5  -8 212.013 45.9717  13
  11  -5  -7 235.757 47.6430  14
  11   5  -7 183.766 46.1350  13
  11  -5  -6 90.1892 36.1440  14
  11   5  -6 103.444 35.5762  13
  11  -5  -5 73.2267 39.3907  14
  11   5  -5 46.9703 23.3741  13
  11  -5  -4-10.1941 32.2174  14
  11  -5  -3 621.197 74.6703  14
  11  -5  -2 2410.34 145.025  14
  11  -5  -1 2523.68 151.334  14
 -11  -5   0 84.3731 41.4311  11
  11  -5   0 136.009 45.6649  14
 -11  -5  -1 1185.55 97.7856  11
  11  -5   1 1000.36 93.8431  14
 -11  -5  -2 247.428 47.7180  11
  11  -5   2 267.287 53.4296  14
 -11  -5  -3 737.281 81.8834  15
  11  -5   3 853.582 86.1493  14
 -11  -5  -4 242.464 49.1922  15
  11  -5   4 250.410 50.0301  14
 -11  -5  -5 139.420 43.9494  15
  11  -5   5 171.968 43.1084  14
 -11  -5  -6 154.672 36.3386  15
  11  -5   6 140.316 34.2849  14
 -11  -5  -7 68.5342 27.5231  15
  11   6 -10 159.083 34.3840  13
  11  -6  -9 34.0711 20.1620  15
  11   6  -9 47.9721 26.3045  13
  11  -6  -8 64.7352 31.4500  15
  11   6  -8 42.5521 23.4849  13
  11  -6  -7 211.655 45.1561  15
  11   6  -7 243.109 44.1797  13
  11  -6  -6 23.4930 26.2700  14
  11   6  -6 18.8425 24.2168  13
  11  -6  -5 990.716 94.2012  14
  11  -6  -4-22.8823 34.4249  14
  11  -6  -3 82.2358 40.2498  14
  11  -6  -2 170.120 46.0959  14
 -11  -6   1 1509.60 111.820  11
  11  -6  -1 1451.13 115.905  14
  11  -6   0 28.1350 34.9247  12
 -11  -6   0 21.1626 28.8758  11
  11  -6   0 71.3963 32.0362  14
  11  -6   1 93.8948 38.0926  12
 -11  -6  -1 63.8736 33.8846  11
  11  -6   1 53.8956 36.1411  14
  11  -6   2 5.77346 27.3990  14
  11  -6   3 29.9601 26.6822  14
 -11  -6  -4 112.224 34.2041  15
  11  -6   4 90.7166 33.7680  14
 -11  -6  -5 106.442 28.9688  15
 -11  -6  -6 24.4553 20.0377  15
  11  -7  -8 25.2920 16.8226  15
  11   7  -8 23.3176 19.6408  13
  11  -7  -7 20.4616 24.2909  15
  11   7  -7 36.3112 24.4802  13
  11  -7  -6-20.3224 24.4044  15
  11  -7  -5 1491.46 105.764  14
  11  -7  -4 132.514 40.0666  14
 -11  -7   3 129.554 39.6731  11
  11  -7  -3 15.7063 26.6586  14
 -11  -7   2 164.630 40.0706  11
  11  -7  -2 142.535 41.6858  14
  11  -7  -2 267.850 46.4459  12
  11  -7  -1 93.6354 32.7081  12
  11  -7  -1 126.144 39.9799  14
  11  -7   0 615.848 71.8973  14
  11  -7   0 608.427 69.2682  12
  11  -7   1-31.3071 28.3388  12
  11  -7   1 18.5312 24.3522  14
  11  -7   2 185.183 40.3638  12
  11  -7   2 170.292 38.8084  14
  11  -7   3 99.4996 33.9817  12
  11  -7   3 66.5403 28.1647  14
  11  -7   4 52.2912 23.8548  12
  11  -8  -6 16.7045 20.2178  15
  11  -8  -5 38.9144 25.5147  15
  11  -8  -4 311.360 47.1019  15
  11  -8  -4 376.670 49.7742  14
  11  -8  -3-7.34809 22.4465  14
  11  -8  -2-12.2084 22.6397  14
  11  -8  -2 17.2304 21.2159  12
  11  -8  -1 5.14811 21.0604  14
  11  -8  -1 37.3446 24.3706  12
  11  -8   0 40.9772 25.3415  14
  11  -8   0 62.2425 25.3812  12
  11  -8   1-0.43156 18.4152  14
  11  -8   1-16.9486 17.7728  12
  11  -8   2 19.1715 17.0075  12
  12   0 -13-8.28033 16.4783   7
  12   0 -12 1228.55 97.4376   7
  12   0 -10 2083.13 137.386   9
  12   0 -10 2317.28 143.347  13
  12   0  -9 56.7787 39.4721   9
  12   0  -9 40.7556 38.5356  13
  12   0  -8 3512.43 176.539   9
  12   0  -8 3855.53 186.132  13
  12   0  -7-16.8344 24.6734  13
  12   0  -6 100.594 117.790   5
  12   0  -5-31.2870 79.7260   5
  12   0  -4 1082.25 252.283   5
 -12   0   4 1223.87 260.592   2
 -12   0   3-44.3504 80.3077   2
 -12   0   2 241.476 133.894   2
 -12   0   1-49.7882 64.2532   2
 -12   0   0 344.168 158.412   2
 -12   0  -1-85.4344 100.620   2
 -12   0  -2 2096.14 365.244   3
 -12   0  -3-3.15931 20.5751   8
 -12   0  -4 1688.17 119.429   8
 -12   0  -5 14.4259 31.0289  10
 -12   0  -5-41.4628 34.4542   8
 -12   0  -6 238.675 52.0096  10
 -12   0  -7-3.48460 27.1524  10
 -12   0  -9 7.58661 11.3243   9
  12   0   9 15.5174 21.5907  14
  12  -1 -13 165.713 31.8336   7
  12   1 -13 159.255 32.5230   7
  12  -1 -12 6.29661 22.8722   7
  12   1 -12-19.9483 30.4029   7
  12   1 -11 769.961 85.9612   9
  12   1 -11 755.270 79.7163  13
  12  -1 -11 730.976 81.6299   7
  12   1 -10 1007.90 96.8881   9
  12   1 -10 999.900 96.3658  13
  12  -1 -10 827.360 89.4323   7
  12   1  -9 2359.10 144.312   9
  12   1  -9 2611.18 154.132  13
  12   1  -8 82.5176 39.5403   9
  12  -1  -8 29.0348 25.7354  13
  12   1  -8 15.9091 28.8269  13
  12   1  -7 1197.06 99.4299   9
  12   1  -7 1284.58 104.002  13
  12  -1  -6 2546.68 403.050   5
  12   1  -6 1079.13 259.194   5
  12  -1  -5-8.77228 57.4565   5
  12   1  -5 9.63044 45.9514   5
 -12   1   5 76.2830 70.4834   2
  12  -1  -4 1908.92 349.272   5
 -12   1   4 1728.98 293.340   2
 -12  -1   4 1913.62 306.771   2
  12  -1  -3-24.0393 84.5079   5
 -12   1   3 85.7145 80.5748   2
 -12  -1   3 15.9708 69.1852   2
  12  -1  -2 151.894 109.425   5
 -12   1   2 5.30792 60.7540   2
 -12  -1   2 129.545 91.1251   2
 -12  -1   1 780.604 203.576   2
 -12   1   1 745.896 206.613   2
 -12   1   0 4523.25 513.742   2
 -12   1  -1-61.1276 92.0671   2
 -12   1  -2 245.458 115.489   2
 -12  -1  -2 192.763 125.979   3
  12   1   2 391.075 174.368   1
 -12  -1  -3 1499.76 116.225  15
 -12   1  -3 1856.85 123.282   8
 -12   1  -4 675.963 77.5646  10
 -12  -1  -4 636.011 79.1549  15
 -12   1  -4 710.245 80.5683   8
 -12  -1  -4 484.395 64.2668   8
 -12   1  -5-7.59294 28.6108  10
 -12  -1  -5 23.1461 28.8599  10
 -12  -1  -5 38.7817 30.2430  15
 -12  -1  -5 62.2013 29.7274   8
 -12   1  -6 469.976 66.1762  10
 -12  -1  -6 460.586 68.1864  10
 -12   1  -7 251.350 50.2673  10
 -12  -1  -7 253.773 51.1014  10
 -12  -1  -8-11.1268 22.9504  10
 -12  -1  -8 28.9162 18.1945   9
  12  -1   8 18.0802 23.8286  14
 -12   1  -9 84.8163 24.3511   9
  12  -1   9 160.314 30.2960  14
  12   2 -13 30.9377 18.4369   7
  12  -2 -12 452.839 58.0869   7
  12   2 -12 339.930 47.3684  13
  12   2 -11 469.023 66.6608   9
  12  -2 -11 374.424 59.5363   7
  12   2 -11 400.446 59.4289  13
  12   2 -10 486.451 71.6671   9
  12  -2 -10 304.489 58.4376   7
  12   2 -10 408.598 62.4058  13
  12   2  -9 33.9101 33.9830   9
  12   2  -9 11.4825 25.4625  13
  12   2  -8 88.5359 37.1486   9
  12   2  -8 82.4221 35.9293  13
  12  -2  -8 80.1698 27.7346   7
  12   2  -7 1331.56 105.061   9
  12   2  -7 1375.08 109.479  13
  12  -2  -7 1359.65 110.619   7
 -12   2   6 122.880 107.558   2
  12  -2  -6 215.472 43.5756  13
  12   2  -6 198.943 42.4831  13
  12  -2  -6 168.524 43.9964   7
  12  -2  -5 2303.69 373.629   5
  12   2  -5 1273.20 288.349   5
 -12   2   5 1919.44 333.595   2
  12  -2  -4 1914.24 325.046   5
 -12   2   4 1586.49 288.577   2
  12  -2  -3 34.5643 69.0159   5
 -12   2   3 18.3590 50.1368   2
  12  -2  -2 1091.09 232.897   5
 -12   2   2 791.414 221.251   2
 -12   2   1 4557.32 523.978   2
 -12   2   0 92.1202 116.222   2
 -12   2  -1 1722.51 330.939   2
  12   2   1 2765.61 392.586   1
  12   2   2-59.7776 82.1830   1
 -12  -2  -2 56.5604 26.9907  15
 -12   2  -2 83.2924 36.7680   8
  12  -2   2 122.955 46.0478  14
 -12  -2  -2 101.202 35.8126   8
 -12   2  -2 96.3166 87.7512   2
 -12   2  -3 13.4244 24.8854  10
 -12  -2  -3 50.8895 28.5268  15
 -12   2  -3 60.6412 29.8468   8
  12  -2   3 100.281 42.7282  14
 -12   2  -4 157.399 37.2204  10
 -12  -2  -4 223.168 53.5452  15
  12  -2   4 231.271 50.2710  14
 -12   2  -5 37.0023 25.8807  10
 -12  -2  -5-7.97990 28.0039  15
  12  -2   5 62.7368 37.9989  14
 -12   2  -6 83.7598 36.3462  10
 -12  -2  -6 72.1116 36.9724  10
 -12  -2  -6 101.954 40.5508  15
  12  -2   6 107.070 42.8868  14
 -12  -2  -7 272.868 50.6463  10
  12  -2   7 317.617 52.8810  14
 -12  -2  -8 65.9979 22.3973  10
  12  -2   8 86.4278 26.6727  14
 -12   2  -9 49.0741 20.7212   9
  12   3 -12 9.87177 16.9665  13
  12  -3 -11 65.0101 35.9472   7
  12   3 -11 57.0472 24.0673  13
  12   3 -10 1019.32 96.1306  13
  12  -3 -10 1040.77 98.9392   7
  12  -3  -9 150.038 49.1328   7
  12   3  -9 28.6751 30.4536  13
  12  -3  -8 19.9954 27.7559   7
  12   3  -8 12.5695 23.5685  13
  12  -3  -7 321.815 61.6084   7
  12   3  -7 297.487 54.7401  13
  12   3  -6 1433.83 109.269  13
  12  -3  -6 1639.82 121.190   7
  12  -3  -5 552.344 72.6547  13
  12   3  -5 769.537 77.4692  13
  12  -3  -5 800.446 81.7489   7
  12  -3  -4 2382.59 369.591   5
 -12   3   4 2077.68 343.924   2
  12  -3  -4 2648.42 149.974  13
 -12   3   3 2391.45 362.125   2
 -12   3   2 902.994 239.544   2
 -12   3   1 1907.47 347.902   2
 -12  -3   0 5983.34 216.616  11
  12  -3   0 5708.35 214.712  14
  12   3   0 5999.57 627.715   1
 -12  -3  -1 902.716 85.4064  11
  12  -3   1 897.617 85.8806  14
 -12   3  -1 830.286 78.5679   8
 -12  -3  -2 200.682 43.9864  11
 -12  -3  -2 172.201 44.6572  15
 -12   3  -2 229.372 45.6447   8
  12  -3   2 232.836 52.8450  14
 -12  -3  -3 684.884 82.6368  15
  12  -3   3 799.391 86.1174  14
 -12  -3  -4 388.877 64.7626  15
  12  -3   4 507.355 69.1825  14
 -12  -3  -5 183.687 43.7537  15
  12  -3   5 216.987 48.6160  14
 -12  -3  -6 464.094 61.8356  10
 -12  -3  -6 437.497 65.7248  15
  12  -3   6 466.873 61.9211  14
 -12  -3  -7 28.2603 22.2316  10
  12  -3   7 72.3021 28.9856  14
 -12  -3  -8 90.1446 25.9235  10
 -12   3  -8 38.8410 22.8783   9
  12  -3   8 84.8665 29.7822  14
  12   4 -12 4.44501 14.8892  13
  12   4 -11 6.11978 22.7388  13
  12   4 -10 14.9576 28.8262  13
  12   4  -9 0.55373 28.8197  13
  12   4  -8 1020.35 97.5240  13
  12  -4  -7 275.602 59.9154   7
  12   4  -7 181.047 44.4965  13
  12   4  -6 657.525 75.8450  13
  12  -4  -5 133.549 38.6176  14
  12   4  -5 184.435 44.4633  13
  12  -4  -4 431.606 61.2028  14
  12  -4  -3 125.166 35.2138  14
  12  -4  -2 2598.17 149.763  14
 -12  -4   1 398.192 61.2878  11
  12  -4  -1 375.705 61.4868  14
 -12  -4   0 676.320 77.7800  11
  12  -4   0 594.803 74.4953  14
 -12  -4  -1 188.048 44.0522  11
  12  -4   1 201.990 42.7639  14
 -12  -4  -2 439.893 62.4633  11
 -12  -4  -2 454.092 65.0035  15
  12  -4   2 379.360 60.4042  14
 -12  -4  -3 178.876 45.2906  15
  12  -4   3 225.978 51.1391  14
 -12  -4  -4 83.2720 37.7755  15
  12  -4   4 8.72451 28.9072  14
 -12  -4  -5 332.638 57.0199  15
  12  -4   5 316.591 55.4383  14
 -12  -4  -6 25.8659 22.6705  10
 -12  -4  -6 55.7898 28.1576  15
  12  -4   6 10.3467 25.6672  14
 -12  -4  -7 77.5133 29.4325  15
 -12   4  -7 48.7432 22.0792   9
  12  -4   7 52.8895 23.5471  14
  12   5 -11 156.021 30.5586  13
  12   5 -10 198.247 41.5142  13
  12   5  -9 81.1141 30.5322  13
  12  -5  -8-11.7816 27.2374  15
  12   5  -8 58.2168 30.8984  13
  12   5  -7 205.736 46.5557  13
  12  -5  -6 226.427 50.6826  14
  12   5  -6 174.607 42.7716  13
  12  -5  -5 44.5022 29.7202  14
  12   5  -5 22.0226 26.3683  13
  12  -5  -4-33.7130 32.1289  14
  12  -5  -3 572.106 72.6232  14
  12  -5  -2 1204.43 103.681  14
 -12  -5   1 4701.65 201.299  11
  12  -5  -1 4674.93 207.275  14
 -12  -5   0 39.7320 33.2175  11
  12  -5   0 8.77265 28.8316  14
 -12  -5  -1 207.657 48.0955  11
  12  -5   1 196.401 48.0248  14
  12  -5   2 115.298 40.5752  14
 -12  -5  -3 951.791 89.2179  15
  12  -5   3 982.186 93.2927  14
 -12  -5  -4 130.678 38.0952  15
  12  -5   4 128.263 41.8563  14
 -12  -5  -5 99.2888 32.2660  15
  12  -5   5 98.2739 36.3536  14
 -12  -5  -6 94.3698 29.6041  15
  12  -5   6 117.116 31.3220  14
  12   6 -10 143.436 30.2369  13
  12   6  -9 78.0306 28.1581  13
  12  -6  -8 41.1918 26.9188  15
  12   6  -8 15.2066 22.9539  13
  12   6  -7 57.2196 27.5639  13
  12  -6  -6 110.199 37.5551  14
  12   6  -6 138.377 35.6176  13
  12  -6  -5 1639.90 116.916  14
  12  -6  -4 58.6982 30.9115  14
  12  -6  -3 4.08956 28.7731  14
 -12  -6   2 431.041 61.7582  11
  12  -6  -2 452.142 66.3616  14
 -12  -6   1 2171.71 131.766  11
  12  -6  -1 1918.06 131.581  14
 -12  -6   0 17.6200 25.3156  11
  12  -6   0-5.32315 30.6693  14
  12  -6   1 174.561 43.5822  12
 -12  -6  -1 82.8610 32.6642  11
  12  -6   1 118.233 40.1994  14
  12  -6   2 59.8314 30.7466  12
  12  -6   2 57.4571 33.8563  14
  12  -6   3 277.406 50.4812  12
  12  -6   3 238.588 43.7282  14
 -12  -6  -4 3.60738 19.3593  15
  12  -6   4 61.6627 29.2588  14
 -12  -6  -5 183.526 33.2780  15
  12  -6   5 125.448 31.1899  14
  12  -7  -8 36.4223 19.2022  15
  12  -7  -7 96.6785 30.7436  15
  12  -7  -6-44.5233 27.5619  15
  12  -7  -5 384.780 53.5881  14
  12  -7  -4 67.6623 35.9093  14
 -12  -7   3 144.158 37.3388  11
  12  -7  -3 124.537 37.5950  14
 -12  -7   2 73.3146 32.6351  11
  12  -7  -2 22.5755 28.3240  14
 -12  -7   1 386.255 52.1441  11
  12  -7  -1 365.329 55.8708  14
  12  -7   0 308.291 47.4707  12
  12  -7   0 486.299 63.1614  14
  12  -7   1-43.6505 23.6065  12
  12  -7   1 5.66289 24.7519  14
  12  -7   2 54.3854 23.4935  12
  12  -7   2 101.064 30.9704  14
  12  -7   3 13.2936 15.7962  12
  12  -7   3 29.6627 25.0828  14
  12  -8  -5 1.41054 17.9492  15
  12  -8  -4-25.4199 23.5560  15
  12  -8  -4 98.9375 28.9833  14
  12  -8  -3-3.25797 23.8129  14
  12  -8  -2-15.9603 22.4507  14
  12  -8  -1 24.8690 23.9443  14
  12  -8   0-9.26973 20.2143  14
  12  -8   1-18.9175 19.3246  14
  13   0 -13-3.55508 14.9955   7
  13   0 -12 1230.97 96.6169   7
  13   0 -11-84.8732 41.7377   7
  13   0 -10 501.616 72.9509  13
  13   0  -9 37.1877 26.2821  13
  13   0  -8 2642.50 157.000  13
  13   0  -7 10.2833 26.6549  13
  13   0  -6 635.119 77.1370  13
  13   0  -5-42.0620 97.9322   5
  13   0  -4 337.335 159.052   5
 -13   0   4 404.016 172.438   2
 -13   0   3 71.9495 91.3011   2
 -13   0   2 4448.51 504.202   2
 -13   0   1-10.0363 57.3016   2
 -13   0   0 10.2689 97.5543   2
 -13   0  -2 1263.78 102.117   8
 -13   0  -3-5.51873 29.2954   8
 -13   0  -4 3413.42 171.642   8
 -13   0  -5 24.4885 27.9390  10
 -13   0  -6 103.996 35.4481  10
 -13   0  -7 0.55552 23.8120  10
 -13   0  -8 181.017 35.4855   9
  13   0   8 186.437 39.0419  14
  13  -1 -13 271.804 38.4495   7
  13   1 -13 299.311 40.2029   7
  13  -1 -12 5.75936 23.2069   7
  13   1 -12 33.1145 24.6157   7
  13   1 -11 76.4792 31.6427  13
  13  -1 -11 62.9409 30.2783   7
  13   1 -10 1375.09 111.957  13
  13  -1 -10 1296.72 112.812   7
  13  -1  -9 45.2690 30.9339  13
  13   1  -9 6.06604 25.5926  13
  13  -1  -9 33.8928 32.4324   7
  13  -1  -8 61.4423 32.7986  13
  13   1  -8 31.3431 25.9211  13
  13  -1  -7 716.879 84.6924  13
  13   1  -7 597.617 74.8543  13
  13  -1  -6 738.456 83.0186  13
  13   1  -6 1031.32 92.0135  13
  13  -1  -5-14.9337 119.724   5
  13   1  -5-8.38323 73.4852   5
 -13   1   5-59.5266 71.5823   2
  13  -1  -4 986.516 250.550   5
 -13   1   4 968.695 252.698   2
  13  -1  -3 573.433 191.651   5
 -13   1   3 542.702 183.852   2
 -13  -1   3 544.108 181.508   2
  13  -1  -2 124.537 106.321   5
 -13   1   2 337.485 156.269   2
 -13  -1   2 141.648 107.423   2
 -13  -1   1 610.843 200.490   2
 -13   1   1 688.325 205.074   2
 -13   1   0 881.654 244.478   2
 -13   1  -1-15.9872 29.3699   8
 -13  -1  -1 6.88152 26.7494   8
 -13   1  -1-26.0769 63.9751   2
 -13   1  -2 442.322 61.9950   8
 -13  -1  -2 307.334 51.8618   8
 -13   1  -3 2409.80 138.263  10
 -13   1  -3 2514.66 146.934   8
 -13  -1  -3 2581.47 146.827   8
 -13   1  -4 139.432 39.8484  10
 -13   1  -4 154.103 44.8254   8
 -13  -1  -4 190.550 47.3140   8
 -13   1  -5 396.556 62.2036  10
 -13  -1  -5 477.930 70.0065  10
 -13   1  -6 437.934 62.6446  10
 -13  -1  -6 458.912 66.2208  10
 -13   1  -7 221.646 44.5724  10
 -13  -1  -7 190.071 41.4425  10
  13  -1   7 213.148 44.1440  14
 -13  -1  -8 42.0108 21.3160   9
  13  -1   8 8.94728 22.4018  14
  13  -2 -12 359.139 51.1138   7
  13   2 -12 246.059 39.9195  13
  13  -2 -11 346.451 57.2323   7
  13   2 -11 453.760 61.5522  13
  13  -2 -10-42.5028 34.4918   7
  13   2 -10 0.48023 30.4146  13
  13   2  -9 753.004 86.6246  13
  13  -2  -9 824.537 90.8090   7
  13  -2  -8 15.7801 31.6898  13
  13   2  -8 64.1651 34.1432  13
  13  -2  -8 50.0525 32.5691   7
  13  -2  -7 223.579 46.1175  13
  13   2  -7 220.182 51.8085  13
  13  -2  -7 149.143 39.0183   7
  13  -2  -6 28.1212 21.7448  13
  13   2  -6 103.695 37.3180  13
  13  -2  -6 102.215 33.6802   7
  13  -2  -5 1295.77 107.483  13
  13   2  -5 1665.87 115.797  13
  13  -2  -4 977.638 243.225   5
 -13   2   4 1017.05 243.310   2
  13  -2  -3 551.238 179.964   5
 -13   2   3 391.653 139.354   2
 -13   2   2 295.639 144.301   2
 -13   2   1 1129.89 283.058   2
  13  -2   0-12.0332 28.5349  14
 -13   2   0-65.3642 84.8925   2
 -13  -2  -1 1613.77 113.399  11
 -13  -2  -1 1578.52 116.279  15
  13  -2   1 1152.66 97.6638  14
 -13   2  -1 1611.75 114.594   8
 -13  -2  -1 1193.61 97.7914   8
 -13  -2  -2 105.529 38.3802  15
 -13   2  -2 152.563 42.5128   8
 -13  -2  -2 75.8903 29.0706   8
  13  -2   2 130.148 45.9804  14
 -13   2  -3 39.1538 21.9907  10
 -13  -2  -3 104.041 38.2701  15
 -13   2  -3 47.4771 28.7098   8
 -13  -2  -3 62.9503 32.2393   8
  13  -2   3 145.508 49.2094  14
 -13   2  -4 1262.89 98.6382  10
  13  -2   4 1357.08 111.063  14
 -13   2  -5 34.3879 29.0003  10
 -13  -2  -5 122.534 41.7727  15
  13  -2   5 111.091 42.4234  14
 -13  -2  -6 157.295 41.5058  10
  13  -2   6 193.254 46.9384  14
 -13  -2  -7 591.319 62.7845  10
  13  -2   7 545.516 63.8440  14
 -13  -2  -8-2.00862 14.1338  10
 -13   2  -8-19.3197 17.7346   9
  13  -2   8 15.2179 19.5050  14
  13   3 -12 240.616 37.8905  13
  13  -3 -11 530.695 67.9344   7
  13   3 -11 413.434 57.4118  13
  13   3 -10 1781.91 123.217  13
  13  -3 -10 1697.99 122.900   7
  13  -3  -9 378.852 62.1748   7
  13   3  -9 393.791 62.8018  13
  13  -3  -8 57.4968 32.2965   7
  13   3  -8 79.7808 37.6329  13
  13  -3  -7 1018.31 98.6817  13
  13   3  -7 926.981 92.1158  13
  13  -3  -7 939.502 96.5242   7
  13  -3  -6 468.805 71.7532  13
  13  -3  -6 411.515 61.4772   7
  13   3  -6 446.108 64.7407  13
  13  -3  -5 4.75983 27.1695  13
  13   3  -5 33.7747 29.3786  13
  13  -3  -4 621.990 78.6584  13
  13   3  -4 775.891 79.3217  13
  13  -3  -3 4347.59 187.168  14
  13  -3  -3 4650.87 207.034  13
  13  -3  -2 1309.07 104.067  14
 -13  -3   1 4722.24 193.770  11
  13  -3  -1 3223.06 162.764  14
 -13  -3   0 744.578 80.7819  11
  13  -3   0 726.819 81.3301  14
 -13   3   0 756.638 75.6411   8
 -13  -3  -1 24.4026 33.0798  11
 -13   3  -1 29.6174 27.7104   8
  13  -3   1-35.3138 29.9701  14
 -13  -3  -2 540.899 73.2951  15
 -13   3  -2 598.427 73.2660   8
  13  -3   2 582.573 74.2084  14
 -13  -3  -3 212.315 49.0878  15
  13  -3   3 177.836 47.3409  14
 -13  -3  -4 37.6050 29.7016  15
  13  -3   4-23.0843 28.8612  14
 -13  -3  -5 3.68218 28.2768  15
  13  -3   5 3.71019 29.5617  14
 -13  -3  -6 513.869 63.4497  10
 -13  -3  -6 463.019 65.8384  15
  13  -3   6 430.444 59.2718  14
 -13  -3  -7 165.792 33.4814  10
  13  -3   7 204.902 38.4280  14
 -13   3  -8-15.2912 15.9867   9
  13   4 -11-6.19669 25.1917  13
  13   4 -10 102.565 36.8939  13
  13   4  -9 53.4835 30.6023  13
  13   4  -8 506.583 67.6349  13
  13   4  -7 194.699 49.3871  13
  13   4  -6 1177.53 101.454  13
  13   4  -5 22.7424 30.1730  13
  13  -4  -4 343.557 55.3204  14
  13  -4  -3-7.39491 34.7251  14
  13  -4  -2 6038.55 232.716  14
 -13  -4   1 768.375 87.0008  11
  13  -4  -1 774.323 87.4439  14
 -13  -4   0-2.06305 27.7146  11
  13  -4   0 44.2670 38.5641  14
 -13  -4  -1-92.6163 45.0431  11
  13  -4   1 58.9470 40.6982  14
 -13  -4  -2 57.7733 34.6226  15
  13  -4   2 15.2854 31.0971  14
 -13  -4  -3 43.6433 33.1472  15
  13  -4   3-8.87323 30.0857  14
 -13  -4  -4 150.736 41.2020  15
  13  -4   4 106.110 34.7133  14
 -13  -4  -5 47.1241 31.9999  15
  13  -4   5 7.98103 28.8320  14
 -13  -4  -6 101.796 25.5624  10
 -13  -4  -6 191.361 40.5827  15
  13  -4   6 247.887 42.1016  14
 -13   4  -7 15.7092 16.7697   9
  13  -4   7 57.1819 22.1187  14
  13   5 -11 437.813 46.9287  13
  13   5 -10 66.0701 25.5248  13
  13   5  -9 65.3332 31.9754  13
  13   5  -8 157.546 41.6343  13
  13   5  -7 627.523 72.7831  13
  13  -5  -6 159.803 43.0250  14
  13   5  -6 189.227 42.2485  13
  13  -5  -5 264.159 51.6452  14
  13  -5  -4 151.084 39.5258  14
  13  -5  -3 700.325 82.7185  14
 -13  -5   2 186.089 46.3458  11
  13  -5  -2 186.969 51.1060  14
 -13  -5   1 5021.88 207.700  11
  13  -5  -1 4982.07 212.705  14
 -13  -5   0 108.265 39.8322  11
  13  -5   0 151.936 43.2381  14
 -13  -5  -1-69.8965 43.6759  11
  13  -5   1 61.1838 37.4149  14
  13  -5   2 56.1682 37.3681  14
 -13  -5  -3 144.029 40.5351  15
  13  -5   3 158.564 42.2386  14
 -13  -5  -4 441.497 58.0808  15
  13  -5   4 369.413 55.8915  14
 -13  -5  -5 57.2192 27.1297  15
  13  -5   5 59.6361 27.5496  14
  13  -5   6 44.2105 21.2247  14
  13   6  -9 107.914 29.7025  13
  13  -6  -8 34.0437 24.0661  15
  13   6  -8 29.2848 22.6348  13
  13   6  -7 280.622 45.7256  13
  13  -6  -6 56.5589 33.7561  14
  13  -6  -5 235.037 47.2317  14
  13  -6  -4-47.6399 36.4353  14
 -13  -6   3 157.336 45.5938  11
  13  -6  -3 174.781 44.8362  14
 -13  -6   2 414.657 63.4374  11
  13  -6  -2 356.396 59.1034  14
 -13  -6   1 1205.69 96.8803  11
  13  -6  -1 1166.19 103.237  14
 -13  -6   0 21.0113 26.4291  11
  13  -6   0 7.66417 28.3630  14
  13  -6   1 272.783 51.4899  14
  13  -6   2 204.655 42.8850  14
  13  -6   3 16.2087 24.0382  12
  13  -6   3-5.48737 23.9530  14
  13  -6   4 184.651 34.2431  12
  13  -6   4 237.364 41.3264  14
  13  -7  -7 32.4204 19.8929  15
  13  -7  -6 2.31087 21.4372  15
 -13  -7   5 171.313 41.8758  11
  13  -7  -5 184.715 37.6540  14
 -13  -7   4 104.462 34.8894  11
  13  -7  -4 107.419 33.5854  14
 -13  -7   3 57.3686 27.5002  11
  13  -7  -3 67.8982 31.9497  14
 -13  -7   2 88.9330 32.4868  11
  13  -7  -2 119.298 38.5494  14
 -13  -7   1 45.8018 23.7264  11
  13  -7  -1 123.119 36.7987  14
  13  -7   0 71.8971 29.7061  14
  13  -7   1 22.9066 26.7067  14
  13  -7   2 333.794 45.3302  14
  13  -7   3 116.097 27.8119  14
  13  -8  -4-7.16810 16.9957  15
  13  -8  -4-13.0038 17.2977  14
  13  -8  -3-5.90288 16.9576  14
  13  -8  -2 75.1868 26.1420  14
  13  -8  -1 15.0508 17.6079  14
  14   0 -13-21.6554 16.3836   7
  14   0 -12 279.316 47.2420   7
  14   0 -11 39.1453 28.9063  13
  14   0 -11-40.5293 35.4257   7
  14   0 -10 10.0772 24.8997  13
  14   0  -9-32.9740 29.4975  13
  14   0  -8 786.259 88.3945  13
  14   0  -7 38.4978 34.4177  13
  14   0  -6 3018.65 166.632  13
  14   0  -5-8.66739 23.5570  13
 -14   0   4 717.846 221.054   2
  14   0  -3 176.417 135.863   5
 -14   0   3 113.366 88.0142   2
 -14   0   2-1.39779 85.9961   2
 -14   0   1-97.3364 67.1767   2
 -14   0   0 647.956 75.8573   8
 -14   0  -1-20.1812 30.4865   8
 -14   0  -2 482.039 68.7511   8
 -14   0  -3-15.3331 27.2204   8
 -14   0  -4 1122.33 100.587  10
 -14   0  -4 1257.63 105.366   8
 -14   0  -5 32.8967 25.1471  10
 -14   0  -6 1022.90 88.3918  10
 -14   0  -7-14.7139 23.5862  10
 -14   0  -8 144.484 26.9053   9
  14   0   8 333.843 42.8210  14
  14  -1 -13 62.8245 20.8669   7
  14   1 -13 47.4620 19.3064   7
  14  -1 -12 48.6150 23.1235   7
  14   1 -12 21.0897 24.1118   7
  14   1 -11 263.750 50.6143  13
  14  -1 -11 259.330 50.9049   7
  14  -1 -10 567.293 69.1637  13
  14   1 -10 493.382 67.4420  13
  14  -1 -10 401.079 63.5834   7
  14   1  -9 237.418 55.1046  13
  14  -1  -9 144.998 40.7402   7
  14  -1  -8 181.449 48.9456  13
  14   1  -8 138.004 40.9007  13
  14  -1  -7 512.077 72.7245  13
  14   1  -7 470.890 65.7326  13
  14  -1  -6 257.967 54.8605  13
  14   1  -6 267.777 55.3076  13
  14  -1  -5 1401.97 113.389  13
  14   1  -5 1240.86 102.176  13
  14  -1  -4 1952.64 130.031  13
  14   1  -4 2004.33 126.717  13
 -14   1   4 1763.51 350.210   2
 -14  -1   3 23.3148 66.3265   2
  14  -1  -3 52.3164 68.2727   5
 -14   1   3-15.2231 77.2116   2
 -14  -1   2 1487.27 314.266   2
  14  -1  -2 1445.08 305.106   5
 -14   1   2 1387.33 310.667   2
 -14   1   1 1683.07 115.263   8
 -14   1   1 1302.28 304.047   2
 -14  -1   0 370.070 52.6089  11
  14  -1   0 403.285 59.1394  14
 -14   1   0 405.590 61.4535   8
 -14  -1   0 286.404 57.2673   8
 -14   1  -1 36.3421 31.7121   8
  14  -1   1 40.6024 32.7108  14
 -14  -1  -1 58.2772 36.2656   8
 -14   1  -2 632.799 76.7694   8
 -14  -1  -2 701.265 80.9699   8
 -14   1  -3 1002.77 91.1590  10
 -14   1  -3 1105.67 99.7949   8
 -14  -1  -3 1117.46 99.4656   8
 -14   1  -4-14.7245 24.7634  10
 -14   1  -4 2.77782 27.5104   8
 -14  -1  -4-12.2816 28.8050   8
 -14   1  -5 1472.28 107.249  10
 -14  -1  -5 1248.08 104.271  10
 -14   1  -6 112.188 37.1705  10
 -14  -1  -6 93.2399 35.8561  10
  14  -1   6 89.4686 39.8101  14
 -14  -1  -7 54.5275 28.1610  10
  14  -1   7 58.4645 31.2542  14
 -14   1  -8 37.0651 16.9501   9
  14  -1   8-7.95274 18.4047  14
  14   1   8 33.6006 23.5193  14
  14  -2 -12 31.4296 25.0157   7
  14   2 -12-2.04324 15.8079  13
  14  -2 -11 288.407 53.8894   7
  14   2 -11 362.240 54.3334  13
  14  -2 -10 2.18465 25.3873   7
  14   2 -10-22.5988 27.6690  13
  14  -2  -9 1011.20 95.4364  13
  14   2  -9 1038.96 97.8842  13
  14  -2  -9 1026.80 99.0136   7
  14  -2  -8-28.6355 38.3035  13
  14  -2  -8-1.37888 30.5832   7
  14   2  -8-12.2529 28.1920  13
  14  -2  -7-20.9106 30.0204  13
  14   2  -7-37.6666 34.9944  13
  14  -2  -7 28.2353 26.4637   7
  14  -2  -6 21.3549 29.8254  13
  14   2  -6-5.30446 26.0329  13
  14  -2  -6 61.1581 31.3291   7
  14  -2  -5 300.017 53.8587  13
  14   2  -5 299.600 55.0570  13
  14  -2  -4 194.367 50.6716  13
  14   2  -4 179.696 38.5524  13
  14  -2  -3 5126.29 217.793  13
 -14  -2   2 2428.33 135.063  11
 -14   2   2 2414.87 135.110   8
  14  -2  -2 2589.68 151.834  13
 -14  -2   1 1006.86 90.9394  11
  14  -2  -1 1005.76 89.9680  14
 -14   2   1 935.382 88.8646   8
 -14  -2   0-8.88545 28.1168  11
 -14   2   0-51.4527 33.3188   8
  14  -2   0-1.37461 26.4449  14
 -14  -2  -1 585.782 69.1650  11
  14  -2   1 809.442 87.4414  14
 -14   2  -1 672.602 77.9242   8
 -14  -2  -1 680.147 76.6855   8
 -14   2  -2 77.5568 36.6270   8
 -14  -2  -2 65.0497 36.6584   8
  14  -2   2 101.993 42.8972  14
 -14   2  -3 214.013 50.5287   8
 -14  -2  -3 301.441 53.6664   8
  14  -2   3 265.871 56.4124  14
 -14   2  -4 52.2092 29.4943  10
  14  -2   4 172.899 49.2974  14
 -14   2  -5 14.2451 24.8337  10
 -14  -2  -5-23.3702 32.3606  10
  14  -2   5 27.8623 31.6523  14
 -14  -2  -6 289.667 47.4423  10
  14  -2   6 300.148 51.0515  14
 -14  -2  -7 210.069 36.7640  10
  14  -2   7 155.433 35.1660  14
 -14   2  -8 39.2762 17.6527   9
  14   3 -12 155.844 31.1587  13
  14   3 -11 619.499 66.8113  13
  14  -3 -10 519.800 70.4772   7
  14   3 -10 429.433 61.1317  13
  14  -3  -9 163.045 47.4940   7
  14   3  -9 64.9879 32.0194  13
  14  -3  -8 49.3431 29.6170  13
  14  -3  -8 56.9598 37.4499   7
  14   3  -8 63.1321 30.7011  13
  14  -3  -7 1075.19 101.394  13
  14   3  -7 914.874 92.1761  13
  14  -3  -7 1047.73 99.7759   7
  14  -3  -6 5.65062 28.9117  13
  14  -3  -6 16.9215 29.8931   7
  14   3  -6-7.32376 22.7059  13
  14  -3  -5 87.1619 40.3878  13
  14   3  -5 72.8101 34.6772  13
  14  -3  -4 2201.54 147.586  13
  14   3  -4 1961.19 124.070  13
  14  -3  -3 329.890 53.5816  14
  14  -3  -3 345.929 61.6516  13
 -14  -3   2 2136.79 133.516  11
  14  -3  -2 1416.07 108.979  14
 -14  -3   1 643.090 77.7784  11
  14  -3  -1 851.012 89.7132  14
 -14  -3   0 215.113 46.0027  11
 -14   3   0 259.423 50.1540   8
  14  -3   0 296.440 54.0776  14
 -14  -3  -1-71.9665 41.8064  11
 -14   3  -1 15.9697 23.3876   8
  14  -3   1 17.6205 28.1536  14
 -14  -3  -1 13.3369 25.3361   8
 -14  -3  -2 502.569 70.7331  15
 -14   3  -2 481.247 64.8617   8
  14  -3   2 533.605 71.9390  14
 -14  -3  -3 61.1176 32.0068  15
  14  -3   3 88.9193 34.2311  14
 -14  -3  -4 24.5004 27.4000  15
  14  -3   4-55.4010 35.2567  14
 -14  -3  -5 35.6983 26.0373  10
  14  -3   5-42.9767 33.1131  14
 -14  -3  -6-19.4810 23.8121  10
  14  -3   6-26.9985 27.7117  14
 -14  -3  -7 25.3141 17.6173  10
  14  -3   7 17.7667 21.1485  14
  14   4 -11 40.9236 26.1826  13
  14   4 -10 41.6897 26.2807  13
  14   4  -9 6.16371 25.2949  13
  14   4  -8 73.8441 34.9600  13
  14   4  -7 101.345 37.4714  13
  14   4  -6 1483.86 112.456  13
  14   4  -5 223.074 47.7252  13
  14  -4  -4 52.9621 35.7809  14
  14  -4  -3 928.366 89.5152  14
 -14  -4   2 5108.49 209.432  11
  14  -4  -2 5554.36 224.610  14
 -14  -4   1 65.5344 37.3984  11
  14  -4  -1 49.5862 33.7622  14
 -14  -4   0 48.2378 33.6455  11
  14  -4   0 78.0997 36.4334  14
 -14  -4  -1 93.2265 36.1428  11
  14  -4   1 196.075 44.8602  14
  14  -4   2-14.9871 31.6219  14
 -14  -4  -3 10.4596 21.9234  15
  14  -4   3-0.64416 29.5532  14
 -14  -4  -4 61.4575 29.7827  15
  14  -4   4 21.7984 29.0601  14
 -14  -4  -5 85.5696 29.7149  10
  14  -4   5 97.6319 33.5193  14
 -14  -4  -6-11.9966 15.7610  10
  14  -4   6 39.1352 23.9978  14
  14   5 -10 108.774 30.8176  13
  14   5  -9 71.1470 28.6199  13
  14   5  -8 258.221 46.6692  13
  14   5  -7 517.847 64.8889  13
  14   5  -6 564.817 67.1254  13
  14  -5  -5 21.4222 25.3488  14
  14  -5  -4 158.614 45.3900  14
 -14  -5   3 18.8953 32.0479  11
  14  -5  -3 2.22510 29.5709  14
 -14  -5   2 58.9150 38.3235  11
  14  -5  -2-0.58420 32.7705  14
 -14  -5   1 763.689 83.6094  11
  14  -5  -1 853.116 87.7030  14
 -14  -5   0-51.8021 37.8023  11
  14  -5   0-18.9387 31.0307  14
 -14  -5  -1 75.8834 31.6535  11
  14  -5   1 82.5105 33.3491  14
  14  -5   2 329.204 57.0476  14
  14  -5   3 46.6713 31.0310  14
  14  -5   4 74.1546 28.9670  14
  14  -5   5 209.267 35.9563  14
  14   6  -9 218.968 34.5884  13
  14  -6  -8 41.5523 21.0106  15
  14   6  -8 28.6942 19.0079  13
  14  -6  -7 325.476 51.2270  15
  14   6  -7 284.846 42.7366  13
  14  -6  -6 358.566 52.4400  14
  14  -6  -5 477.609 60.0835  14
 -14  -6   4 19.8212 30.2905  11
  14  -6  -4 84.0607 38.2111  14
 -14  -6   3 165.468 42.4792  11
  14  -6  -3 139.597 43.5367  14
 -14  -6   2 95.7153 40.0055  11
  14  -6  -2 30.3773 29.7066  14
 -14  -6   1 12.3472 26.0565  11
  14  -6  -1 126.002 45.4330  14
 -14  -6   0 53.1135 28.9144  11
  14  -6   0 52.3255 30.0867  14
  14  -6   1 507.764 63.8604  14
  14  -6   2 80.8406 31.6863  14
  14  -6   3-15.2107 23.1931  14
  14  -6   4 50.4407 22.4595  14
 -14  -7   7 24.0081 18.6921  11
  14  -7  -7 15.5529 18.3281  15
 -14  -7   6 68.9475 26.8413  11
  14  -7  -6 16.9069 17.1985  15
 -14  -7   5 47.0742 22.3549  11
  14  -7  -5-6.06324 23.1239  14
 -14  -7   4 3.14263 22.0770  11
  14  -7  -4-33.6481 27.4579  14
 -14  -7   3 55.5396 27.2677  11
  14  -7  -3 44.3356 24.7281  14
 -14  -7   2 238.631 38.3056  11
  14  -7  -2 424.937 56.0110  14
 -14  -7   1 25.0894 18.2889  11
  14  -7  -1-1.57805 22.7352  14
  14  -7   0-30.9818 27.1881  14
  14  -7   1-35.7946 22.2634  14
  14  -7   2 208.900 32.3890  14
  15   0 -12 528.949 58.8242   7
  15   0 -11 2.11011 22.9130  13
  15   0 -11-58.0321 35.6264   7
  15   0 -10 60.8941 39.0394  13
  15   0 -10 16.7683 25.4300   7
  15   0  -9 7.81009 27.8427  13
  15   0  -8 185.850 48.5826  13
  15   0  -7 34.8050 30.3538  13
  15   0  -6 2410.71 152.227  13
  15   0  -5-35.3703 28.4734  13
  15   0  -4 883.575 92.7090  13
  15   0  -3-22.2139 28.8003  13
  15   0  -2 845.465 84.9470  13
 -15   0   1 59.2509 38.5214   8
 -15   0   0 1597.22 118.274   8
 -15   0  -1 29.5863 32.6221   8
 -15   0  -2 114.348 37.4536   8
 -15   0  -3 17.5350 31.6599   8
 -15   0  -4-30.5849 28.2194  10
 -15   0  -4-27.3480 32.1508   8
 -15   0  -5 20.4975 27.6636  10
 -15   0  -6 207.971 43.5066  10
  15   0   7 50.2955 24.2315  14
  15   1 -12 102.249 29.7936  13
  15  -1 -12 139.531 33.9838   7
  15   1 -12 114.772 30.0691   7
  15   1 -11 116.983 38.7185  13
  15  -1 -11 84.6295 33.4646   7
  15  -1 -10 80.3120 27.6081  13
  15   1 -10 87.2287 39.6077  13
  15  -1 -10 1.66060 26.4664   7
  15  -1  -9-19.0923 30.1671  13
  15   1  -9 2.06910 28.2577  13
  15  -1  -9-12.6143 29.6086   7
  15  -1  -8 254.652 54.2991  13
  15   1  -8 327.365 60.3750  13
  15  -1  -8 224.775 49.8445   7
  15  -1  -7 264.671 55.8645  13
  15   1  -7 219.927 48.7271  13
  15  -1  -7 207.135 47.8369   7
  15  -1  -6 43.9598 36.5464  13
  15   1  -6 20.1175 33.8451  13
  15  -1  -5 3429.19 180.595  13
  15   1  -5 3274.98 172.184  13
  15  -1  -4 1103.99 100.057  13
  15   1  -4 1229.78 104.228  13
  15  -1  -3 5974.46 236.139  13
  15   1  -3 6014.87 230.064  13
 -15  -1   2 675.208 72.9399  11
 -15   1   2 796.219 83.2445   8
  15  -1  -2 852.100 88.8384  13
 -15  -1   1 6005.42 219.903  11
 -15   1   1 6118.20 229.925   8
  15  -1  -1 6010.28 232.841  13
 -15   1   0 103.675 40.7144   8
  15  -1   0 38.8389 22.9755  14
 -15  -1   0 91.3484 36.8014   8
 -15   1  -1 22.7833 32.7437   8
 -15  -1  -1 105.247 44.4650   8
  15  -1   1 110.716 39.6946  14
 -15   1  -2 603.096 71.2686  10
  15  -1   2 646.124 79.6009  14
 -15   1  -2 576.254 75.7621   8
 -15  -1  -2 658.782 78.6955   8
 -15   1  -3 517.779 65.9238  10
  15  -1   3 640.328 78.9584  14
 -15  -1  -3 600.025 75.0356   8
 -15   1  -3 528.948 73.0445   8
 -15   1  -4 175.110 39.7815  10
 -15  -1  -4 171.891 41.4618  10
 -15  -1  -4 188.935 44.6458   8
  15  -1   4 179.724 49.7273  14
 -15   1  -5 294.713 49.3846  10
 -15  -1  -5 260.837 49.1044  10
  15  -1   5 292.894 53.4235  14
 -15   1  -6 27.7409 25.9137  10
 -15  -1  -6 85.9780 30.1232  10
  15  -1   6 79.2474 33.8690  14
 -15  -1  -7 51.4035 23.6962  10
  15  -1   7 62.0011 24.6791  14
  15  -2 -12 30.8868 24.4322   7
  15   2 -12 21.3771 17.5121  13
  15   2 -12-17.8719 19.3071   7
  15  -2 -11 94.9478 38.2233   7
  15   2 -11 79.2782 30.9109  13
  15  -2 -10 281.891 54.1652   7
  15   2 -10 266.867 52.3045  13
  15  -2  -9 594.785 74.2085  13
  15  -2  -9 536.073 70.2801   7
  15   2  -9 541.755 73.9744  13
  15  -2  -8-18.8803 27.1680  13
  15  -2  -8 8.60926 29.9302   7
  15   2  -8-3.30810 30.8188  13
  15  -2  -7 593.506 77.8988  13
  15   2  -7 650.258 80.0123  13
  15  -2  -7 631.493 77.9645   7
  15  -2  -6 32.1404 30.3169  13
  15   2  -6 40.4446 25.3757  13
  15  -2  -5 388.036 63.8820  13
  15   2  -5 356.614 56.3284  13
  15  -2  -4 91.0521 42.2158  13
  15   2  -4 132.888 38.1414  13
 -15  -2   3 4794.89 197.811  11
  15  -2  -3 5266.24 225.095  13
 -15  -2   2 310.901 54.7751  11
 -15   2   2 361.679 59.2319   8
  15  -2  -2 376.463 63.6744  13
 -15  -2   1 1119.19 97.8891  11
 -15   2   1 1152.55 98.6884   8
 -15  -2   0 23.3256 27.2894  11
 -15   2   0-61.4621 35.2179   8
  15  -2   0 32.0076 28.8823  14
 -15  -2   0 55.5516 40.5021   8
 -15   2  -1 239.724 51.1984   8
  15  -2   1 275.290 53.6488  14
 -15  -2  -1 300.318 57.0651   8
 -15   2  -2 66.2128 40.2394   8
 -15  -2  -2 19.6822 30.4946   8
  15  -2   2 72.6024 38.8028  14
 -15   2  -3 566.714 72.0782   8
 -15  -2  -3 591.146 72.3380   8
  15  -2   3 576.145 74.3890  14
 -15   2  -4 125.065 32.4292  10
  15  -2   4 125.376 42.0277  14
 -15   2  -5 52.5926 26.5010  10
 -15  -2  -5 34.5686 30.3746  10
  15  -2   5 60.7380 31.4949  14
 -15  -2  -6-4.14558 24.2368  10
  15  -2   6 15.4676 23.7552  14
 -15  -2  -7 148.309 28.3788  10
  15  -2   7 199.564 35.3036  14
  15   3 -11 824.305 74.9149  13
  15  -3 -10 97.2731 40.6792   7
  15   3 -10-19.7713 27.0783  13
  15  -3  -9 54.1442 34.6309   7
  15   3  -9-14.3913 24.6500  13
  15  -3  -8 133.548 43.6100  13
  15  -3  -8 131.959 41.4358   7
  15   3  -8 36.4294 25.0446  13
  15  -3  -7 715.110 82.4348  13
  15   3  -7 698.767 80.0112  13
  15  -3  -7 818.479 86.9693   7
  15  -3  -6 285.102 58.3863  13
  15   3  -6 265.683 51.3504  13
  15  -3  -5 47.0721 34.2173  13
  15   3  -5 69.8886 30.7748  13
  15  -3  -4 1164.33 108.418  13
 -15  -3   3 1179.36 101.913  11
 -15  -3   2 1047.37 95.7514  11
  15  -3  -2 1185.59 99.6963  14
 -15  -3   1 443.579 66.0128  11
  15  -3  -1 579.223 72.7057  14
 -15  -3   0 1.61677 29.6602  11
 -15   3   0 1.34448 25.3301   8
  15  -3   0-40.6225 37.7433  14
 -15  -3   0 78.6156 39.4552   8
 -15   3  -1 266.465 50.0442   8
  15  -3   1 132.117 34.5270  14
 -15  -3  -1 293.856 54.9327   8
  15  -3   2 254.660 52.2037  14
  15  -3   3-18.3429 34.4941  14
  15  -3   4 293.292 52.4405  14
 -15  -3  -5 109.901 31.8321  10
  15  -3   5 141.259 38.9167  14
 -15  -3  -6-52.8904 23.8338  10
  15  -3   6-69.0349 31.9005  14
  15   4 -11 24.3701 19.5590  13
  15   4 -10 460.331 56.0988  13
  15   4  -9 13.8553 24.0542  13
  15   4  -8-36.9136 31.4574  13
  15   4  -7 30.0705 28.3289  13
  15   4  -6 768.344 80.0846  13
  15   4  -5 20.4769 22.5899  13
  15  -4  -4 350.658 60.6946  14
 -15  -4   3 525.350 70.1963  11
  15  -4  -3 553.947 68.4687  14
 -15  -4   2 1777.75 123.556  11
  15  -4  -2 2030.43 132.441  14
 -15  -4   1 925.869 90.6270  11
  15  -4  -1 909.133 90.4926  14
 -15  -4   0 512.912 66.6051  11
  15  -4   0 566.322 74.8915  14
  15  -4   1 296.521 57.6065  14
  15  -4   2 52.9561 32.4720  14
  15  -4   3 39.8043 35.3114  14
  15  -4   4 96.5779 33.7315  14
 -15  -4  -5 23.6199 16.3324  10
  15  -4   5 105.349 32.7743  14
  15  -4   6 31.7285 23.3775  14
  15   5 -10 167.282 31.8735  13
  15   5  -9 11.7713 20.9198  13
  15   5  -8 402.051 55.4057  13
  15   5  -7-15.4106 23.2512  13
  15   5  -6 646.605 67.1115  13
  15  -5  -5 240.457 50.0045  14
 -15  -5   4 76.5955 38.1617  11
  15  -5  -4 68.3785 35.1379  14
 -15  -5   3 10.4314 30.1574  11
  15  -5  -3 21.1835 29.2282  14
 -15  -5   2 81.9125 34.9949  11
  15  -5  -2 105.019 38.6651  14
 -15  -5   1 68.0311 35.0745  11
  15  -5  -1 16.5564 29.8157  14
 -15  -5   0 102.806 37.0232  11
  15  -5   0 135.772 45.6526  14
  15  -5   1 249.553 51.7695  14
  15  -5   2 438.544 59.8905  14
  15  -5   3 65.6601 29.2426  14
 -15  -5  -4-21.7612 15.3265  10
  15  -5   4-27.9663 23.7755  14
  15   6  -8 46.1783 19.3270  13
  15  -6  -7 150.177 33.9261  15
  15  -6  -6-17.6330 18.9875  14
 -15  -6   5 47.8244 29.6991  11
  15  -6  -5 15.9576 22.7978  14
 -15  -6   4 62.0697 32.5495  11
  15  -6  -4 90.2578 35.3065  14
 -15  -6   3 148.632 38.1802  11
  15  -6  -3 225.622 46.7694  14
 -15  -6   2 7.09839 24.2443  11
  15  -6  -2 18.0998 27.2237  14
 -15  -6   1 200.119 41.1136  11
  15  -6  -1 297.120 54.6113  14
  15  -6   0-20.9880 24.6987  14
  15  -6   1 348.835 50.5048  14
  15  -6   2-6.53613 23.8433  14
  15  -6   3 102.034 28.5154  14
 -15  -7   6-1.25368 14.6394  11
  15  -7  -6 33.0820 19.6330  15
 -15  -7   5 48.1322 20.6849  11
  15  -7  -5 23.3653 17.7577  14
 -15  -7   4-1.74961 17.1190  11
  15  -7  -4-2.37416 16.5869  14
 -15  -7   3 10.3657 16.9165  11
  15  -7  -3-18.7457 23.1168  14
 -15  -7   2 244.829 35.0443  11
  15  -7  -2 449.282 52.4858  14
  15  -7  -1 187.649 37.0595  14
  15  -7   0-2.48839 20.8485  14
  15  -7   1 14.0657 17.0973  14
  16   0 -12 34.6526 23.1448   7
  16   0 -11 15.6324 17.7345  13
  16   0 -11 0.54821 21.6010   7
  16   0 -10 424.836 63.4489  13
  16   0 -10 380.029 58.9465   7
  16   0  -9-12.8543 27.9224  13
  16   0  -8 79.9072 40.5749  13
  16   0  -7 13.7166 27.3482  13
  16   0  -6 1610.06 126.084  13
  16   0  -5 50.7819 40.1180  13
  16   0  -4 9926.19 312.403  13
  16   0  -3-14.2619 24.9083  13
  16   0  -2 2100.88 136.122  13
 -16   0   1-36.4017 31.0720   8
 -16   0   0 904.398 94.0731   8
 -16   0  -1-13.4311 27.1057   8
  16   0   1 20.0736 32.4681  14
 -16   0  -2-86.1301 43.2643   8
 -16   0  -3 1.50235 25.0175  10
 -16   0  -3-10.9088 30.0029   8
 -16   0  -4-38.1397 29.5506  10
 -16   0  -5-63.7690 30.3832  10
  16   0   5 72.4895 35.3270  14
 -16   0  -6 551.077 56.1026  10
  16   0   6 623.751 60.4906  14
  16   0   7 2.81201 19.7604  14
  16   1 -12 200.135 35.1917  13
  16  -1 -12 190.028 35.6377   7
  16   1 -12 132.711 32.5619   7
  16   1 -11 137.783 34.9922  13
  16  -1 -11 110.065 34.4577   7
  16   1 -11 94.1651 30.7328   7
  16  -1 -10 76.4816 30.6769  13
  16   1 -10 80.3955 34.9435  13
  16  -1 -10 7.08027 23.5288   7
  16  -1  -9 83.7101 27.2153  13
  16   1  -9 85.1016 35.4411  13
  16  -1  -9 73.5639 31.5475   7
  16  -1  -8 282.475 52.2470  13
  16   1  -8 303.588 58.1481  13
  16  -1  -8 245.320 49.6761   7
  16  -1  -7-20.2643 36.9825  13
  16   1  -7 22.6844 28.0432  13
  16  -1  -7-1.82081 31.0076   7
  16  -1  -6 58.5002 32.3233  13
  16   1  -6 68.1133 31.3664  13
  16  -1  -5 2090.69 142.233  13
  16   1  -5 2236.81 144.178  13
  16  -1  -4 28.3347 27.2068  13
  16   1  -4 63.6956 39.3429  13
 -16   1   3 2841.08 154.342   8
  16  -1  -3 2646.57 157.377  13
  16   1  -3 2713.12 154.695  13
 -16  -1   2 735.366 77.5667  11
 -16   1   2 780.143 86.1955   8
  16  -1  -2 773.641 85.0993  13
 -16  -1   1 367.665 54.5768  11
 -16  -1   1 525.796 76.6957   8
 -16   1   1 403.007 62.8147   8
 -16   1   0-18.1163 27.5473   8
  16  -1   0 17.8370 31.9302  14
 -16  -1   0 21.1758 34.6955   8
 -16   1  -1 56.1021 32.6126   8
 -16  -1  -1 101.372 39.8232   8
 -16   1  -2 393.940 54.4727  10
 -16   1  -2 365.684 61.6718   8
 -16  -1  -2 458.500 67.9260   8
  16  -1   2 458.182 67.3816  14
 -16   1  -3 18.9914 26.4567  10
 -16   1  -3 81.8211 37.0787   8
 -16  -1  -3 61.7745 31.2186   8
  16  -1   3 80.5044 35.8746  14
 -16   1  -4 214.943 40.7201  10
 -16  -1  -4 304.541 53.8481  10
 -16  -1  -4 262.762 47.7195   8
  16  -1   4 327.468 56.6264  14
 -16   1  -5 45.0617 27.0663  10
 -16  -1  -5 30.5077 24.6709  10
  16  -1   5 21.6948 25.9323  14
 -16  -1  -6 30.4796 24.1449  10
  16  -1   6 45.1220 27.0191  14
  16   1   6 32.1039 25.7589  14
  16  -1   7 40.4086 18.1275  14
  16   1   7 50.3365 23.6953  14
  16   2 -12 107.965 29.4079   7
  16  -2 -11 125.258 36.8636   7
  16   2 -11 22.4706 23.7600  13
  16  -2 -10 37.4273 30.2733   7
  16   2 -10 10.8103 28.1424  13
  16  -2  -9 182.999 43.1353  13
  16  -2  -9 238.651 47.5041   7
  16   2  -9 168.753 41.7837  13
  16  -2  -8-32.5277 31.5289  13
  16  -2  -8 12.0404 25.9276   7
  16   2  -8 1.77992 24.4432  13
  16  -2  -7 1125.14 108.626  13
  16   2  -7 988.290 97.0345  13
  16  -2  -7 1068.95 97.7768   7
  16  -2  -6 20.9358 39.2859  13
  16   2  -6-15.6611 29.3269  13
 -16  -2   5 7.76057 26.0118  11
  16  -2  -5-45.4351 34.4361  13
  16   2  -5-7.01859 24.8462  13
 -16  -2   4 2851.93 151.817  11
  16  -2  -4 2936.76 168.239  13
  16   2  -4 3004.80 162.434  13
 -16  -2   3 2390.57 139.159  11
  16  -2  -3 2521.82 154.752  13
 -16  -2   2-27.9448 33.1908  11
 -16   2   2 16.6468 27.9335   8
 -16  -2   1 103.839 32.7130  11
  16  -2  -1 132.696 38.1670  14
 -16   2   1 110.153 33.3684   8
 -16   2   0-10.8684 24.4390   8
  16  -2   0-8.04527 33.6577  14
 -16  -2   0 33.6858 33.5482   8
 -16   2  -1 217.693 47.4158   8
  16  -2   1 211.350 49.9326  14
 -16  -2  -1 251.346 50.5839   8
 -16   2  -2 49.0822 35.2024   8
 -16  -2  -2 56.2213 30.2688   8
  16  -2   2 110.452 40.0528  14
 -16  -2  -3 217.528 42.5010   8
  16  -2   3 245.379 51.8379  14
 -16   2  -4 43.1932 28.0327  10
 -16  -2  -4 99.6175 34.8209  10
  16  -2   4 30.2846 32.9198  14
 -16  -2  -5-0.05624 21.6941  10
  16  -2   5-51.3099 32.8731  14
 -16  -2  -6 36.0978 20.3491  10
  16  -2   6 22.0691 24.1543  14
  16   3 -11 235.780 41.8737  13
  16   3 -10 52.7960 29.5078  13
  16  -3  -9 341.132 56.5320   7
  16   3  -9 270.520 49.4208  13
  16  -3  -8 19.1238 24.1633  13
  16   3  -8 13.2901 28.0291  13
  16  -3  -7 424.796 64.5461   7
  16  -3  -7 352.240 59.9462  13
  16   3  -7 296.714 51.6333  13
  16  -3  -6 494.388 71.3484  13
  16   3  -6 456.164 63.7126  13
  16  -3  -5 166.455 47.7318  13
  16   3  -5 128.400 37.0905  13
 -16  -3   4 49.4510 35.3568  11
 -16  -3   3 486.845 67.1459  11
 -16  -3   2 1306.64 105.914  11
  16  -3  -2 1475.16 113.325  14
 -16  -3   1 112.852 42.4316  11
  16  -3  -1 137.017 41.4538  14
 -16  -3   0 77.2276 33.9825  11
 -16   3   0 15.8757 23.3422   8
  16  -3   0 16.6637 30.1113  14
 -16   3  -1 633.684 70.1187   8
 -16  -3  -1 738.040 76.3686   8
  16  -3   1 585.045 74.3567  14
  16  -3   2 131.824 42.3366  14
  16  -3   3 14.3647 27.8652  14
  16  -3   4 404.989 55.0312  14
 -16  -3  -5 253.923 39.5963  10
  16  -3   5 233.791 40.5369  14
 -16  -3  -6 0.71928 12.3930  10
  16  -3   6 20.8542 21.3280  14
  16   4 -10 185.923 37.1475  13
  16   4  -9 91.9849 30.1856  13
  16   4  -8 20.6659 21.4987  13
  16   4  -7 35.0241 26.4486  13
  16   4  -6 303.759 52.2752  13
 -16  -4   4-8.59754 30.4064  11
 -16  -4   3 14.7980 30.4040  11
  16  -4  -3 8.21531 28.6841  14
 -16  -4   2 723.353 81.2034  11
  16  -4  -2 783.220 83.9798  14
 -16  -4   1 9.99954 28.3083  11
  16  -4  -1 27.6527 32.9779  14
 -16  -4   1 25.2922 31.3218   8
 -16  -4   0 895.823 85.9714  11
  16  -4   0 915.093 89.0907  14
  16  -4   1 1.89803 27.4783  14
  16  -4   2 264.892 53.3650  14
  16  -4   3 27.1721 27.9183  14
 -16  -4  -4 36.0687 20.9691  10
  16  -4   4 65.2165 29.0601  14
 -16  -4  -5 3.98370 12.9342  10
  16  -4   5 22.5057 21.6983  14
  16   5  -9 177.280 35.9512  13
  16   5  -8 664.847 62.9712  13
  16   5  -7 0.07804 21.7084  13
 -16  -5   5 210.578 49.5381  11
  16  -5  -5 277.497 49.2176  14
 -16  -5   4 260.406 52.0858  11
  16  -5  -4 291.022 50.0544  14
 -16  -5   3-10.7650 27.5461  11
  16  -5  -3 114.592 40.7419  14
 -16  -5   2-5.75606 26.5922  11
  16  -5  -2-5.29337 28.2498  14
 -16  -5   1 10.9770 25.9061  11
  16  -5  -1 37.2001 32.1629  14
  16  -5   0-26.9967 31.2127  14
  16  -5   1 434.683 58.3528  14
  16  -5   2 174.407 41.0030  14
  16  -5   3 204.212 38.1780  14
  16  -5   4 14.1097 18.0906  14
 -16  -6   8 49.7436 23.9599  11
 -16  -6   7 380.237 47.7965  11
  16  -6  -7 324.242 43.2061  15
 -16  -6   6 11.2340 21.8224  11
 -16  -6   5 12.4584 23.0855  11
  16  -6  -5 23.6395 17.1374  14
 -16  -6   4-29.2820 28.4547  11
  16  -6  -4-60.6078 30.3310  14
 -16  -6   3 587.665 63.0948  11
  16  -6  -3 633.788 64.9886  14
 -16  -6   2 42.7484 27.3738  11
  16  -6  -2 70.9087 30.8918  14
 -16  -6   1 34.1687 24.9485  11
  16  -6  -1 51.1910 27.5136  14
  16  -6   0-53.0797 28.9711  14
  16  -6   1 55.2583 29.3551  14
  16  -6   2 24.4820 22.5053  14
 -16  -7   4-14.9879 15.9580  11
  16  -7  -4 21.2928 16.4009  14
 -16  -7   3 2.84029 14.4885  11
  16  -7  -3 6.15215 14.7949  14
  16  -7  -2 134.950 27.6757  14
  16  -7  -1 66.1701 22.8481  14
  17   0 -12-23.6543 19.5139   7
  17   0 -11-38.6125 20.0392  13
  17   0 -11-50.1311 28.0408   7
  17   0 -10 634.798 71.8477  13
  17   0 -10 529.644 65.5687   7
  17   0  -9-13.8430 27.8170  13
  17   0  -9-26.7567 30.7228   7
  17   0  -8 477.631 70.7959  13
  17   0  -8 383.132 58.2593   7
  17   0  -7 19.9035 29.3773  13
  17   0  -6 239.055 52.9355  13
  17   0  -5-30.4151 34.5656  13
  17   0  -4 5888.86 236.860  13
  17   0  -3 17.3752 29.1731  13
 -17   0   2 288.515 58.6841   8
  17   0  -2 285.600 50.2287  13
 -17   0   1 33.3094 30.9595   8
 -17   0   0 65.9316 34.8780   8
 -17   0  -1-60.8058 36.9704   8
  17   0   1-14.9432 25.9401  14
 -17   0  -2-27.5898 31.3362   8
  17   0   2 36.1895 35.4947  14
 -17   0  -3 4.82509 23.3885  10
 -17   0  -3 2.24721 25.9634   8
  17   0   3 35.4295 30.8334  14
 -17   0  -4 50.3799 28.9671  10
  17   0   4 118.280 37.0060  14
 -17   0  -5-20.7351 21.8000  10
  17   0   5 51.6668 28.1928  14
  17   0   6 237.684 34.2410  14
  17  -1 -12 141.732 32.1989   7
  17   1 -12 55.0903 22.7069   7
  17   1 -11 233.968 42.0725  13
  17  -1 -11 259.955 42.9348   7
  17   1 -11 263.504 45.0094   7
  17  -1 -10-10.2427 21.8456  13
  17   1 -10 17.3292 25.0136  13
  17  -1 -10 12.6712 21.9698   7
  17  -1  -9 16.5620 26.9380  13
  17   1  -9-38.8961 33.2688  13
  17  -1  -9-12.2197 21.9184   7
  17  -1  -8 257.569 52.7913  13
  17   1  -8 364.983 62.6989  13
  17  -1  -8 291.752 52.5853   7
  17  -1  -7-9.43925 27.1177  13
  17   1  -7 44.0131 37.8315  13
  17  -1  -6 210.265 51.3563  13
  17   1  -6 259.249 57.5131  13
  17  -1  -5 1113.30 101.949  13
  17   1  -5 1084.06 100.950  13
  17  -1  -4-11.8450 33.9333  13
  17   1  -4-35.0088 28.5690  13
 -17   1   3 932.726 92.9770   8
  17  -1  -3 856.481 89.9666  13
  17   1  -3 981.628 91.6053  13
 -17  -1   2 499.212 65.0247  11
 -17   1   2 576.381 73.5416   8
  17  -1  -2 524.019 70.0496  13
 -17   1   1 19.8845 27.6083   8
 -17  -1   1 67.5810 39.9655   8
 -17   1   0 77.8703 35.5815   8
  17  -1   0 113.266 37.5880  14
 -17  -1   0 94.0806 37.6369   8
 -17   1  -1 75.3015 36.5625   8
 -17  -1  -1 107.629 42.8023   8
  17  -1   1 82.2345 38.6066  14
 -17   1  -2 127.787 34.9903  10
 -17   1  -2 80.3457 35.4690   8
 -17  -1  -2 120.594 38.4863   8
  17  -1   2 156.636 41.4600  14
 -17   1  -3 35.4679 29.7732  10
 -17   1  -3-53.4308 32.4735   8
 -17  -1  -3-30.6765 29.6260   8
  17  -1   3 57.4725 35.7647  14
 -17   1  -4 113.546 32.7021  10
 -17  -1  -4 136.314 34.3615  10
  17  -1   4 194.122 40.9982  14
  17   1   4 230.324 44.0903  14
 -17   1  -5 149.243 31.1998  10
 -17  -1  -5 143.455 32.2087  10
  17  -1   5 177.767 35.8046  14
  17   1   5 176.603 34.9556  14
 -17  -1  -6 7.31162 18.1525  10
  17  -1   6 27.9869 19.4159  14
  17   1   6 14.8544 16.3949  14
  17  -2 -11 54.4035 27.7840   7
  17   2 -11 13.2199 20.4122  13
  17   2 -11-9.93017 22.3052   7
  17  -2 -10 8.34444 16.4061  13
  17   2 -10-19.2919 26.3379  13
  17  -2  -9-23.4065 25.3308  13
  17  -2  -9 15.4584 28.8542   7
  17   2  -9 11.8627 26.2288  13
  17  -2  -8 14.5316 29.0983  13
  17  -2  -8 34.7688 25.5043   7
  17   2  -8 22.3755 29.7543  13
  17  -2  -7 1190.63 106.957  13
  17   2  -7 1125.37 101.340  13
  17  -2  -6-2.58146 29.5981  13
  17   2  -6 2.62135 25.6065  13
 -17  -2   5 136.073 35.7946  11
  17  -2  -5 235.045 52.3271  13
  17   2  -5 242.563 51.3479  13
 -17  -2   4 1178.17 96.6071  11
  17  -2  -4 1204.26 107.853  13
  17   2  -4 1225.43 103.636  13
 -17  -2   3 1917.55 125.676  11
  17  -2  -3 1820.93 132.636  13
 -17  -2   2-0.40588 24.5083  11
 -17   2   2 23.4727 29.4531   8
 -17  -2   1 822.330 86.1777  11
  17  -2  -1 1067.03 96.3957  14
 -17   2   1 921.269 87.6743   8
 -17  -2   1 830.780 89.5896   8
 -17   2   0 73.7551 32.1525   8
  17  -2   0 91.1822 31.7427  14
 -17   2  -1 1.61990 25.0658   8
  17  -2   1 57.1186 36.6516  14
 -17  -2  -1 82.4763 35.7513   8
 -17   2  -2 60.5431 29.4906   8
 -17  -2  -2 111.243 35.0786   8
  17  -2   2 34.4242 27.7466  14
 -17  -2  -3 149.808 36.8806   8
  17  -2   3 131.455 34.2945  14
 -17  -2  -4 58.7337 28.1228  10
  17  -2   4-3.27374 24.2495  14
 -17  -2  -5 59.5201 24.8336  10
  17  -2   5 115.545 32.6791  14
  17   2   5 83.4460 24.2543  14
  17   3 -11 42.3360 24.5214  13
  17   3 -10 38.2524 26.5386  13
  17   3  -9 326.081 52.3508  13
  17   3  -8 56.5306 32.8526  13
  17  -3  -7 74.6720 34.9668  13
  17   3  -7 115.536 39.8091  13
 -17  -3   6 136.754 39.6763  11
  17  -3  -6 175.491 49.4363  13
  17   3  -6 198.573 43.8831  13
 -17  -3   5 43.4377 29.5757  11
  17   3  -5 63.7282 32.2708  13
 -17  -3   4 59.8417 31.3982  11
 -17  -3   3 72.0200 34.0800  11
 -17  -3   2 498.324 66.3986  11
  17  -3  -2 671.771 75.0386  14
 -17  -3   1 214.819 49.9007  11
  17  -3  -1 336.287 58.9061  14
 -17  -3   1 174.776 44.5965   8
 -17   3   0 170.688 39.7281   8
 -17  -3   0 216.448 43.3803   8
  17  -3   1 827.172 84.3871  14
 -17  -3  -1 647.744 69.4767   8
  17  -3   2-23.1831 35.5200  14
  17  -3   3 72.5215 32.4139  14
 -17  -3  -4 164.954 34.8712  10
  17  -3   4 169.358 37.1771  14
 -17  -3  -5 26.1850 16.1267  10
  17  -3   5 42.3578 21.7550  14
  17   4 -10 298.883 40.1511  13
 -17  -4   9 148.215 33.5889  11
  17   4  -9 111.944 31.3249  13
  17   4  -8 31.0041 28.9643  13
 -17  -4   7 29.5802 24.4903  11
  17   4  -7 31.7368 26.8567  13
 -17  -4   6 36.1407 30.4014  11
  17   4  -6 59.5511 27.3991  13
 -17  -4   5 141.541 42.3390  11
 -17  -4   4 115.842 35.9205  11
 -17  -4   3 84.5397 37.3236  11
  17  -4  -3 40.6589 33.7925  14
 -17  -4   2 59.9481 31.8545  11
  17  -4  -2 10.2918 25.9027  14
 -17  -4   1 24.6118 26.7059  11
  17  -4  -1 15.8211 27.9302  14
 -17  -4   1 60.1329 32.7786   8
  17  -4   0 392.279 59.8429  14
  17  -4   1-11.9600 28.9824  14
  17  -4   2 512.216 61.6101  14
  17  -4   3-22.6643 24.2825  14
 -17  -4  -4-6.88099 16.4042  10
  17  -4   4 19.1441 21.0944  14
 -17  -5   8 291.991 39.8717  11
  17   5  -8 264.613 38.6168  13
 -17  -5   7 59.0554 30.9825  11
  17   5  -7 51.4468 20.7341  13
 -17  -5   6 179.985 42.1553  11
 -17  -5   5 12.6917 29.6200  11
 -17  -5   4 160.263 42.7150  11
  17  -5  -4 112.092 33.1443  14
 -17  -5   3 264.775 47.9522  11
  17  -5  -3 349.730 53.2433  14
 -17  -5   2 150.155 42.5654  11
  17  -5  -2 203.384 44.1823  14
 -17  -5   1-43.1669 29.1624  11
  17  -5  -1-17.2129 28.8960  14
  17  -5   0 9.61195 25.4861  14
  17  -5   1 405.107 54.2280  14
  17  -5   2 2.26343 23.7165  14
  17  -5   3 145.518 29.7027  14
 -17  -6   7 316.432 39.1784  11
 -17  -6   6 56.5068 26.2211  11
 -17  -6   5 72.3413 28.2706  11
 -17  -6   4 6.65127 20.7475  11
  17  -6  -4 23.4871 16.5086  14
 -17  -6   3 612.612 58.1888  11
  17  -6  -3 551.329 55.8869  14
 -17  -6   2 37.2976 24.5180  11
  17  -6  -2-12.6146 20.5143  14
  17  -6  -1 152.359 33.2371  14
  17  -6   0 65.4197 25.6614  14
  17  -6   1 39.2762 22.6336  14
  18   0 -11-15.7263 17.3000  13
  18   0 -11-1.23456 17.2630   7
  18   0 -10 77.2322 31.1765  13
  18   0 -10 40.1292 25.7328   7
  18   0  -9-26.5109 30.6133  13
  18   0  -9-1.67409 23.3420   7
  18   0  -8 779.514 83.6974  13
  18   0  -7 0.45927 33.3554  13
  18   0  -6 240.332 50.5036  13
  18   0  -5-6.85563 32.3085  13
  18   0  -4 4544.98 203.964  13
 -18   0   3 107.350 45.2383   8
  18   0  -3 24.6144 29.1816  13
 -18   0   2 153.434 47.8441   8
  18   0  -2 151.903 40.5503  13
 -18   0   1 60.4245 34.4616   8
 -18   0   0 3.10804 29.7849   8
 -18   0  -1-20.1696 30.7695   8
 -18   0  -2 152.075 35.1925  10
 -18   0  -2 126.183 39.0057   8
  18   0   2 195.498 40.9243  14
 -18   0  -3 44.8945 28.0314  10
 -18   0  -3 61.5746 33.0672   8
  18   0   3 46.2454 30.3043  14
 -18   0  -4 8.63110 18.9592  10
  18   0   4 93.2081 29.5012  14
 -18   0  -5 10.6120 17.3160  10
  18   0   5 2.24187 15.5320  14
  18   1 -11 14.4922 15.5653  13
  18  -1 -11 61.1010 24.8887   7
  18   1 -11 20.6583 18.9673   7
  18  -1 -10 6.95824 24.6417  13
  18   1 -10 35.1403 24.4766  13
  18  -1 -10 1.41005 19.1476   7
  18   1 -10 2.55819 21.4187   7
  18  -1  -9 110.583 33.6988  13
  18   1  -9 136.463 39.4794  13
  18  -1  -9 116.495 32.3012   7
  18   1  -9 72.1751 29.5028   7
  18  -1  -8 110.959 39.5949  13
  18   1  -8 188.167 45.9785  13
  18  -1  -7 21.1343 29.7636  13
  18   1  -7 42.5270 31.8985  13
  18  -1  -6 367.833 61.8766  13
  18   1  -6 385.984 61.2440  13
 -18   1   5 261.729 47.3895   8
  18  -1  -5 184.309 47.2199  13
  18   1  -5 212.767 45.7425  13
 -18   1   4 64.7455 35.2018   8
  18  -1  -4 34.7179 33.5403  13
  18   1  -4 14.0110 26.7236  13
 -18   1   3 701.124 77.8193   8
  18  -1  -3 588.344 74.5005  13
 -18   1   2 37.0603 26.3181   8
 -18  -1   2 109.285 40.0430   8
 -18   1   1 92.5567 35.4326   8
 -18  -1   1 62.4761 36.3276   8
 -18   1   0 257.437 49.7911   8
 -18  -1   0 150.021 41.3642   8
 -18   1  -1 16.3862 26.4240   8
 -18  -1  -1 73.1327 31.5977   8
  18  -1   1 39.3783 28.1251  14
 -18   1  -2 5.45057 25.8208   8
 -18  -1  -2-2.99421 29.6565   8
  18  -1   2 62.1366 32.0168  14
 -18   1  -3 338.710 45.8569  10
 -18  -1  -3 388.699 53.0155  10
  18   1   3 502.736 56.3110  14
 -18  -1  -3 370.991 50.7403   8
  18  -1   3 460.351 57.8675  14
 -18   1  -4 204.235 34.1147  10
 -18  -1  -4 133.947 31.8190  10
  18  -1   4 186.184 37.5752  14
  18   1   4 143.924 31.6826  14
 -18  -1  -5 76.3982 21.3529  10
  18  -1   5 65.8975 22.5393  14
  18   1   5 44.6531 18.3114  14
  18   2 -11 145.205 28.9235  13
  18   2 -11 155.520 30.9001   7
  18  -2 -10 110.230 31.6235   7
  18   2 -10 81.2201 31.6379  13
  18  -2  -9 27.4858 25.2215  13
  18  -2  -9 91.3961 32.5005   7
  18   2  -9 39.0175 27.0975  13
  18  -2  -8 63.6023 32.4023  13
  18   2  -8 37.9352 27.3762  13
  18  -2  -7 759.620 84.1047  13
  18   2  -7 837.322 84.1154  13
  18  -2  -6-1.60119 27.1454  13
  18   2  -6 28.8987 31.0044  13
  18  -2  -5 234.205 51.0089  13
  18   2  -5 244.149 50.2169  13
 -18  -2   4 420.241 58.8494  11
  18  -2  -4 345.478 62.3228  13
  18   2  -4 332.120 54.0653  13
 -18  -2   3 596.695 71.3401  11
 -18   2   3 575.481 66.5558   8
 -18  -2   2 276.031 50.3562  11
 -18   2   2 226.489 46.9046   8
 -18  -2   2 291.630 56.5387   8
  18  -2  -1 583.977 70.1246  14
 -18   2   1 477.775 64.8565   8
 -18  -2   1 501.101 68.3545   8
 -18   2   0 64.2811 28.2046   8
  18  -2   0-0.57445 27.2385  14
 -18  -2   0 27.3873 27.1863   8
 -18   2  -1 14.3981 25.8003   8
 -18  -2  -1 37.5309 25.4322   8
  18  -2   1 14.6323 28.8377  14
 -18  -2  -2-44.1015 26.7250   8
  18  -2   2-36.9750 31.5548  14
 -18  -2  -3 39.5919 22.4476  10
 -18  -2  -3 18.3148 14.8939   8
  18  -2   3 28.7775 26.9638  14
 -18  -2  -4 33.9396 23.1476  10
  18  -2   4-1.58582 21.3324  14
  18   2   4 74.6488 25.8429  14
 -18  -2  -5 315.880 36.7188  10
  18  -2   5 327.009 39.9066  14
  18   3 -10 68.1651 26.5082  13
  18   3  -9 222.889 43.3163  13
  18   3  -8 46.9960 30.9857  13
 -18  -3   7-7.63748 21.3529  11
  18   3  -7-0.57073 23.6557  13
 -18  -3   6 428.377 58.0028  11
  18   3  -6 520.801 65.4754  13
 -18  -3   5 94.1451 36.7255  11
 -18  -3   4 40.2327 29.2503  11
 -18  -3   3 218.301 46.6806  11
 -18  -3   2-4.35310 27.4930  11
  18  -3  -2-49.5535 31.7865  14
  18  -3  -1 68.7898 31.9960  14
 -18  -3   1 51.5052 30.9098   8
 -18   3   0 227.570 42.4771   8
  18  -3   0 277.081 51.0707  14
 -18  -3   0 316.909 49.7567   8
  18  -3   1 360.759 55.0608  14
 -18  -3  -1 276.336 43.1061   8
  18  -3   2 40.7095 26.5102  14
 -18  -3  -3 17.5967 23.6258  10
  18  -3   3 55.3212 30.9082  14
 -18  -3  -4 96.3285 23.6805  10
  18  -3   4 165.634 29.9384  14
  18   4  -9 12.3683 20.1052  13
 -18  -4   8 259.236 40.3945  11
  18   4  -8 340.135 47.4175  13
 -18  -4   7 27.1009 25.3121  11
  18   4  -7 49.5696 25.6487  13
 -18  -4   6 45.0329 30.1112  11
 -18  -4   5 39.9977 31.5205  11
 -18  -4   4 581.051 67.9357  11
 -18  -4   3 78.6967 35.6682  11
  18  -4  -3 143.501 38.9858  14
 -18  -4   2 307.913 52.9925  11
  18  -4  -2 468.580 60.1413  14
 -18  -4   2 398.671 53.7174   8
  18  -4  -1 12.5502 28.5219  14
 -18  -4   1-17.5683 17.7957   8
  18  -4   0 93.6685 35.7499  14
  18  -4   1 54.7667 32.6538  14
  18  -4   2 464.060 52.2065  14
 -18  -4  -3 4.95589 13.2370  10
  18  -4   3-31.8926 20.2371  14
 -18  -5   7 105.654 26.6478  11
 -18  -5   6 76.4546 28.7171  11
 -18  -5   5 21.3579 24.5010  11
 -18  -5   4 3.79284 23.9521  11
 -18  -5   3 395.771 53.1240  11
  18  -5  -3 318.041 44.5709  14
 -18  -5   2 251.914 43.5085  11
  18  -5  -2 376.291 51.2585  14
  18  -5  -1 63.8366 29.5812  14
  18  -5   0 59.4810 24.4443  14
  18  -5   1 62.5629 25.8115  14
  18  -5   2 7.05603 18.4251  14
 -18  -6   5 131.269 27.6897  11
 -18  -6   4-14.9048 18.4498  11
 -18  -6   3 218.033 33.1819  11
  18  -6  -3 396.516 41.3995  14
  18  -6  -2 35.9884 18.4314  14
  18  -6  -1 86.5881 23.9931  14
  19   0 -10 68.6888 27.3165  13
  19   0 -10 6.96882 17.7341   7
  19   0  -9 11.3988 23.6160  13
  19   0  -8 771.540 81.0854  13
  19   0  -7-11.3104 25.4388  13
  19   0  -6 154.834 42.6533  13
  19   0  -5 19.2715 26.8836  13
 -19   0   4 3321.43 164.754   8
  19   0  -4 3221.01 165.370  13
 -19   0   3 21.5840 27.5591   8
  19   0  -3 12.8355 22.8074  13
 -19   0   2 5.14479 30.9654   8
 -19   0   1-35.9806 30.4273   8
 -19   0   0-33.4154 33.2837   8
 -19   0  -1-13.0800 21.6343  10
 -19   0  -1 38.2475 27.6593   8
 -19   0  -2 151.502 31.3637  10
 -19   0  -2 179.520 38.8075   8
  19   0   2 90.5409 25.6370  14
 -19   0  -3 32.0820 22.6934  10
  19   0   3-1.73943 15.7027  14
 -19   0  -4 119.421 25.5631  10
  19   0   4 78.2931 20.4100  14
  19  -1 -10 34.7949 20.5882  13
  19   1 -10 45.8096 24.9316  13
  19   1 -10 10.0346 18.0132   7
  19  -1  -9 73.6959 32.6570  13
  19   1  -9 88.6176 29.4375  13
  19   1  -9 38.6820 24.1002   7
  19  -1  -8 59.7474 31.6182  13
  19   1  -8 31.4810 31.0715  13
  19  -1  -7 80.2460 34.1761  13
  19   1  -7 6.86128 26.9111  13
  19  -1  -6 251.411 53.1713  13
  19   1  -6 242.607 47.2796  13
 -19   1   5 1148.71 90.3691   8
  19  -1  -5 1007.79 94.4819  13
  19   1  -5 1058.29 94.6839  13
 -19   1   4 115.051 39.2069   8
  19  -1  -4 81.2777 34.3157  13
  19   1  -4 69.9037 33.7295  13
 -19   1   3-23.2181 30.5556   8
 -19  -1   3 38.6505 32.4393   8
 -19   1   2 4.47701 24.5231   8
 -19  -1   2 23.4708 30.8358   8
 -19   1   1 52.2673 28.3644   8
 -19  -1   1 136.007 40.7207   8
 -19   1   0 86.2829 33.9422   8
 -19  -1   0 136.294 38.0873   8
 -19   1  -1-30.3653 29.6127   8
 -19  -1  -1 24.9003 24.3310   8
  19  -1   1 5.07642 27.3466  14
 -19  -1  -2-28.1742 22.9482  10
 -19   1  -2-0.30866 23.1447   8
 -19  -1  -2 13.7149 21.9280   8
  19  -1   2-50.8363 30.4771  14
 -19  -1  -3 518.271 52.5533  10
  19  -1   3 509.662 53.5569  14
 -19  -1  -4 39.3778 16.6161  10
  19  -1   4 11.7565 13.7736  14
  19   2 -10 110.825 30.4807  13
  19   2 -10 60.1786 21.8318   7
  19  -2  -9 150.944 35.4418  13
  19   2  -9 148.769 37.0472  13
  19  -2  -8-9.73529 23.7864  13
  19   2  -8-7.51298 24.8450  13
  19  -2  -7 324.921 55.4056  13
  19   2  -7 309.891 49.7835  13
  19  -2  -6 67.3711 33.3858  13
  19   2  -6 63.5336 31.1934  13
  19  -2  -5 1224.10 104.970  13
  19   2  -5 1269.28 97.4813  13
 -19  -2   4 335.125 51.2622  11
 -19  -2   3 87.7393 32.7134  11
 -19   2   3 143.580 36.3660   8
 -19  -2   3 127.180 43.2123   8
 -19   2   2 132.665 33.4774   8
 -19  -2   2 183.578 45.5629   8
 -19   2   1 368.124 55.1193   8
 -19  -2   1 275.450 49.7101   8
 -19   2   0 1.30396 21.9385   8
  19  -2   0 82.8437 34.5095  14
 -19  -2   0 44.9804 27.9432   8
 -19   2  -1 127.494 33.8661   8
 -19  -2  -1 118.172 33.5638   8
  19  -2   1 202.581 42.0621  14
 -19  -2  -2-3.79937 17.9523   8
  19  -2   2-25.3790 24.6798  14
 -19  -2  -3 29.2256 19.9137  10
  19  -2   3 55.2247 23.1633  14
 -19  -2  -4 19.1239 15.6239  10
  19  -2   4 78.0282 23.7667  14
  19   3  -9 139.837 32.6669  13
  19   3  -8-4.10370 19.6982  13
  19   3  -7 123.925 34.7928  13
 -19  -3   6 169.429 37.0293  11
  19   3  -6 133.029 32.5876  13
 -19  -3   5 120.067 38.6024  11
 -19  -3   4 206.464 40.6496  11
 -19  -3   3 415.026 57.1009  11
 -19  -3   3 441.010 61.2691   8
 -19  -3   2 104.363 39.0480   8
  19  -3  -1 27.0518 24.6709  14
 -19  -3   1 33.5557 28.6082   8
  19  -3   0 79.8432 32.6887  14
 -19  -3   0 55.7946 26.3814   8
 -19  -3  -1 149.939 29.2885   8
  19  -3   1 294.057 47.5020  14
  19  -3   2 58.7149 27.0861  14
 -19  -3  -3-6.08101 17.1460  10
  19  -3   3 9.87242 14.4712  14
  19   4  -8 461.876 47.4711  13
 -19  -4   7-38.6493 22.9389  11
  19   4  -7-29.7519 22.9526  13
 -19  -4   6 63.3125 28.7861  11
 -19  -4   5 209.239 39.7933  11
 -19  -4   4 328.483 48.6754  11
 -19  -4   3-3.80245 23.4364  11
 -19  -4   3 12.7061 24.7546   8
  19  -4  -2 277.019 43.1488  14
 -19  -4   2 371.608 47.9665   8
  19  -4  -1-41.6747 27.9341  14
 -19  -4   1 37.3190 18.0751   8
  19  -4   0 40.9513 23.5635  14
  19  -4   1-10.4875 17.3677  14
  19  -4   2 68.5808 21.3091  14
 -19  -5   6 115.417 27.6088  11
 -19  -5   5 97.7818 26.5063  11
 -19  -5   4 9.90107 19.3963  11
 -19  -5   4 29.9810 17.9041   8
 -19  -5   3 174.850 33.8401  11
  19  -5  -3 257.160 38.4498  14
  19  -5  -2 87.4983 24.5782  14
  19  -5  -1 32.7066 18.5492  14
  19  -5   0 136.099 27.6445  14
  20   0 -10 87.8385 25.2891  13
  20   0  -9 6.65021 21.4149  13
  20   0  -8 423.662 55.4590  13
 -20   0   7-10.4770 21.2569   8
  20   0  -7 38.3375 26.2306  13
 -20   0   6-4.68514 25.0012   8
  20   0  -6 11.9372 29.8787  13
 -20   0   5 58.8459 31.2096   8
  20   0  -5-16.2743 24.0056  13
 -20   0   4 322.740 54.6064   8
  20   0  -4 262.688 47.9056  13
 -20   0   3 48.1206 29.2751   8
 -20   0   2 1273.22 97.8996   8
 -20   0   1-53.9503 32.2368   8
 -20   0   0 92.7566 33.6920   8
 -20   0  -1 39.3174 23.7404   8
 -20   0  -2 76.2127 22.5623  10
  20  -1 -10 29.2152 19.2253  13
  20   1 -10 104.796 27.1771  13
  20  -1  -9 132.856 34.5860  13
  20   1  -9 104.548 32.1215  13
  20  -1  -8 8.91279 21.4720  13
  20   1  -8-53.6717 28.4489  13
  20  -1  -7 107.201 37.0708  13
  20   1  -7 60.4479 29.6073  13
  20  -1  -6 213.340 47.6287  13
  20   1  -6 208.422 41.0706  13
 -20   1   5 609.588 64.7171   8
 -20  -1   5 623.826 71.1402   8
  20  -1  -5 629.815 73.7015  13
  20   1  -5 580.167 66.7398  13
 -20   1   4 168.158 37.2447   8
 -20  -1   4 148.323 41.1963   8
  20   1  -4 118.663 35.5207  13
 -20   1   3-36.5201 30.6088   8
 -20  -1   3 6.01216 25.4662   8
 -20   1   2 33.9397 26.1511   8
 -20  -1   2 60.8838 32.8059   8
 -20   1   1 201.208 41.6666   8
 -20  -1   1 195.624 43.4522   8
 -20   1   0 76.9597 29.9835   8
 -20  -1   0 28.6308 27.4730   8
 -20  -1  -1-0.48650 18.2877  10
 -20   1  -1 12.6676 21.5136   8
 -20  -1  -1 19.5772 22.7855   8
 -20  -1  -2 4.64215 17.1286  10
 -20  -1  -2 11.9554 18.5280   8
  20  -1   2 52.0163 22.1876  14
 -20  -1  -3 51.8160 20.0782  10
  20   2  -9 291.138 42.5762  13
  20   2  -8-12.0254 21.0616  13
  20   2  -7 11.1444 21.2101  13
  20   2  -6 17.3537 20.9338  13
  20   2  -5 1427.48 94.9392  13
 -20  -2   4 22.4184 30.2106   8
 -20   2   3 4.53580 21.3687   8
 -20  -2   3 83.3966 33.3265   8
 -20   2   2 240.504 42.7604   8
 -20  -2   2 147.974 39.6963   8
 -20   2   1 47.1037 23.5111   8
 -20  -2   1 40.0261 26.7057   8
 -20   2   0 5.11668 19.4903   8
 -20  -2   0-23.7619 27.9992   8
 -20  -2  -1 215.871 36.7688   8
  20  -2   1 164.063 32.2475  14
 -20  -2  -2-30.5339 21.0974  10
  20  -2   2-34.2756 17.3405  14
  20   3  -8 40.9934 21.9500  13
  20   3  -7 175.418 32.0968  13
 -20  -3   5 232.257 42.1747  11
 -20  -3   4 264.525 44.0375  11
 -20  -3   4 411.203 55.5257   8
 -20  -3   3 141.825 37.2523   8
 -20  -3   2-38.2423 28.0415   8
 -20  -3   1 22.1265 24.6998   8
  20  -3   0-1.09625 16.2328  14
 -20  -3   0 2.97321 14.4410   8
  20  -3   1 97.0448 24.4652  14
 -20  -3  -2 80.9113 21.5071  10
 -20  -4   6 343.289 41.2052  11
 -20  -4   5 191.490 35.6026  11
 -20  -4   5 258.598 39.0265   8
 -20  -4   4 303.809 42.7204  11
 -20  -4   4 413.355 48.4440   8
 -20  -4   3 7.73122 16.0816   8
 -20  -4   2 63.6331 21.5289   8
  20  -4  -1 169.478 32.3255  14
  20  -4   0 12.0691 16.6778  14
  21   0  -9 9.78435 18.7998  13
  21   0  -8 132.337 32.2403  13
  21   0  -7 2.84742 22.0560  13
 -21   0   6 125.313 30.5435   8
  21   0  -6 114.066 33.4331  13
 -21   0   5-27.7205 21.7574   8
  21   0  -5 16.6277 20.7567  13
 -21   0   4 12.7189 21.9273   8
 -21   0   3-33.2169 25.8867   8
 -21   0   2 622.870 66.1996   8
 -21   0   1 41.9353 24.9651   8
 -21   0   0 169.161 34.1862   8
 -21   0  -1-52.2430 25.0753   8
  21   1  -9 7.44093 16.9153  13
 -21  -1   8 33.8586 20.1219   8
  21  -1  -8-0.67033 21.4111  13
  21   1  -8 0.47585 20.0486  13
 -21  -1   7 81.4420 29.0957   8
  21  -1  -7 69.9915 31.1786  13
  21   1  -7 19.8348 20.2634  13
 -21  -1   6 120.899 35.2503   8
  21   1  -6 83.9276 31.4879  13
 -21   1   5 49.7106 24.8221   8
 -21  -1   5 59.0168 28.2934   8
  21   1  -5 58.4137 28.5119  13
 -21   1   4 59.0734 26.2346   8
 -21  -1   4 55.3075 26.1333   8
 -21   1   3 64.5752 27.9617   8
 -21  -1   3 28.1298 26.1351   8
 -21   1   2 25.1748 22.6783   8
 -21  -1   2 68.1290 30.9663   8
 -21   1   1 111.981 33.0193   8
 -21  -1   1 92.3136 28.6879   8
 -21  -1   0 35.3550 19.2111  10
 -21  -1   0 5.90244 20.3034   8
 -21  -1  -1-7.53788 18.5714  10
 -21  -1  -1-10.1066 14.2348   8
  21   2  -8 19.2611 19.7208  13
  21   2  -7 5.19855 18.4942  13
 -21  -2   6 15.9217 21.5646   8
  21   2  -6 31.8569 22.5424  13
 -21  -2   5 723.857 67.7532   8
 -21  -2   4 94.2699 31.8302   8
 -21  -2   3 132.245 34.2505   8
 -21   2   2 35.5097 23.0932   8
 -21  -2   2-11.6586 22.2955   8
 -21   2   1-5.19871 18.0564   8
 -21  -2   1-7.36572 20.8690   8
 -21  -2   0 45.2524 18.9552   8
 -21  -2  -1 130.273 25.3924  10
 -21  -2  -1 109.659 23.1696   8
 -21  -3   6 44.9029 25.3815   8
 -21  -3   5 37.2008 25.4473   8
 -21  -3   4 84.7323 29.0649   8
 -21  -3   3 33.1825 23.4175   8
 -21  -3   2 52.6595 22.0945   8
 -21  -3   1 39.1127 16.3478   8
 -21  -4   5 4.35049 15.1819   8
 -21  -4   4 209.879 31.1016   8
  22   0  -8-12.4159 16.1422  13
  22   0  -7 9.94838 19.1640  13
 -22   0   6 257.659 37.7651   8
 -22   0   5-8.36931 19.2359   8
 -22   0   4 6.14884 20.9624   8
 -22   0   3-23.0092 22.0085   8
 -22   0   2 64.7251 25.6603   8
 -22   0   1 16.7616 21.0441   8
 -22   0   0 160.045 29.5595   8
 -22  -1   7-7.53681 18.1415   8
  22   1  -7 0.18144 17.2336  13
 -22  -1   6 28.8816 19.8490   8
  22   1  -6 19.6427 20.6416  13
 -22  -1   5 67.7782 26.1403   8
 -22   1   4 107.054 26.9545   8
 -22  -1   4 84.2077 28.8185   8
 -22   1   3 72.3826 24.0794   8
 -22  -1   3 3.86068 20.6796   8
 -22   1   2 56.6437 24.1005   8
 -22  -1   2 16.1499 20.1845   8
 -22   1   1 106.391 25.4552   8
 -22  -1   1 89.4524 26.0659   8
 -22  -1   0 17.3258 16.7446   8
 -22  -2   7 8.88965 15.9714   8
 -22  -2   6-29.0052 19.6211   8
 -22  -2   5 337.049 43.2030   8
 -22  -2   4 80.6548 26.3100   8
 -22  -2   3 295.190 40.0736   8
 -22  -2   2 13.9863 17.1708   8
 -22  -2   1-1.38126 13.0370   8
 -22  -3   5 15.9641 17.3733   8
 -22  -3   4 21.2229 15.1720   8
 -22  -3   3 49.6458 17.8058   8
 -23   0   4 58.5134 18.2507   8
 -23   0   3 21.6984 17.7344   8
 -23   0   2 2.52990 15.0272   8
 -23  -1   4-15.5151 16.0682   8
 -23  -1   3-13.8871 17.8098   8
   0   0   0    0.00    0.00   0

TITL 202310291 in P2(1)/c
REM P2(1)/c (#14 in standard setting)
CELL 1.54184  19.101048   8.102065  11.567110  90.0000 106.3855  90.0000
ZERR    4.00   0.000541   0.000181   0.000313   0.0000   0.0029   0.0000
LATT  1
SYMM -x, y+1/2,-z+1/2
SFAC C H N O S
UNIT 80.00 80.00 4.00 8.00 8.00
TREF
HKLF 4
END
;
_shelx_hkl_checksum                60731
_olex2_submission_special_instructions  'No special instructions were received'
_oxdiff_exptl_absorpt_empirical_details
;
Empirical correction (ABSPACK) includes:
- Absorption correction using spherical harmonics
- Frame scaling
;
_oxdiff_exptl_absorpt_empirical_full_max  1.533
_oxdiff_exptl_absorpt_empirical_full_min  0.813
