# Supplementary material for: Intrinsic Photo‐Crosslinkable Semiconductive Small‐Molecule Crystals (i‐PSSCs) for Patterning Electronic Devices
Source: Adv Sci (Weinh). 2025 Aug 30;12(44):e04711. doi: 10.1002/advs.202504711 (PMC12667458; doi:10.1002/advs.202504711)
Supplement: Supplementary file 2 — Supporting Information [file ADVS-12-e04711-s002.zip › 6.cif]

data_20240150
_audit_creation_date              2024-02-22
_audit_creation_method
;
Olex2 1.2
(compiled 2014.09.19 svn.r3010 for OlexSys, GUI svn.r4874)
;
_publ_contact_author_address      ?
_publ_contact_author_email        ?
_publ_contact_author_name         ''
_publ_contact_author_phone        ?
_publ_section_references
;
Dolomanov, O.V., Bourhis, L.J., Gildea, R.J, Howard, J.A.K. & Puschmann, H.
 (2009), J. Appl. Cryst. 42, 339-341.

Sheldrick, G.M. (2008). Acta Cryst. A64, 112-122.
;
_chemical_name_common             ?
_chemical_name_systematic         ?
_chemical_formula_moiety          'C34 H32 S2'
_chemical_formula_sum             'C34 H32 S2'
_chemical_formula_weight          504.71
_chemical_melting_point           ?
_chemical_oxdiff_formula          C20H20S2
loop_
  _atom_type_symbol
  _atom_type_description
  _atom_type_scat_dispersion_real
  _atom_type_scat_dispersion_imag
  _atom_type_scat_source
 'C' 'C' 0.0181 0.0091 'International Tables Vol C Tables 4.2.6.8 and 6.1.1.4'
 'H' 'H' 0.0000 0.0000 'International Tables Vol C Tables 4.2.6.8 and 6.1.1.4'
 'S' 'S' 0.3331 0.5567 'International Tables Vol C Tables 4.2.6.8 and 6.1.1.4'

_shelx_space_group_comment
;
The symmetry employed for this shelxl refinement is uniquely defined
by the following loop, which should always be used as a source of
symmetry information in preference to the above space-group names.
They are only intended as comments.
;
_space_group_crystal_system       'triclinic'
_space_group_IT_number            2
_space_group_name_H-M_alt         'P -1'
_space_group_name_Hall            '-P 1'
loop_
  _space_group_symop_operation_xyz
 'x, y, z'
 '-x, -y, -z'

_cell_length_a                    10.3710(5)
_cell_length_b                    10.6103(5)
_cell_length_c                    27.6709(14)
_cell_angle_alpha                 79.101(4)
_cell_angle_beta                  82.019(4)
_cell_angle_gamma                 70.123(5)
_cell_volume                      2802.7(3)
_cell_formula_units_Z             4
_cell_measurement_reflns_used     4896
_cell_measurement_temperature     293(2)
_cell_measurement_theta_max       69.9330
_cell_measurement_theta_min       4.6910
_shelx_estimated_absorpt_T_max    ?
_shelx_estimated_absorpt_T_min    ?
_exptl_absorpt_coefficient_mu     1.858
_exptl_absorpt_correction_T_max   1.00000
_exptl_absorpt_correction_T_min   0.49947
_exptl_absorpt_correction_type    multi-scan
_exptl_absorpt_process_details
;
CrysAlisPro 1.171.42.81a (Rigaku Oxford Diffraction, 2023)
Empirical absorption correction using spherical harmonics,
implemented in SCALE3 ABSPACK scaling algorithm.
;
_exptl_absorpt_special_details    ?
_exptl_crystal_colour             colourless
_exptl_crystal_colour_primary     colourless
_exptl_crystal_density_diffrn     1.196
_exptl_crystal_density_meas       ?
_exptl_crystal_density_method     ?
_exptl_crystal_description        plate
_exptl_crystal_F_000              1072
_exptl_crystal_size_max           0.38
_exptl_crystal_size_mid           0.13
_exptl_crystal_size_min           0.02
_exptl_transmission_factor_max    ?
_exptl_transmission_factor_min    ?
_diffrn_reflns_av_R_equivalents   0.0397
_diffrn_reflns_av_unetI/netI      0.0563
_diffrn_reflns_Laue_measured_fraction_full 0.999
_diffrn_reflns_Laue_measured_fraction_max 0.999
_diffrn_reflns_limit_h_max        12
_diffrn_reflns_limit_h_min        -11
_diffrn_reflns_limit_k_max        12
_diffrn_reflns_limit_k_min        -8
_diffrn_reflns_limit_l_max        33
_diffrn_reflns_limit_l_min        -33
_diffrn_reflns_number             19959
_diffrn_reflns_point_group_measured_fraction_full 0.999
_diffrn_reflns_point_group_measured_fraction_max 0.999
_diffrn_reflns_theta_full         67.080
_diffrn_reflns_theta_max          67.080
_diffrn_reflns_theta_min          4.484
_diffrn_ambient_temperature       293(2)
_diffrn_detector                  'CCD plate'
_diffrn_detector_area_resol_mean  16.2312
_diffrn_detector_type             Eos
_diffrn_measured_fraction_theta_full 0.999
_diffrn_measured_fraction_theta_max 0.999
_diffrn_measurement_details
;
List of Runs (angles in degrees, time in seconds):

  # Type    Start    End  Width  t~exp~   \w     \q     \k     \f   Frames
--------------------------------------------------------------------------
  1  \w   -104.00 -11.00   1.00    3.00    --  -33.50 -37.00 -30.00   93
  2  \w   -104.00 -11.00   1.00    3.00    --  -33.50 -37.00  60.00   93
  3  \w   -102.00  -8.00   1.00    3.00    --  -33.50 -72.00 -13.43   94
  4  \w    -78.00  10.00   1.00    3.00    --  -33.50 112.00-149.00   88
  5  \w   -108.00 -35.00   1.00    3.00    --  -33.50 178.00 120.00   73
  6  \w   -102.00 -15.00   1.00    3.00    --  -33.50 -57.00-180.00   87
  7  \w   -104.00 -35.00   1.00    3.00    --  -33.50 178.00-150.00   69
  8  \w   -100.00 -36.00   1.00    3.00    --  -33.50 178.00  60.00   64
  9  \w      2.00  29.00   1.00    3.00    --   36.47  91.00  -2.62   27
 10  \w     -2.00  23.00   1.00    3.00    --   36.47  95.00 141.25   25
 11  \w      0.00  25.00   1.00    3.00    --   36.47  92.00  99.32   25
 12  \w     66.00 102.00   1.00   15.00    --  108.00 -94.00   0.00   36
 13  \w    107.00 178.00   1.00   15.00    --  108.00  30.00 -60.00   71
 14  \w     93.00 149.00   1.00   15.00    --  108.00  45.00  60.00   56
 15  \w     38.00 126.00   1.00   15.00    --  108.00 -45.00 -90.00   88
 16  \w     39.00  97.00   1.00   15.00    --  108.00 -45.00 120.00   58
 17  \w    132.00 159.00   1.00   15.00    --  108.00  77.00 -90.00   27
 18  \w    118.00 145.00   1.00   15.00    --  108.00 111.00 -60.00   27
 19  \w     39.00 107.00   1.00   15.00    --  108.00 -94.00 -60.00   68
 20  \w    102.00 176.00   1.00   15.00    --  108.00  77.00-120.00   74
 21  \w    134.00 164.00   1.00   15.00    --  108.00  77.00-150.00   30
 22  \w     62.00 109.00   1.00   15.00    --  108.00-111.00 -90.00   47
 23  \w     41.00 120.00   1.00   15.00    --  108.00 -45.00-180.00   79
 24  \w     93.00 127.00   1.00   15.00    --  108.00 178.00 150.00   34
 25  \w     38.00 107.00   1.00   15.00    --  108.00 -94.00 150.00   69
 26  \w    104.00 133.00   1.00   15.00    --  108.00  77.00-150.00   29
 27  \w     92.00 178.00   1.00   15.00    --  108.00  30.00   0.00   86
 28  \w     45.00 109.00   1.00   15.00    --  108.00-112.00 118.00   64
;
_diffrn_measurement_device        'four-circle diffractometer'
_diffrn_measurement_device_type   'Xcalibur, Eos, Gemini'
_diffrn_measurement_method        '\w scans'
_diffrn_orient_matrix_type
'CrysAlisPro convention (1999,Acta A55,543-557)'
_diffrn_orient_matrix_UB_11       0.0210507000
_diffrn_orient_matrix_UB_12       -0.0703466000
_diffrn_orient_matrix_UB_13       0.0537096000
_diffrn_orient_matrix_UB_21       0.1539914000
_diffrn_orient_matrix_UB_22       -0.0668445000
_diffrn_orient_matrix_UB_23       -0.0144603000
_diffrn_orient_matrix_UB_31       0.0309355000
_diffrn_orient_matrix_UB_32       0.1224196000
_diffrn_orient_matrix_UB_33       0.0119097000
_diffrn_radiation_monochromator   graphite
_diffrn_radiation_probe           x-ray
_diffrn_radiation_type            CuK\a
_diffrn_radiation_wavelength      1.54184
_diffrn_source                    'fine-focus sealed X-ray tube'
_diffrn_source_type               'Enhance (Cu) X-ray Source'
_reflns_Friedel_coverage          0.000
_reflns_Friedel_fraction_full     .
_reflns_Friedel_fraction_max      .
_reflns_number_gt                 4982
_reflns_number_total              10020
_reflns_odcompleteness_completeness 99.86
_reflns_odcompleteness_iscentric  1
_reflns_odcompleteness_theta      66.97
_reflns_special_details
;
 Reflections were merged by SHELXL according to the crystal
 class for the calculation of statistics and refinement.
 
 _reflns_Friedel_fraction is defined as the number of unique
 Friedel pairs measured divided by the number that would be
 possible theoretically, ignoring centric projections and
 systematic absences.
;
_reflns_threshold_expression      'I > 2\s(I)'
_computing_cell_refinement        'CrysAlisPro 1.171.42.81a (Rigaku OD, 2023)'
_computing_data_collection        'CrysAlisPro 1.171.42.81a (Rigaku OD, 2023)'
_computing_data_reduction         'CrysAlisPro 1.171.42.81a (Rigaku OD, 2023)'
_computing_molecular_graphics     'Olex2 (Dolomanov et al., 2009)'
_computing_publication_material   'Olex2 (Dolomanov et al., 2009)'
_computing_structure_refinement   'ShelXL (Sheldrick, 2008)'
_computing_structure_solution     'ShelXS (Sheldrick, 2008)'
_refine_diff_density_max          0.766
_refine_diff_density_min          -0.279
_refine_diff_density_rms          0.087
_refine_ls_extinction_coef        .
_refine_ls_extinction_method      none
_refine_ls_goodness_of_fit_ref    1.005
_refine_ls_hydrogen_treatment     constr
_refine_ls_matrix_type            full
_refine_ls_number_parameters      661
_refine_ls_number_reflns          10020
_refine_ls_number_restraints      9
_refine_ls_R_factor_all           0.1323
_refine_ls_R_factor_gt            0.0832
_refine_ls_restrained_S_all       1.010
_refine_ls_shift/su_max           0.001
_refine_ls_shift/su_mean          0.000
_refine_ls_structure_factor_coef  Fsqd
_refine_ls_weighting_details
'w=1/[\s^2^(Fo^2^)+(0.1582P)^2^] where P=(Fo^2^+2Fc^2^)/3'
_refine_ls_weighting_scheme       calc
_refine_ls_wR_factor_gt           0.2274
_refine_ls_wR_factor_ref          0.2885
_refine_special_details           ?
_olex2_refinement_description
;
1. Fixed Uiso
 At 1.2 times of:
  All C(H) groups, All C(H,H) groups, All C(H,H,H,H) groups
 At 1.5 times of:
  All C(H,H,H) groups
2. Restrained distances
 C11A-C12A
 1.64 with sigma of 0.02
 C11A-C12A
 1.54 with sigma of 0.02
 C12A-C13A
 1.54 with sigma of 0.02
 C9A-C10A
 1.54 with sigma of 0.02
 C12-C11
 1.54 with sigma of 0.02
 C11-C10
 1.54 with sigma of 0.02
 C17B-C16A
 1.45 with sigma of 0.02
 C16A-C17A
 1.45 with sigma of 0.02
 C12A-C13A
 1.54 with sigma of 0.02
3. Uiso/Uaniso restraints and constraints
Uanis(C12A) = Uanis(C12B)
Uanis(C11A) = Uanis(C11B)
Uanis(C10A) = Uanis(C10B)
Uanis(C17A) = Uanis(C17B)
Uanis(C12) = Uanis(C11)
4. Others
 Sof(H9AC)=Sof(H9AD)=Sof(C12B)=Sof(H12C)=Sof(H12D)=Sof(C11B)=Sof(H11C)=
 Sof(H11D)=Sof(C10B)=Sof(H10C)=Sof(H10D)=Sof(C17B)=Sof(H17D)=Sof(H17E)=
 Sof(H17F)=1-FVAR(1)
 Sof(H9AA)=Sof(H9AB)=Sof(C10A)=Sof(H10A)=Sof(H10B)=Sof(C11A)=Sof(H11A)=
 Sof(H11B)=Sof(C12A)=Sof(H12A)=Sof(H12B)=Sof(C17A)=Sof(H17A)=Sof(H17B)=
 Sof(H17C)=FVAR(1)
5.a Secondary CH2 refined with riding coordinates:
 C8'(H8'A,H8'B), C9'(H9'A,H9'B), C10'(H10E,H10F), C11'(H11E,H11F), C12'(H12E,
 H12F), C8A(H8AA,H8AB), C9A(H9AA,H9AB), C9A(H9AC,H9AD), C10A(H10A,H10B),
 C11A(H11A,H11B), C12A(H12A,H12B), C8(H8A,H8B), C9(H9A,H9B), C10(H10G,H10H),
 C12(H12G,H12H), C8"(H8"A,H8"B), C9"(H9"A,H9"B), C10"(H10I,H10J), C11"(H11I,
 H11J), C12"(H12I,H12J), C12B(H12C,H12D), C11B(H11C,H11D), C10B(H10C,H10D),
 C11(H11G,H11H)
5.b Aromatic/amide H refined with riding coordinates:
 C4'(H4'), C5'(H5'), C7'(H7'), C4A(H4A), C5A(H5A), C7A(H7A), C4(H4), C5(H5),
 C7(H7), C4"(H4"), C5"(H5"), C7"(H7")
5.c Idealised Me refined as rotating group:
 C17'(H17G,H17H,H17I), C17A(H17A,H17B,H17C), C17(H17J,H17K,H17L), C17"(H17M,
 H17N,H17O), C17B(H17D,H17E,H17F)
;
_atom_sites_solution_hydrogens    geom
_atom_sites_solution_primary      direct
_atom_sites_solution_secondary    ?
loop_
  _atom_site_label
  _atom_site_type_symbol
  _atom_site_fract_x
  _atom_site_fract_y
  _atom_site_fract_z
  _atom_site_U_iso_or_equiv
  _atom_site_adp_type
  _atom_site_occupancy
  _atom_site_site_symmetry_order
  _atom_site_calc_flag
  _atom_site_refinement_flags_posn
  _atom_site_refinement_flags_adp
  _atom_site_refinement_flags_occupancy
  _atom_site_disorder_assembly
  _atom_site_disorder_group
 S1' S 0.89565(10) 0.17771(8) 0.95510(4) 0.0553(3) Uani 1 1 d . . . . .
 C1' C 0.9721(3) 0.0644(3) 1.00556(16) 0.0470(9) Uani 1 1 d . . . . .
 C2' C 0.9372(4) 0.0448(4) 0.92069(16) 0.0513(9) Uani 1 1 d . . . . .
 C3' C 1.0082(3) -0.0821(3) 0.94669(15) 0.0464(9) Uani 1 1 d . . . . .
 C4' C 1.0432(4) -0.1980(4) 0.92371(16) 0.0535(10) Uani 1 1 d . . . . .
 H4' H 1.089958 -0.282770 0.940340 0.064 Uiso 1 1 calc R . . . .
 C5' C 1.0081(4) -0.1853(4) 0.87684(17) 0.0595(11) Uani 1 1 d . . . . .
 H5' H 1.032429 -0.262346 0.861768 0.071 Uiso 1 1 calc R . . . .
 C6' C 0.9360(4) -0.0585(4) 0.85061(16) 0.0566(10) Uani 1 1 d . . . . .
 C7' C 0.9016(4) 0.0563(4) 0.87316(16) 0.0583(10) Uani 1 1 d . . . . .
 H7' H 0.854786 0.140789 0.856381 0.070 Uiso 1 1 calc R . . . .
 C8' C 0.8970(5) -0.0556(5) 0.79989(18) 0.0757(14) Uani 1 1 d . . . . .
 H8'A H 0.981231 -0.081676 0.778620 0.091 Uiso 1 1 calc R . . . .
 H8'B H 0.854047 -0.124904 0.802178 0.091 Uiso 1 1 calc R . . . .
 C9' C 0.8029(6) 0.0746(5) 0.77459(18) 0.0755(14) Uani 1 1 d . . . . .
 H9'A H 0.849616 0.142037 0.767953 0.091 Uiso 1 1 calc R . . . .
 H9'B H 0.722005 0.107139 0.796780 0.091 Uiso 1 1 calc R . . . .
 C10' C 0.7577(6) 0.0613(5) 0.72652(18) 0.0779(14) Uani 1 1 d . . . . .
 H10E H 0.838705 0.019347 0.705811 0.093 Uiso 1 1 calc R . . . .
 H10F H 0.702723 0.001012 0.733719 0.093 Uiso 1 1 calc R . . . .
 C11' C 0.6763(6) 0.1921(5) 0.69825(19) 0.0827(15) Uani 1 1 d . . . . .
 H11E H 0.733207 0.250325 0.689232 0.099 Uiso 1 1 calc R . . . .
 H11F H 0.598191 0.236706 0.719574 0.099 Uiso 1 1 calc R . . . .
 C12' C 0.6243(6) 0.1770(5) 0.6519(2) 0.0895(16) Uani 1 1 d . . . . .
 H12E H 0.701615 0.126529 0.631604 0.107 Uiso 1 1 calc R . . . .
 H12F H 0.561828 0.124502 0.661064 0.107 Uiso 1 1 calc R . . . .
 C13' C 0.5537(6) 0.3054(6) 0.6227(2) 0.0843(15) Uani 1 1 d . . . . .
 C14' C 0.4965(6) 0.4144(6) 0.6000(2) 0.0827(15) Uani 1 1 d . . . . .
 C15' C 0.4340(6) 0.5392(6) 0.5732(2) 0.0854(15) Uani 1 1 d . . . . .
 C16' C 0.3801(7) 0.6468(6) 0.5503(2) 0.0925(17) Uani 1 1 d . . . . .
 C17' C 0.3143(7) 0.7780(6) 0.5229(2) 0.109(2) Uani 1 1 d . . . . .
 H17G H 0.329790 0.772943 0.488222 0.164 Uiso 1 1 calc GR . . . .
 H17H H 0.352068 0.842843 0.530039 0.164 Uiso 1 1 calc GR . . . .
 H17I H 0.217292 0.805506 0.532288 0.164 Uiso 1 1 calc GR . . . .
 S1A S 0.60151(10) 0.31927(8) 1.04383(4) 0.0574(3) Uani 1 1 d . . . . .
 C1A C 0.5644(4) 0.4485(3) 1.07974(16) 0.0513(10) Uani 1 1 d . . . . .
 C2A C 0.5266(3) 0.4355(3) 0.99432(17) 0.0496(10) Uani 1 1 d . . . . .
 C3A C 0.5055(4) 0.4234(3) 0.94593(16) 0.0490(9) Uani 1 1 d . . . . .
 C4A C 0.5368(4) 0.3100(4) 0.92158(16) 0.0552(10) Uani 1 1 d . . . . .
 H4A H 0.581568 0.223613 0.937522 0.066 Uiso 1 1 calc R . . . .
 C5A C 0.5012(4) 0.3275(4) 0.87460(18) 0.0607(11) Uani 1 1 d . . . . .
 H5A H 0.523399 0.251772 0.858941 0.073 Uiso 1 1 calc R . . . .
 C6A C 0.4322(4) 0.4557(4) 0.84874(17) 0.0599(11) Uani 1 1 d . . . . .
 C7A C 0.4005(4) 0.5670(4) 0.87249(16) 0.0583(10) Uani 1 1 d . . . . .
 H7A H 0.355363 0.652991 0.856317 0.070 Uiso 1 1 calc R . . . .
 C8A C 0.3914(5) 0.4664(5) 0.79799(18) 0.0730(13) Uani 1 1 d . . . . .
 H8AA H 0.333914 0.409865 0.799871 0.088 Uiso 1 1 calc R . . . .
 H8AB H 0.474092 0.428500 0.777296 0.088 Uiso 1 1 calc R . . . .
 C9A C 0.3166(7) 0.6048(5) 0.77266(19) 0.0930(19) Uani 1 1 d D . . . .
 H9AA H 0.380642 0.654019 0.759712 0.112 Uiso 0.252(8) 1 calc R . P A 1
 H9AB H 0.248708 0.655568 0.795746 0.112 Uiso 0.252(8) 1 calc R . P A 1
 H9AC H 0.234597 0.643009 0.793611 0.112 Uiso 0.748(8) 1 calc R . P A 2
 H9AD H 0.374615 0.660956 0.770546 0.112 Uiso 0.748(8) 1 calc R . P A 2
 C10A C 0.244(5) 0.587(6) 0.7296(12) 0.090(3) Uani 0.252(8) 1 d D . P A 1
 H10A H 0.316876 0.540019 0.706757 0.109 Uiso 0.252(8) 1 calc R . P A 1
 H10B H 0.193421 0.525028 0.743660 0.109 Uiso 0.252(8) 1 calc R . P A 1
 C11A C 0.147(3) 0.707(2) 0.6987(9) 0.121(4) Uani 0.252(8) 1 d D . P A 1
 H11A H 0.077160 0.759183 0.721052 0.145 Uiso 0.252(8) 1 calc R . P A 1
 H11B H 0.099972 0.672387 0.678969 0.145 Uiso 0.252(8) 1 calc R . P A 1
 C12A C 0.213(2) 0.808(2) 0.6629(9) 0.092(2) Uani 0.252(8) 1 d D . P A 1
 H12A H 0.286022 0.757736 0.641142 0.110 Uiso 0.252(8) 1 calc R . P A 1
 H12B H 0.251490 0.851876 0.681969 0.110 Uiso 0.252(8) 1 calc R . P A 1
 C13A C 0.0962(9) 0.9184(7) 0.6312(3) 0.130(3) Uani 1 1 d D . . . .
 C14A C 0.0403(8) 1.0278(6) 0.6116(3) 0.108(2) Uani 1 1 d . . . . .
 C15A C -0.0239(7) 1.1556(6) 0.5875(2) 0.0940(17) Uani 1 1 d . . . . .
 C16A C -0.0803(7) 1.2653(6) 0.5670(2) 0.0979(19) Uani 1 1 d D . . . .
 C17A C -0.166(6) 1.406(3) 0.5553(14) 0.090(3) Uani 0.252(8) 1 d D . P A 1
 H17A H -0.209009 1.417714 0.525548 0.135 Uiso 0.252(8) 1 calc GR . P A 1
 H17B H -0.109762 1.463732 0.550820 0.135 Uiso 0.252(8) 1 calc GR . P A 1
 H17C H -0.235184 1.429491 0.581944 0.135 Uiso 0.252(8) 1 calc GR . P A 1
 S1 S 0.70798(9) 0.91562(10) 0.01399(5) 0.0604(3) Uani 1 1 d . . . . .
 C1 C 0.5557(4) 0.9675(3) -0.01451(16) 0.0510(10) Uani 1 1 d . . . . .
 C2 C 0.6194(4) 0.9815(4) 0.06667(17) 0.0558(10) Uani 1 1 d . . . . .
 C3 C 0.4772(4) 1.0412(3) 0.06193(17) 0.0540(10) Uani 1 1 d . . . . .
 C4 C 0.3948(5) 1.0986(4) 0.10178(17) 0.0632(11) Uani 1 1 d . . . . .
 H4 H 0.300155 1.137183 0.100282 0.076 Uiso 1 1 calc R . . . .
 C5 C 0.4545(5) 1.0976(4) 0.14298(18) 0.0677(12) Uani 1 1 d . . . . .
 H5 H 0.398783 1.138063 0.168878 0.081 Uiso 1 1 calc R . . . .
 C6 C 0.5965(5) 1.0380(4) 0.14788(18) 0.0646(12) Uani 1 1 d . . . . .
 C7 C 0.6795(5) 0.9799(4) 0.10865(18) 0.0636(12) Uani 1 1 d . . . . .
 H7 H 0.773960 0.940388 0.110515 0.076 Uiso 1 1 calc R . . . .
 C8 C 0.6578(6) 1.0343(5) 0.19427(19) 0.0800(15) Uani 1 1 d . . . . .
 H8A H 0.593545 1.101140 0.213132 0.096 Uiso 1 1 calc R . . . .
 H8B H 0.741153 1.058504 0.185726 0.096 Uiso 1 1 calc R . . . .
 C9 C 0.6914(7) 0.8956(5) 0.2260(2) 0.100(2) Uani 1 1 d . . . . .
 H9A H 0.606818 0.873749 0.235207 0.120 Uiso 1 1 calc R . . . .
 H9B H 0.751519 0.828897 0.206192 0.120 Uiso 1 1 calc R . . . .
 C10 C 0.7570(8) 0.8828(6) 0.2710(2) 0.121(3) Uani 1 1 d D . . . .
 H10G H 0.693741 0.942298 0.292610 0.145 Uiso 1 1 calc R . . . .
 H10H H 0.837702 0.911549 0.262402 0.145 Uiso 1 1 calc R . . . .
 C12 C 0.8685(10) 0.7202(7) 0.3399(3) 0.155(3) Uani 1 1 d D . . . .
 H12G H 0.806890 0.777078 0.362689 0.186 Uiso 1 1 calc R . . . .
 H12H H 0.946031 0.753344 0.329797 0.186 Uiso 1 1 calc R . . . .
 C13 C 0.9198(9) 0.5792(7) 0.3663(3) 0.126(3) Uani 1 1 d . . . . .
 C14 C 0.9682(8) 0.4702(7) 0.3874(2) 0.105(2) Uani 1 1 d . . . . .
 C15 C 1.0278(6) 0.3422(6) 0.4119(2) 0.0914(17) Uani 1 1 d . . . . .
 C16 C 1.0804(7) 0.2320(6) 0.4338(2) 0.0944(18) Uani 1 1 d . . . . .
 C17 C 1.1455(7) 0.0970(6) 0.4592(2) 0.105(2) Uani 1 1 d . . . . .
 H17J H 1.118475 0.032592 0.446348 0.157 Uiso 1 1 calc GR . . . .
 H17K H 1.117459 0.093369 0.493873 0.157 Uiso 1 1 calc GR . . . .
 H17L H 1.243583 0.075466 0.454310 0.157 Uiso 1 1 calc GR . . . .
 S1" S -0.20834(9) 0.58204(10) -0.01340(4) 0.0566(3) Uani 1 1 d . . . . .
 C1" C -0.1193(4) 0.5164(3) -0.06636(16) 0.0508(9) Uani 1 1 d . . . . .
 C2" C -0.0555(4) 0.5327(3) 0.01491(15) 0.0482(9) Uani 1 1 d . . . . .
 C3" C -0.0230(4) 0.5419(3) 0.06183(15) 0.0489(9) Uani 1 1 d . . . . .
 C4" C -0.1052(4) 0.5983(4) 0.10159(16) 0.0589(10) Uani 1 1 d . . . . .
 H4" H -0.200086 0.634932 0.100237 0.071 Uiso 1 1 calc R . . . .
 C5" C -0.0456(5) 0.5998(4) 0.14312(17) 0.0637(11) Uani 1 1 d . . . . .
 H5" H -0.101522 0.637878 0.169455 0.076 Uiso 1 1 calc R . . . .
 C6" C 0.0976(5) 0.5452(4) 0.14649(17) 0.0597(11) Uani 1 1 d . . . . .
 C7" C 0.1798(4) 0.4848(4) 0.10791(16) 0.0569(10) Uani 1 1 d . . . . .
 H7" H 0.274288 0.445483 0.109774 0.068 Uiso 1 1 calc R . . . .
 C8" C 0.1592(5) 0.5525(5) 0.19175(18) 0.0735(13) Uani 1 1 d . . . . .
 H8"A H 0.238893 0.582007 0.181273 0.088 Uiso 1 1 calc R . . . .
 H8"B H 0.092469 0.620659 0.209426 0.088 Uiso 1 1 calc R . . . .
 C9" C 0.2017(6) 0.4225(5) 0.22632(19) 0.0817(15) Uani 1 1 d . . . . .
 H9"A H 0.269970 0.354508 0.208971 0.098 Uiso 1 1 calc R . . . .
 H9"B H 0.122568 0.391960 0.236538 0.098 Uiso 1 1 calc R . . . .
 C10" C 0.2610(6) 0.4333(5) 0.27191(19) 0.0821(15) Uani 1 1 d . . . . .
 H10I H 0.331924 0.475567 0.261434 0.099 Uiso 1 1 calc R . . . .
 H10J H 0.188795 0.493030 0.291181 0.099 Uiso 1 1 calc R . . . .
 C11" C 0.3217(7) 0.3015(5) 0.3048(2) 0.0910(17) Uani 1 1 d . . . . .
 H11I H 0.395071 0.242004 0.285816 0.109 Uiso 1 1 calc R . . . .
 H11J H 0.251332 0.258575 0.315177 0.109 Uiso 1 1 calc R . . . .
 C12" C 0.3784(6) 0.3166(5) 0.3502(2) 0.0888(16) Uani 1 1 d . . . . .
 H12I H 0.443900 0.365488 0.340030 0.107 Uiso 1 1 calc R . . . .
 H12J H 0.303682 0.370326 0.370567 0.107 Uiso 1 1 calc R . . . .
 C13" C 0.4453(6) 0.1881(6) 0.3795(2) 0.0857(15) Uani 1 1 d . . . . .
 C14" C 0.5025(6) 0.0807(6) 0.4017(2) 0.0837(15) Uani 1 1 d . . . . .
 C15" C 0.5683(6) -0.0458(6) 0.4278(2) 0.0891(17) Uani 1 1 d . . . . .
 C16" C 0.6236(7) -0.1525(6) 0.4501(2) 0.0914(17) Uani 1 1 d . . . . .
 C17" C 0.6925(7) -0.2854(6) 0.4771(2) 0.111(2) Uani 1 1 d . . . . .
 H17M H 0.786532 -0.317333 0.463954 0.166 Uiso 1 1 calc GR . . . .
 H17N H 0.646746 -0.347890 0.473830 0.166 Uiso 1 1 calc GR . . . .
 H17O H 0.689656 -0.278620 0.511383 0.166 Uiso 1 1 calc GR . . . .
 C12B C 0.2136(9) 0.7644(8) 0.6983(3) 0.092(2) Uani 0.748(8) 1 d . . P A 2
 H12C H 0.147783 0.815300 0.721833 0.110 Uiso 0.748(8) 1 calc R . P A 2
 H12D H 0.286517 0.804364 0.689215 0.110 Uiso 0.748(8) 1 calc R . P A 2
 C11B C 0.1447(13) 0.7735(8) 0.6539(3) 0.121(4) Uani 0.748(8) 1 d . . P A 2
 H11C H 0.067486 0.739563 0.662919 0.145 Uiso 0.748(8) 1 calc R . P A 2
 H11D H 0.208551 0.719602 0.630731 0.145 Uiso 0.748(8) 1 calc R . P A 2
 C10B C 0.2741(17) 0.6169(15) 0.7224(4) 0.090(3) Uani 0.748(8) 1 d . . P A 2
 H10C H 0.206171 0.571450 0.724438 0.109 Uiso 0.748(8) 1 calc R . P A 2
 H10D H 0.353301 0.571340 0.701654 0.109 Uiso 0.748(8) 1 calc R . P A 2
 C17B C -0.1428(17) 1.3984(10) 0.5383(4) 0.090(3) Uani 0.748(8) 1 d D . P A 2
 H17D H -0.118308 1.465736 0.550330 0.135 Uiso 0.748(8) 1 calc GR . P A 2
 H17E H -0.241019 1.420235 0.541625 0.135 Uiso 0.748(8) 1 calc GR . P A 2
 H17F H -0.110024 1.396561 0.504184 0.135 Uiso 0.748(8) 1 calc GR . P A 2
 C11 C 0.8006(10) 0.7343(7) 0.2990(3) 0.155(3) Uani 1 1 d D . . . .
 H11G H 0.719220 0.707336 0.309072 0.186 Uiso 1 1 calc R . . . .
 H11H H 0.859805 0.674164 0.276730 0.186 Uiso 1 1 calc R . . . .

loop_
  _atom_site_aniso_label
  _atom_site_aniso_U_11
  _atom_site_aniso_U_22
  _atom_site_aniso_U_33
  _atom_site_aniso_U_23
  _atom_site_aniso_U_13
  _atom_site_aniso_U_12
 S1' 0.0563(6) 0.0304(5) 0.0720(7) -0.0009(4) -0.0164(5) -0.0043(4)
 C1' 0.0325(17) 0.0328(16) 0.073(3) -0.0026(17) -0.0087(17) -0.0083(13)
 C2' 0.0371(19) 0.0402(19) 0.071(3) -0.0016(17) -0.0042(18) -0.0084(15)
 C3' 0.0358(18) 0.0347(18) 0.065(2) -0.0045(16) -0.0023(17) -0.0086(14)
 C4' 0.047(2) 0.0340(18) 0.075(3) -0.0101(18) -0.008(2) -0.0052(15)
 C5' 0.053(2) 0.047(2) 0.078(3) -0.018(2) -0.003(2) -0.0119(18)
 C6' 0.048(2) 0.053(2) 0.063(3) -0.0075(19) -0.0028(19) -0.0106(17)
 C7' 0.055(2) 0.043(2) 0.069(3) 0.0032(19) -0.011(2) -0.0110(18)
 C8' 0.077(3) 0.071(3) 0.075(3) -0.022(2) -0.014(3) -0.009(2)
 C9' 0.082(3) 0.067(3) 0.067(3) -0.006(2) -0.014(3) -0.009(2)
 C10' 0.091(4) 0.071(3) 0.068(3) -0.015(2) -0.017(3) -0.014(3)
 C11' 0.095(4) 0.075(3) 0.076(3) -0.014(3) -0.020(3) -0.019(3)
 C12' 0.099(4) 0.082(4) 0.083(4) -0.010(3) -0.027(3) -0.017(3)
 C13' 0.093(4) 0.086(4) 0.074(3) -0.010(3) -0.026(3) -0.022(3)
 C14' 0.087(4) 0.082(4) 0.080(3) -0.013(3) -0.021(3) -0.022(3)
 C15' 0.091(4) 0.081(4) 0.085(4) -0.008(3) -0.020(3) -0.026(3)
 C16' 0.098(4) 0.080(4) 0.101(4) -0.002(3) -0.025(4) -0.031(3)
 C17' 0.112(5) 0.092(4) 0.119(5) 0.007(4) -0.041(4) -0.026(4)
 S1A 0.0551(6) 0.0299(5) 0.0804(7) -0.0015(4) -0.0148(5) -0.0053(4)
 C1A 0.041(2) 0.0324(18) 0.077(3) -0.0027(17) -0.0057(19) -0.0097(15)
 C2A 0.0284(16) 0.0294(16) 0.087(3) -0.0044(17) -0.0087(18) -0.0051(13)
 C3A 0.0353(18) 0.0325(18) 0.077(3) -0.0029(17) -0.0060(18) -0.0110(14)
 C4A 0.050(2) 0.0338(19) 0.078(3) -0.0064(18) -0.008(2) -0.0076(16)
 C5A 0.053(2) 0.042(2) 0.086(3) -0.014(2) -0.001(2) -0.0123(17)
 C6A 0.055(2) 0.050(2) 0.074(3) -0.007(2) -0.002(2) -0.0177(19)
 C7A 0.055(2) 0.039(2) 0.072(3) -0.0011(19) -0.006(2) -0.0088(17)
 C8A 0.080(3) 0.059(3) 0.074(3) -0.008(2) -0.002(3) -0.018(2)
 C9A 0.112(5) 0.072(3) 0.066(3) -0.009(3) -0.004(3) 0.004(3)
 C10A 0.096(8) 0.094(9) 0.071(5) 0.007(4) -0.017(5) -0.023(4)
 C11A 0.184(10) 0.083(5) 0.099(6) -0.009(4) -0.074(7) -0.026(6)
 C12A 0.100(6) 0.087(5) 0.083(5) -0.020(4) -0.015(5) -0.017(4)
 C13A 0.153(8) 0.083(5) 0.119(6) 0.002(4) -0.004(5) -0.007(4)
 C14A 0.115(5) 0.080(4) 0.116(5) -0.007(4) -0.010(4) -0.019(4)
 C15A 0.099(4) 0.076(4) 0.105(5) -0.010(3) -0.009(4) -0.028(3)
 C16A 0.100(5) 0.075(4) 0.115(5) -0.006(3) -0.021(4) -0.024(3)
 C17A 0.106(8) 0.070(4) 0.089(8) -0.010(5) -0.014(7) -0.020(4)
 S1 0.0368(5) 0.0528(6) 0.0871(8) -0.0168(5) -0.0003(5) -0.0071(4)
 C1 0.0399(18) 0.0306(18) 0.079(3) -0.0071(17) 0.0013(19) -0.0101(14)
 C2 0.048(2) 0.0358(19) 0.082(3) -0.0083(18) 0.004(2) -0.0149(16)
 C3 0.044(2) 0.0323(18) 0.084(3) -0.0069(18) 0.002(2) -0.0142(16)
 C4 0.054(2) 0.050(2) 0.080(3) -0.012(2) 0.003(2) -0.0112(19)
 C5 0.061(3) 0.055(2) 0.078(3) -0.011(2) 0.005(2) -0.010(2)
 C6 0.069(3) 0.042(2) 0.078(3) -0.005(2) -0.004(2) -0.014(2)
 C7 0.056(2) 0.043(2) 0.091(3) -0.008(2) -0.011(2) -0.0135(18)
 C8 0.088(4) 0.059(3) 0.083(4) -0.009(2) -0.012(3) -0.010(2)
 C9 0.129(6) 0.064(3) 0.095(4) -0.006(3) -0.029(4) -0.014(3)
 C10 0.147(7) 0.091(4) 0.102(5) 0.008(4) -0.039(5) -0.010(4)
 C12 0.221(8) 0.093(3) 0.126(5) 0.000(3) -0.062(5) -0.009(4)
 C13 0.162(8) 0.086(5) 0.116(6) 0.001(4) -0.038(6) -0.020(5)
 C14 0.124(6) 0.088(4) 0.101(5) -0.004(4) -0.028(4) -0.031(4)
 C15 0.096(4) 0.080(4) 0.095(4) -0.005(3) -0.020(3) -0.024(3)
 C16 0.106(5) 0.075(4) 0.106(5) -0.008(3) -0.018(4) -0.033(3)
 C17 0.109(5) 0.077(4) 0.124(5) -0.004(4) -0.020(4) -0.028(3)
 S1" 0.0339(5) 0.0516(6) 0.0792(7) -0.0147(5) -0.0041(5) -0.0047(4)
 C1" 0.0418(19) 0.0311(17) 0.075(3) -0.0050(17) -0.0048(19) -0.0083(14)
 C2" 0.0354(17) 0.0325(18) 0.074(3) -0.0046(17) -0.0045(17) -0.0097(14)
 C3" 0.0399(19) 0.0346(18) 0.069(3) -0.0071(17) 0.0011(18) -0.0100(15)
 C4" 0.046(2) 0.052(2) 0.074(3) -0.011(2) -0.001(2) -0.0108(18)
 C5" 0.055(2) 0.058(2) 0.068(3) -0.011(2) 0.005(2) -0.0082(19)
 C6" 0.059(3) 0.047(2) 0.070(3) -0.004(2) -0.008(2) -0.0153(19)
 C7" 0.049(2) 0.043(2) 0.075(3) -0.0075(19) -0.012(2) -0.0078(17)
 C8" 0.077(3) 0.061(3) 0.079(3) -0.011(2) -0.017(3) -0.014(2)
 C9" 0.101(4) 0.066(3) 0.078(3) -0.007(3) -0.021(3) -0.024(3)
 C10" 0.086(4) 0.076(3) 0.079(3) -0.003(3) -0.019(3) -0.020(3)
 C11" 0.104(5) 0.079(4) 0.087(4) -0.001(3) -0.030(3) -0.023(3)
 C12" 0.093(4) 0.085(4) 0.085(4) -0.001(3) -0.028(3) -0.022(3)
 C13" 0.090(4) 0.088(4) 0.080(3) -0.001(3) -0.024(3) -0.030(3)
 C14" 0.091(4) 0.086(4) 0.079(3) -0.004(3) -0.022(3) -0.033(3)
 C15" 0.098(4) 0.081(4) 0.086(4) 0.004(3) -0.026(3) -0.029(3)
 C16" 0.100(4) 0.080(4) 0.098(4) -0.006(3) -0.027(4) -0.030(3)
 C17" 0.123(6) 0.080(4) 0.123(5) 0.007(4) -0.042(5) -0.025(4)
 C12B 0.100(6) 0.087(5) 0.083(5) -0.020(4) -0.015(5) -0.017(4)
 C11B 0.184(10) 0.083(5) 0.099(6) -0.009(4) -0.074(7) -0.026(6)
 C10B 0.096(8) 0.094(9) 0.071(5) 0.007(4) -0.017(5) -0.023(4)
 C17B 0.106(8) 0.070(4) 0.089(8) -0.010(5) -0.014(7) -0.020(4)
 C11 0.221(8) 0.093(3) 0.126(5) 0.000(3) -0.062(5) -0.009(4)

_geom_special_details
;
 All esds (except the esd in the dihedral angle between two l.s. planes)
 are estimated using the full covariance matrix.  The cell esds are taken
 into account individually in the estimation of esds in distances, angles
 and torsion angles; correlations between esds in cell parameters are only
 used when they are defined by crystal symmetry.  An approximate (isotropic)
 treatment of cell esds is used for estimating esds involving l.s. planes.
;
loop_
  _geom_bond_atom_site_label_1
  _geom_bond_atom_site_label_2
  _geom_bond_distance
  _geom_bond_site_symmetry_2
  _geom_bond_publ_flag
 S1' C1' 1.746(4) . ?
 S1' C2' 1.750(4) . ?
 C1' C1' 1.368(7) 2_757 ?
 C1' C3' 1.420(6) 2_757 ?
 C2' C3' 1.407(5) . ?
 C2' C7' 1.387(6) . ?
 C3' C4' 1.406(5) . ?
 C4' H4' 0.9300 . ?
 C4' C5' 1.366(6) . ?
 C5' H5' 0.9300 . ?
 C5' C6' 1.412(6) . ?
 C6' C7' 1.389(6) . ?
 C6' C8' 1.506(6) . ?
 C7' H7' 0.9300 . ?
 C8' H8'A 0.9700 . ?
 C8' H8'B 0.9700 . ?
 C8' C9' 1.502(6) . ?
 C9' H9'A 0.9700 . ?
 C9' H9'B 0.9700 . ?
 C9' C10' 1.517(6) . ?
 C10' H10E 0.9700 . ?
 C10' H10F 0.9700 . ?
 C10' C11' 1.492(6) . ?
 C11' H11E 0.9700 . ?
 C11' H11F 0.9700 . ?
 C11' C12' 1.514(7) . ?
 C12' H12E 0.9700 . ?
 C12' H12F 0.9700 . ?
 C12' C13' 1.454(7) . ?
 C13' C14' 1.202(7) . ?
 C14' C15' 1.380(7) . ?
 C15' C16' 1.186(7) . ?
 C16' C17' 1.441(7) . ?
 C17' H17G 0.9600 . ?
 C17' H17H 0.9600 . ?
 C17' H17I 0.9600 . ?
 S1A C1A 1.751(4) . ?
 S1A C2A 1.734(4) . ?
 C1A C3A 1.408(5) 2_667 ?
 C1A C7A 1.385(6) 2_667 ?
 C2A C2A 1.370(7) 2_667 ?
 C2A C3A 1.422(6) . ?
 C3A C4A 1.410(5) . ?
 C4A H4A 0.9300 . ?
 C4A C5A 1.362(6) . ?
 C5A H5A 0.9300 . ?
 C5A C6A 1.410(6) . ?
 C6A C7A 1.380(6) . ?
 C6A C8A 1.495(6) . ?
 C7A H7A 0.9300 . ?
 C8A H8AA 0.9700 . ?
 C8A H8AB 0.9700 . ?
 C8A C9A 1.496(6) . ?
 C9A H9AA 0.9700 . ?
 C9A H9AB 0.9700 . ?
 C9A H9AC 0.9700 . ?
 C9A H9AD 0.9700 . ?
 C9A C10A 1.565(19) . ?
 C9A C10B 1.487(11) . ?
 C10A H10A 0.9700 . ?
 C10A H10B 0.9700 . ?
 C10A C11A 1.53(5) . ?
 C11A H11A 0.9700 . ?
 C11A H11B 0.9700 . ?
 C11A C12A 1.578(14) . ?
 C12A H12A 0.9700 . ?
 C12A H12B 0.9700 . ?
 C12A C13A 1.597(13) . ?
 C13A C14A 1.170(8) . ?
 C13A C11B 1.486(10) . ?
 C14A C15A 1.377(8) . ?
 C15A C16A 1.182(7) . ?
 C16A C17A 1.455(19) . ?
 C16A C17B 1.463(9) . ?
 C17A H17A 0.9600 . ?
 C17A H17B 0.9600 . ?
 C17A H17C 0.9600 . ?
 S1 C1 1.735(4) . ?
 S1 C2 1.742(4) . ?
 C1 C1 1.365(8) 2_675 ?
 C1 C3 1.428(6) 2_675 ?
 C2 C3 1.407(5) . ?
 C2 C7 1.387(6) . ?
 C3 C4 1.398(6) . ?
 C4 H4 0.9300 . ?
 C4 C5 1.367(7) . ?
 C5 H5 0.9300 . ?
 C5 C6 1.406(6) . ?
 C6 C7 1.390(6) . ?
 C6 C8 1.498(7) . ?
 C7 H7 0.9300 . ?
 C8 H8A 0.9700 . ?
 C8 H8B 0.9700 . ?
 C8 C9 1.519(6) . ?
 C9 H9A 0.9700 . ?
 C9 H9B 0.9700 . ?
 C9 C10 1.463(8) . ?
 C10 H10G 0.9700 . ?
 C10 H10H 0.9700 . ?
 C10 C11 1.561(7) . ?
 C12 H12G 0.9700 . ?
 C12 H12H 0.9700 . ?
 C12 C13 1.487(8) . ?
 C12 C11 1.372(9) . ?
 C13 C14 1.167(8) . ?
 C14 C15 1.372(8) . ?
 C15 C16 1.193(7) . ?
 C16 C17 1.448(7) . ?
 C17 H17J 0.9600 . ?
 C17 H17K 0.9600 . ?
 C17 H17L 0.9600 . ?
 S1" C1" 1.749(4) . ?
 S1" C2" 1.740(4) . ?
 C1" C3" 1.406(5) 2_565 ?
 C1" C7" 1.388(6) 2_565 ?
 C2" C2" 1.377(7) 2_565 ?
 C2" C3" 1.415(6) . ?
 C3" C4" 1.392(6) . ?
 C4" H4" 0.9300 . ?
 C4" C5" 1.383(6) . ?
 C5" H5" 0.9300 . ?
 C5" C6" 1.408(6) . ?
 C6" C7" 1.383(6) . ?
 C6" C8" 1.508(6) . ?
 C7" H7" 0.9300 . ?
 C8" H8"A 0.9700 . ?
 C8" H8"B 0.9700 . ?
 C8" C9" 1.489(6) . ?
 C9" H9"A 0.9700 . ?
 C9" H9"B 0.9700 . ?
 C9" C10" 1.517(7) . ?
 C10" H10I 0.9700 . ?
 C10" H10J 0.9700 . ?
 C10" C11" 1.502(6) . ?
 C11" H11I 0.9700 . ?
 C11" H11J 0.9700 . ?
 C11" C12" 1.517(7) . ?
 C12" H12I 0.9700 . ?
 C12" H12J 0.9700 . ?
 C12" C13" 1.446(7) . ?
 C13" C14" 1.185(7) . ?
 C14" C15" 1.391(7) . ?
 C15" C16" 1.176(7) . ?
 C16" C17" 1.458(7) . ?
 C17" H17M 0.9600 . ?
 C17" H17N 0.9600 . ?
 C17" H17O 0.9600 . ?
 C12B H12C 0.9700 . ?
 C12B H12D 0.9700 . ?
 C12B C11B 1.475(11) . ?
 C12B C10B 1.530(15) . ?
 C11B H11C 0.9700 . ?
 C11B H11D 0.9700 . ?
 C10B H10C 0.9700 . ?
 C10B H10D 0.9700 . ?
 C17B H17D 0.9600 . ?
 C17B H17E 0.9600 . ?
 C17B H17F 0.9600 . ?
 C11 H11G 0.9700 . ?
 C11 H11H 0.9700 . ?

loop_
  _geom_angle_atom_site_label_1
  _geom_angle_atom_site_label_2
  _geom_angle_atom_site_label_3
  _geom_angle
  _geom_angle_site_symmetry_1
  _geom_angle_site_symmetry_3
  _geom_angle_publ_flag
 C1' S1' C2' 90.50(18) . . ?
 C1' C1' S1' 111.0(4) 2_757 . ?
 C1' C1' C3' 116.2(4) 2_757 2_757 ?
 C3' C1' S1' 132.7(3) 2_757 . ?
 C3' C2' S1' 113.4(3) . . ?
 C7' C2' S1' 125.7(3) . . ?
 C7' C2' C3' 120.9(4) . . ?
 C2' C3' C1' 108.9(3) . 2_757 ?
 C4' C3' C1' 132.1(3) . 2_757 ?
 C4' C3' C2' 118.9(4) . . ?
 C3' C4' H4' 120.2 . . ?
 C5' C4' C3' 119.6(3) . . ?
 C5' C4' H4' 120.2 . . ?
 C4' C5' H5' 119.1 . . ?
 C4' C5' C6' 121.8(4) . . ?
 C6' C5' H5' 119.1 . . ?
 C5' C6' C8' 117.9(4) . . ?
 C7' C6' C5' 118.7(4) . . ?
 C7' C6' C8' 123.4(4) . . ?
 C2' C7' C6' 120.0(4) . . ?
 C2' C7' H7' 120.0 . . ?
 C6' C7' H7' 120.0 . . ?
 C6' C8' H8'A 107.7 . . ?
 C6' C8' H8'B 107.7 . . ?
 H8'A C8' H8'B 107.1 . . ?
 C9' C8' C6' 118.5(4) . . ?
 C9' C8' H8'A 107.7 . . ?
 C9' C8' H8'B 107.7 . . ?
 C8' C9' H9'A 108.8 . . ?
 C8' C9' H9'B 108.8 . . ?
 C8' C9' C10' 113.7(4) . . ?
 H9'A C9' H9'B 107.7 . . ?
 C10' C9' H9'A 108.8 . . ?
 C10' C9' H9'B 108.8 . . ?
 C9' C10' H10E 108.6 . . ?
 C9' C10' H10F 108.6 . . ?
 H10E C10' H10F 107.6 . . ?
 C11' C10' C9' 114.5(4) . . ?
 C11' C10' H10E 108.6 . . ?
 C11' C10' H10F 108.6 . . ?
 C10' C11' H11E 108.7 . . ?
 C10' C11' H11F 108.7 . . ?
 C10' C11' C12' 114.1(4) . . ?
 H11E C11' H11F 107.6 . . ?
 C12' C11' H11E 108.7 . . ?
 C12' C11' H11F 108.7 . . ?
 C11' C12' H12E 108.8 . . ?
 C11' C12' H12F 108.8 . . ?
 H12E C12' H12F 107.7 . . ?
 C13' C12' C11' 113.8(5) . . ?
 C13' C12' H12E 108.8 . . ?
 C13' C12' H12F 108.8 . . ?
 C14' C13' C12' 177.1(6) . . ?
 C13' C14' C15' 178.5(8) . . ?
 C16' C15' C14' 179.8(7) . . ?
 C15' C16' C17' 179.4(8) . . ?
 C16' C17' H17G 109.5 . . ?
 C16' C17' H17H 109.5 . . ?
 C16' C17' H17I 109.5 . . ?
 H17G C17' H17H 109.5 . . ?
 H17G C17' H17I 109.5 . . ?
 H17H C17' H17I 109.5 . . ?
 C2A S1A C1A 90.98(18) . . ?
 C3A C1A S1A 112.1(3) 2_667 . ?
 C7A C1A S1A 126.1(3) 2_667 . ?
 C7A C1A C3A 121.7(4) 2_667 2_667 ?
 C2A C2A S1A 111.8(5) 2_667 . ?
 C2A C2A C3A 114.7(4) 2_667 . ?
 C3A C2A S1A 133.4(3) . . ?
 C1A C3A C2A 110.3(3) 2_667 . ?
 C1A C3A C4A 117.6(4) 2_667 . ?
 C4A C3A C2A 132.0(3) . . ?
 C3A C4A H4A 120.1 . . ?
 C5A C4A C3A 119.7(4) . . ?
 C5A C4A H4A 120.1 . . ?
 C4A C5A H5A 118.6 . . ?
 C4A C5A C6A 122.7(4) . . ?
 C6A C5A H5A 118.6 . . ?
 C5A C6A C8A 119.7(4) . . ?
 C7A C6A C5A 117.8(4) . . ?
 C7A C6A C8A 122.4(4) . . ?
 C1A C7A H7A 119.8 2_667 . ?
 C6A C7A C1A 120.4(4) . 2_667 ?
 C6A C7A H7A 119.8 . . ?
 C6A C8A H8AA 108.0 . . ?
 C6A C8A H8AB 108.0 . . ?
 C6A C8A C9A 117.3(4) . . ?
 H8AA C8A H8AB 107.2 . . ?
 C9A C8A H8AA 108.0 . . ?
 C9A C8A H8AB 108.0 . . ?
 C8A C9A H9AA 110.2 . . ?
 C8A C9A H9AB 110.2 . . ?
 C8A C9A H9AC 107.8 . . ?
 C8A C9A H9AD 107.8 . . ?
 C8A C9A C10A 108(2) . . ?
 H9AA C9A H9AB 108.5 . . ?
 H9AC C9A H9AD 107.2 . . ?
 C10A C9A H9AA 110.2 . . ?
 C10A C9A H9AB 110.2 . . ?
 C10B C9A C8A 117.9(7) . . ?
 C10B C9A H9AC 107.8 . . ?
 C10B C9A H9AD 107.8 . . ?
 C9A C10A H10A 106.8 . . ?
 C9A C10A H10B 106.8 . . ?
 H10A C10A H10B 106.7 . . ?
 C11A C10A C9A 122(3) . . ?
 C11A C10A H10A 106.8 . . ?
 C11A C10A H10B 106.8 . . ?
 C10A C11A H11A 108.1 . . ?
 C10A C11A H11B 108.1 . . ?
 C10A C11A C12A 117(3) . . ?
 H11A C11A H11B 107.3 . . ?
 C12A C11A H11A 108.1 . . ?
 C12A C11A H11B 108.1 . . ?
 C11A C12A H12A 109.9 . . ?
 C11A C12A H12B 109.9 . . ?
 C11A C12A C13A 108.8(15) . . ?
 H12A C12A H12B 108.3 . . ?
 C13A C12A H12A 109.9 . . ?
 C13A C12A H12B 109.9 . . ?
 C14A C13A C12A 154.0(13) . . ?
 C14A C13A C11B 169.4(11) . . ?
 C13A C14A C15A 178.5(9) . . ?
 C16A C15A C14A 179.3(9) . . ?
 C15A C16A C17A 164.4(17) . . ?
 C15A C16A C17B 175.6(9) . . ?
 C16A C17A H17A 109.5 . . ?
 C16A C17A H17B 109.5 . . ?
 C16A C17A H17C 109.5 . . ?
 H17A C17A H17B 109.5 . . ?
 H17A C17A H17C 109.5 . . ?
 H17B C17A H17C 109.5 . . ?
 C1 S1 C2 90.6(2) . . ?
 C1 C1 S1 112.7(5) 2_675 . ?
 C1 C1 C3 113.6(5) 2_675 2_675 ?
 C3 C1 S1 133.7(3) 2_675 . ?
 C3 C2 S1 112.4(3) . . ?
 C7 C2 S1 125.1(3) . . ?
 C7 C2 C3 122.5(4) . . ?
 C2 C3 C1 110.7(4) . 2_675 ?
 C4 C3 C1 131.5(4) . 2_675 ?
 C4 C3 C2 117.8(4) . . ?
 C3 C4 H4 120.3 . . ?
 C5 C4 C3 119.5(4) . . ?
 C5 C4 H4 120.3 . . ?
 C4 C5 H5 118.6 . . ?
 C4 C5 C6 122.9(5) . . ?
 C6 C5 H5 118.6 . . ?
 C5 C6 C8 121.4(5) . . ?
 C7 C6 C5 118.2(5) . . ?
 C7 C6 C8 120.4(4) . . ?
 C2 C7 C6 119.1(4) . . ?
 C2 C7 H7 120.5 . . ?
 C6 C7 H7 120.5 . . ?
 C6 C8 H8A 109.2 . . ?
 C6 C8 H8B 109.2 . . ?
 C6 C8 C9 112.2(4) . . ?
 H8A C8 H8B 107.9 . . ?
 C9 C8 H8A 109.2 . . ?
 C9 C8 H8B 109.2 . . ?
 C8 C9 H9A 108.5 . . ?
 C8 C9 H9B 108.5 . . ?
 H9A C9 H9B 107.5 . . ?
 C10 C9 C8 115.2(5) . . ?
 C10 C9 H9A 108.5 . . ?
 C10 C9 H9B 108.5 . . ?
 C9 C10 H10G 109.2 . . ?
 C9 C10 H10H 109.2 . . ?
 C9 C10 C11 112.2(6) . . ?
 H10G C10 H10H 107.9 . . ?
 C11 C10 H10G 109.2 . . ?
 C11 C10 H10H 109.2 . . ?
 H12G C12 H12H 107.5 . . ?
 C13 C12 H12G 108.6 . . ?
 C13 C12 H12H 108.6 . . ?
 C11 C12 H12G 108.6 . . ?
 C11 C12 H12H 108.6 . . ?
 C11 C12 C13 114.8(8) . . ?
 C14 C13 C12 175.4(10) . . ?
 C13 C14 C15 178.8(10) . . ?
 C16 C15 C14 178.8(7) . . ?
 C15 C16 C17 178.6(8) . . ?
 C16 C17 H17J 109.5 . . ?
 C16 C17 H17K 109.5 . . ?
 C16 C17 H17L 109.5 . . ?
 H17J C17 H17K 109.5 . . ?
 H17J C17 H17L 109.5 . . ?
 H17K C17 H17L 109.5 . . ?
 C2" S1" C1" 90.73(19) . . ?
 C3" C1" S1" 112.4(3) 2_565 . ?
 C7" C1" S1" 125.0(3) 2_565 . ?
 C7" C1" C3" 122.5(4) 2_565 2_565 ?
 C2" C2" S1" 111.7(4) 2_565 . ?
 C2" C2" C3" 114.5(4) 2_565 . ?
 C3" C2" S1" 133.7(3) . . ?
 C1" C3" C2" 110.6(4) 2_565 . ?
 C4" C3" C1" 117.9(4) . 2_565 ?
 C4" C3" C2" 131.5(4) . . ?
 C3" C4" H4" 120.1 . . ?
 C5" C4" C3" 119.9(4) . . ?
 C5" C4" H4" 120.1 . . ?
 C4" C5" H5" 119.2 . . ?
 C4" C5" C6" 121.6(4) . . ?
 C6" C5" H5" 119.2 . . ?
 C5" C6" C8" 120.1(4) . . ?
 C7" C6" C5" 119.0(4) . . ?
 C7" C6" C8" 121.0(4) . . ?
 C1" C7" H7" 120.5 2_565 . ?
 C6" C7" C1" 119.1(4) . 2_565 ?
 C6" C7" H7" 120.5 . . ?
 C6" C8" H8"A 108.6 . . ?
 C6" C8" H8"B 108.6 . . ?
 H8"A C8" H8"B 107.6 . . ?
 C9" C8" C6" 114.6(4) . . ?
 C9" C8" H8"A 108.6 . . ?
 C9" C8" H8"B 108.6 . . ?
 C8" C9" H9"A 108.9 . . ?
 C8" C9" H9"B 108.9 . . ?
 C8" C9" C10" 113.5(4) . . ?
 H9"A C9" H9"B 107.7 . . ?
 C10" C9" H9"A 108.9 . . ?
 C10" C9" H9"B 108.9 . . ?
 C9" C10" H10I 108.4 . . ?
 C9" C10" H10J 108.4 . . ?
 H10I C10" H10J 107.5 . . ?
 C11" C10" C9" 115.4(5) . . ?
 C11" C10" H10I 108.4 . . ?
 C11" C10" H10J 108.4 . . ?
 C10" C11" H11I 108.8 . . ?
 C10" C11" H11J 108.8 . . ?
 C10" C11" C12" 113.9(5) . . ?
 H11I C11" H11J 107.7 . . ?
 C12" C11" H11I 108.8 . . ?
 C12" C11" H11J 108.8 . . ?
 C11" C12" H12I 109.0 . . ?
 C11" C12" H12J 109.0 . . ?
 H12I C12" H12J 107.8 . . ?
 C13" C12" C11" 113.1(5) . . ?
 C13" C12" H12I 109.0 . . ?
 C13" C12" H12J 109.0 . . ?
 C14" C13" C12" 177.2(7) . . ?
 C13" C14" C15" 179.3(7) . . ?
 C16" C15" C14" 179.6(9) . . ?
 C15" C16" C17" 179.3(7) . . ?
 C16" C17" H17M 109.5 . . ?
 C16" C17" H17N 109.5 . . ?
 C16" C17" H17O 109.5 . . ?
 H17M C17" H17N 109.5 . . ?
 H17M C17" H17O 109.5 . . ?
 H17N C17" H17O 109.5 . . ?
 H12C C12B H12D 108.0 . . ?
 C11B C12B H12C 109.4 . . ?
 C11B C12B H12D 109.4 . . ?
 C11B C12B C10B 111.2(7) . . ?
 C10B C12B H12C 109.4 . . ?
 C10B C12B H12D 109.4 . . ?
 C13A C11B H11C 110.1 . . ?
 C13A C11B H11D 110.1 . . ?
 C12B C11B C13A 107.9(8) . . ?
 C12B C11B H11C 110.1 . . ?
 C12B C11B H11D 110.1 . . ?
 H11C C11B H11D 108.4 . . ?
 C9A C10B C12B 112.6(9) . . ?
 C9A C10B H10C 109.1 . . ?
 C9A C10B H10D 109.1 . . ?
 C12B C10B H10C 109.1 . . ?
 C12B C10B H10D 109.1 . . ?
 H10C C10B H10D 107.8 . . ?
 C16A C17B H17D 109.5 . . ?
 C16A C17B H17E 109.5 . . ?
 C16A C17B H17F 109.5 . . ?
 H17D C17B H17E 109.5 . . ?
 H17D C17B H17F 109.5 . . ?
 H17E C17B H17F 109.5 . . ?
 C10 C11 H11G 109.1 . . ?
 C10 C11 H11H 109.1 . . ?
 C12 C11 C10 112.5(7) . . ?
 C12 C11 H11G 109.1 . . ?
 C12 C11 H11H 109.1 . . ?
 H11G C11 H11H 107.8 . . ?

loop_
  _geom_torsion_atom_site_label_1
  _geom_torsion_atom_site_label_2
  _geom_torsion_atom_site_label_3
  _geom_torsion_atom_site_label_4
  _geom_torsion
  _geom_torsion_site_symmetry_1
  _geom_torsion_site_symmetry_2
  _geom_torsion_site_symmetry_3
  _geom_torsion_site_symmetry_4
  _geom_torsion_publ_flag
 S1' C2' C3' C1' -0.9(4) . . . 2_757 ?
 S1' C2' C3' C4' 177.8(3) . . . . ?
 S1' C2' C7' C6' -177.3(3) . . . . ?
 C1' S1' C2' C3' -0.5(3) . . . . ?
 C1' S1' C2' C7' 177.0(4) . . . . ?
 C1' C3' C4' C5' 178.5(4) 2_757 . . . ?
 C2' S1' C1' C1' 1.8(4) . . . 2_757 ?
 C2' S1' C1' C3' 178.4(4) . . . 2_757 ?
 C2' C3' C4' C5' 0.1(6) . . . . ?
 C3' C2' C7' C6' 0.1(6) . . . . ?
 C3' C4' C5' C6' -0.6(6) . . . . ?
 C4' C5' C6' C7' 0.8(7) . . . . ?
 C4' C5' C6' C8' -177.6(4) . . . . ?
 C5' C6' C7' C2' -0.5(6) . . . . ?
 C5' C6' C8' C9' 171.2(5) . . . . ?
 C6' C8' C9' C10' -173.3(5) . . . . ?
 C7' C2' C3' C1' -178.6(4) . . . 2_757 ?
 C7' C2' C3' C4' 0.1(6) . . . . ?
 C7' C6' C8' C9' -7.1(8) . . . . ?
 C8' C6' C7' C2' 177.8(4) . . . . ?
 C8' C9' C10' C11' -173.9(5) . . . . ?
 C9' C10' C11' C12' -176.5(5) . . . . ?
 C10' C11' C12' C13' -175.8(6) . . . . ?
 S1A C2A C3A C1A 178.8(3) . . . 2_667 ?
 S1A C2A C3A C4A 1.5(7) . . . . ?
 C1A S1A C2A C2A -1.6(4) . . . 2_667 ?
 C1A S1A C2A C3A -179.1(4) . . . . ?
 C1A C3A C4A C5A 1.0(6) 2_667 . . . ?
 C2A S1A C1A C3A 0.9(3) . . . 2_667 ?
 C2A S1A C1A C7A -177.9(4) . . . 2_667 ?
 C2A C2A C3A C1A 1.3(5) 2_667 . . 2_667 ?
 C2A C2A C3A C4A -176.0(4) 2_667 . . . ?
 C2A C3A C4A C5A 178.2(4) . . . . ?
 C3A C4A C5A C6A -0.6(7) . . . . ?
 C4A C5A C6A C7A 0.2(7) . . . . ?
 C4A C5A C6A C8A -177.6(4) . . . . ?
 C5A C6A C7A C1A -0.3(6) . . . 2_667 ?
 C5A C6A C8A C9A 179.1(5) . . . . ?
 C6A C8A C9A C10A -161.9(19) . . . . ?
 C6A C8A C9A C10B -179.4(7) . . . . ?
 C7A C6A C8A C9A 1.5(7) . . . . ?
 C8A C6A C7A C1A 177.4(4) . . . 2_667 ?
 C8A C9A C10A C11A 174(3) . . . . ?
 C8A C9A C10B C12B -173.4(8) . . . . ?
 C9A C10A C11A C12A 69(5) . . . . ?
 C10A C11A C12A C13A 175(2) . . . . ?
 C11A C12A C13A C14A 142(2) . . . . ?
 C14A C13A C11B C12B -143(5) . . . . ?
 S1 C2 C3 C1 -0.6(4) . . . 2_675 ?
 S1 C2 C3 C4 -179.6(3) . . . . ?
 S1 C2 C7 C6 179.1(3) . . . . ?
 C1 S1 C2 C3 0.0(3) . . . . ?
 C1 S1 C2 C7 -178.5(3) . . . . ?
 C1 C3 C4 C5 -177.4(4) 2_675 . . . ?
 C2 S1 C1 C1 0.6(4) . . . 2_675 ?
 C2 S1 C1 C3 179.2(4) . . . 2_675 ?
 C2 C3 C4 C5 1.4(6) . . . . ?
 C3 C2 C7 C6 0.7(6) . . . . ?
 C3 C4 C5 C6 -1.5(7) . . . . ?
 C4 C5 C6 C7 1.1(7) . . . . ?
 C4 C5 C6 C8 -177.8(4) . . . . ?
 C5 C6 C7 C2 -0.7(6) . . . . ?
 C5 C6 C8 C9 102.8(5) . . . . ?
 C6 C8 C9 C10 177.5(6) . . . . ?
 C7 C2 C3 C1 178.0(3) . . . 2_675 ?
 C7 C2 C3 C4 -1.1(6) . . . . ?
 C7 C6 C8 C9 -76.1(6) . . . . ?
 C8 C6 C7 C2 178.3(4) . . . . ?
 C8 C9 C10 C11 -174.7(7) . . . . ?
 C9 C10 C11 C12 176.9(9) . . . . ?
 C13 C12 C11 C10 -176.5(8) . . . . ?
 S1" C2" C3" C1" 179.2(3) . . . 2_565 ?
 S1" C2" C3" C4" -1.8(7) . . . . ?
 C1" S1" C2" C2" -1.2(4) . . . 2_565 ?
 C1" S1" C2" C3" -178.9(4) . . . . ?
 C1" C3" C4" C5" 2.2(6) 2_565 . . . ?
 C2" S1" C1" C3" 0.3(3) . . . 2_565 ?
 C2" S1" C1" C7" 177.7(3) . . . 2_565 ?
 C2" C2" C3" C1" 1.5(5) 2_565 . . 2_565 ?
 C2" C2" C3" C4" -179.5(4) 2_565 . . . ?
 C2" C3" C4" C5" -176.7(4) . . . . ?
 C3" C4" C5" C6" -0.1(6) . . . . ?
 C4" C5" C6" C7" -2.1(6) . . . . ?
 C4" C5" C6" C8" 178.2(4) . . . . ?
 C5" C6" C7" C1" 2.0(6) . . . 2_565 ?
 C5" C6" C8" C9" 103.9(5) . . . . ?
 C6" C8" C9" C10" -179.0(5) . . . . ?
 C7" C6" C8" C9" -75.8(6) . . . . ?
 C8" C6" C7" C1" -178.3(4) . . . 2_565 ?
 C8" C9" C10" C11" -172.7(5) . . . . ?
 C9" C10" C11" C12" -179.3(5) . . . . ?
 C10" C11" C12" C13" -175.7(6) . . . . ?
 C11B C12B C10B C9A -167.3(10) . . . . ?
 C10B C12B C11B C13A -176.7(9) . . . . ?

_shelx_res_file
;
TITL 20240150 in P-1 #2
    20240150.res
    created by SHELXL-2016/6 at 16:42:40 on 22-Feb-2024
CELL 1.54184 10.371021 10.610333 27.670878 79.1007 82.0194 70.123
ZERR 4 0.000516 0.000545 0.001377 0.0043 0.0042 0.0046
LATT 1

SFAC C H S
UNIT 136 128 8
DFIX 1.64 C11A C12A
DFIX 1.54 C11A C12A
DFIX 1.54 C12A C13A
DFIX 1.54 C9A C10A
DFIX 1.54 C12 C11
DFIX 1.54 C11 C10
DFIX 1.45 C17B C16A
DFIX 1.45 C16A C17A
DFIX 1.54 C12A C13A
EADP C12A C12B
EADP C11A C11B
EADP C10A C10B
EADP C17A C17B
EADP C12 C11

L.S. 14 0 0
PLAN  20
REM reset to P-1 #2
BOND $h
MORE -1
CONF
fmap 2
acta
SHEL 999 0.837
REM <HKL>E:/DATA/2024/cailiao/lihuaqing/20240150/20240150.hkl</HKL>

WGHT    0.158200
FVAR       2.88347   0.25215
S1'   3    0.895647    0.177713    0.955104    11.00000    0.05629    0.03045 =
         0.07202   -0.00086   -0.01637   -0.00434
C1'   1    0.972099    0.064417    1.005563    11.00000    0.03249    0.03283 =
         0.07303   -0.00259   -0.00874   -0.00832
C2'   1    0.937193    0.044821    0.920686    11.00000    0.03712    0.04023 =
         0.07051   -0.00162   -0.00416   -0.00841
C3'   1    1.008184   -0.082057    0.946692    11.00000    0.03578    0.03471 =
         0.06471   -0.00449   -0.00231   -0.00860
C4'   1    1.043202   -0.197984    0.923713    11.00000    0.04745    0.03402 =
         0.07477   -0.01012   -0.00847   -0.00524
AFIX  43
H4'   2    1.089958   -0.282770    0.940340    11.00000   -1.20000
AFIX   0
C5'   1    1.008140   -0.185322    0.876836    11.00000    0.05304    0.04656 =
         0.07845   -0.01803   -0.00261   -0.01194
AFIX  43
H5'   2    1.032429   -0.262346    0.861768    11.00000   -1.20000
AFIX   0
C6'   1    0.936019   -0.058492    0.850611    11.00000    0.04790    0.05345 =
         0.06299   -0.00745   -0.00284   -0.01063
C7'   1    0.901648    0.056257    0.873156    11.00000    0.05541    0.04344 =
         0.06911    0.00316   -0.01098   -0.01101
AFIX  43
H7'   2    0.854786    0.140789    0.856381    11.00000   -1.20000
AFIX   0
C8'   1    0.896978   -0.055561    0.799889    11.00000    0.07683    0.07064 =
         0.07495   -0.02194   -0.01364   -0.00910
AFIX  23
H8'A  2    0.981231   -0.081676    0.778620    11.00000   -1.20000
H8'B  2    0.854047   -0.124904    0.802178    11.00000   -1.20000
AFIX   0
C9'   1    0.802948    0.074610    0.774589    11.00000    0.08168    0.06698 =
         0.06725   -0.00636   -0.01425   -0.00944
AFIX  23
H9'A  2    0.849616    0.142037    0.767953    11.00000   -1.20000
H9'B  2    0.722005    0.107139    0.796780    11.00000   -1.20000
AFIX   0
C10'  1    0.757663    0.061255    0.726517    11.00000    0.09100    0.07056 =
         0.06794   -0.01494   -0.01671   -0.01434
AFIX  23
H10E  2    0.838705    0.019347    0.705811    11.00000   -1.20000
H10F  2    0.702723    0.001012    0.733719    11.00000   -1.20000
AFIX   0
C11'  1    0.676314    0.192091    0.698246    11.00000    0.09516    0.07501 =
         0.07615   -0.01358   -0.02003   -0.01896
AFIX  23
H11E  2    0.733207    0.250325    0.689232    11.00000   -1.20000
H11F  2    0.598191    0.236706    0.719574    11.00000   -1.20000
AFIX   0
C12'  1    0.624294    0.177012    0.651865    11.00000    0.09852    0.08155 =
         0.08339   -0.00964   -0.02675   -0.01662
AFIX  23
H12E  2    0.701615    0.126529    0.631604    11.00000   -1.20000
H12F  2    0.561828    0.124502    0.661064    11.00000   -1.20000
AFIX   0
C13'  1    0.553738    0.305385    0.622672    11.00000    0.09263    0.08614 =
         0.07357   -0.00958   -0.02616   -0.02208
C14'  1    0.496507    0.414386    0.600023    11.00000    0.08669    0.08174 =
         0.08011   -0.01276   -0.02097   -0.02209
C15'  1    0.433971    0.539247    0.573225    11.00000    0.09096    0.08071 =
         0.08512   -0.00767   -0.02014   -0.02605
C16'  1    0.380145    0.646764    0.550299    11.00000    0.09825    0.08034 =
         0.10065   -0.00244   -0.02509   -0.03065
C17'  1    0.314333    0.777959    0.522929    11.00000    0.11152    0.09158 =
         0.11891    0.00696   -0.04131   -0.02583
AFIX 137
H17G  2    0.329790    0.772943    0.488222    11.00000   -1.50000
H17H  2    0.352068    0.842843    0.530039    11.00000   -1.50000
H17I  2    0.217292    0.805506    0.532288    11.00000   -1.50000
AFIX   0

S1A   3    0.601514    0.319275    1.043826    11.00000    0.05511    0.02992 =
         0.08040   -0.00150   -0.01484   -0.00526
C1A   1    0.564388    0.448546    1.079741    11.00000    0.04109    0.03240 =
         0.07685   -0.00274   -0.00573   -0.00973
C2A   1    0.526551    0.435512    0.994324    11.00000    0.02844    0.02940 =
         0.08693   -0.00444   -0.00873   -0.00511
C3A   1    0.505515    0.423436    0.945931    11.00000    0.03534    0.03249 =
         0.07729   -0.00293   -0.00602   -0.01099
C4A   1    0.536819    0.310008    0.921581    11.00000    0.04958    0.03384 =
         0.07767   -0.00642   -0.00844   -0.00759
AFIX  43
H4A   2    0.581568    0.223613    0.937522    11.00000   -1.20000
AFIX   0
C5A   1    0.501223    0.327525    0.874597    11.00000    0.05260    0.04172 =
         0.08574   -0.01374   -0.00081   -0.01229
AFIX  43
H5A   2    0.523399    0.251772    0.858941    11.00000   -1.20000
AFIX   0
C6A   1    0.432173    0.455723    0.848738    11.00000    0.05474    0.04970 =
         0.07391   -0.00683   -0.00215   -0.01773
C7A   1    0.400522    0.567027    0.872489    11.00000    0.05527    0.03930 =
         0.07241   -0.00107   -0.00565   -0.00880
AFIX  43
H7A   2    0.355363    0.652991    0.856317    11.00000   -1.20000
AFIX   0
C8A   1    0.391417    0.466394    0.797986    11.00000    0.08021    0.05901 =
         0.07399   -0.00764   -0.00238   -0.01781
AFIX  23
H8AA  2    0.333914    0.409865    0.799871    11.00000   -1.20000
H8AB  2    0.474092    0.428500    0.777296    11.00000   -1.20000
AFIX   0
C9A   1    0.316579    0.604845    0.772655    11.00000    0.11227    0.07240 =
         0.06616   -0.00933   -0.00395    0.00442
PART 1
AFIX  23
H9AA  2    0.380642    0.654019    0.759712    21.00000   -1.20000
H9AB  2    0.248708    0.655568    0.795746    21.00000   -1.20000
AFIX  23
PART 0
PART 2
H9AC  2    0.234597    0.643009    0.793611   -21.00000   -1.20000
H9AD  2    0.374615    0.660956    0.770546   -21.00000   -1.20000
AFIX   0
PART 0
PART 1
C10A  1    0.244500    0.586599    0.729587    21.00000    0.09576    0.09374 =
         0.07111    0.00716   -0.01673   -0.02331
AFIX  23
H10A  2    0.316876    0.540019    0.706757    21.00000   -1.20000
H10B  2    0.193421    0.525028    0.743660    21.00000   -1.20000
AFIX   0
C11A  1    0.146645    0.707383    0.698656    21.00000    0.18403    0.08294 =
         0.09943   -0.00949   -0.07394   -0.02616
AFIX  23
H11A  2    0.077160    0.759183    0.721052    21.00000   -1.20000
H11B  2    0.099972    0.672387    0.678969    21.00000   -1.20000
AFIX   0
C12A  1    0.212720    0.807628    0.662915    21.00000    0.09982    0.08714 =
         0.08342   -0.01961   -0.01514   -0.01725
AFIX  23
H12A  2    0.286022    0.757736    0.641142    21.00000   -1.20000
H12B  2    0.251490    0.851876    0.681969    21.00000   -1.20000
AFIX   0
PART 0
C13A  1    0.096181    0.918373    0.631174    11.00000    0.15326    0.08325 =
         0.11946    0.00239   -0.00399   -0.00662
C14A  1    0.040340    1.027819    0.611648    11.00000    0.11504    0.07969 =
         0.11576   -0.00727   -0.01048   -0.01935
C15A  1   -0.023909    1.155646    0.587518    11.00000    0.09891    0.07630 =
         0.10533   -0.00972   -0.00946   -0.02813
C16A  1   -0.080310    1.265348    0.567029    11.00000    0.10024    0.07532 =
         0.11514   -0.00610   -0.02086   -0.02439
PART 1
C17A  1   -0.165838    1.406033    0.555342    21.00000    0.10559    0.06992 =
         0.08917   -0.00975   -0.01419   -0.02029
AFIX 137
H17A  2   -0.209009    1.417714    0.525548    21.00000   -1.50000
H17B  2   -0.109762    1.463732    0.550820    21.00000   -1.50000
H17C  2   -0.235184    1.429491    0.581944    21.00000   -1.50000
AFIX   0

PART 0
S1    3    0.707976    0.915621    0.013991    11.00000    0.03683    0.05277 =
         0.08710   -0.01679   -0.00032   -0.00707
C1    1    0.555664    0.967478   -0.014508    11.00000    0.03987    0.03062 =
         0.07922   -0.00712    0.00134   -0.01006
C2    1    0.619379    0.981520    0.066668    11.00000    0.04796    0.03577 =
         0.08173   -0.00831    0.00355   -0.01488
C3    1    0.477201    1.041236    0.061930    11.00000    0.04427    0.03230 =
         0.08372   -0.00694    0.00240   -0.01421
C4    1    0.394828    1.098615    0.101783    11.00000    0.05421    0.04969 =
         0.07990   -0.01211    0.00297   -0.01123
AFIX  43
H4    2    0.300155    1.137183    0.100282    11.00000   -1.20000
AFIX   0
C5    1    0.454526    1.097585    0.142976    11.00000    0.06081    0.05488 =
         0.07765   -0.01096    0.00535   -0.00982
AFIX  43
H5    2    0.398783    1.138063    0.168878    11.00000   -1.20000
AFIX   0
C6    1    0.596536    1.037989    0.147880    11.00000    0.06871    0.04208 =
         0.07778   -0.00503   -0.00397   -0.01413
C7    1    0.679486    0.979850    0.108645    11.00000    0.05564    0.04298 =
         0.09076   -0.00773   -0.01077   -0.01355
AFIX  43
H7    2    0.773960    0.940388    0.110515    11.00000   -1.20000
AFIX   0
C8    1    0.657755    1.034331    0.194266    11.00000    0.08833    0.05855 =
         0.08321   -0.00895   -0.01194   -0.01013
AFIX  23
H8A   2    0.593545    1.101140    0.213132    11.00000   -1.20000
H8B   2    0.741153    1.058504    0.185726    11.00000   -1.20000
AFIX   0
C9    1    0.691360    0.895555    0.225982    11.00000    0.12868    0.06446 =
         0.09543   -0.00551   -0.02897   -0.01364
AFIX  23
H9A   2    0.606818    0.873749    0.235207    11.00000   -1.20000
H9B   2    0.751519    0.828897    0.206192    11.00000   -1.20000
AFIX   0
C10   1    0.757029    0.882751    0.270958    11.00000    0.14730    0.09097 =
         0.10231    0.00833   -0.03889   -0.01024
AFIX  23
H10G  2    0.693741    0.942298    0.292610    11.00000   -1.20000
H10H  2    0.837702    0.911549    0.262402    11.00000   -1.20000
AFIX   0
C12   1    0.868491    0.720212    0.339868    11.00000    0.22088    0.09270 =
         0.12604   -0.00034   -0.06177   -0.00925
AFIX  23
H12G  2    0.806890    0.777078    0.362689    11.00000   -1.20000
H12H  2    0.946031    0.753344    0.329797    11.00000   -1.20000
AFIX   0
C13   1    0.919775    0.579240    0.366348    11.00000    0.16218    0.08572 =
         0.11630    0.00122   -0.03826   -0.02017
C14   1    0.968183    0.470168    0.387359    11.00000    0.12433    0.08839 =
         0.10100   -0.00409   -0.02822   -0.03120
C15   1    1.027795    0.342203    0.411868    11.00000    0.09606    0.07958 =
         0.09537   -0.00520   -0.02014   -0.02371
C16   1    1.080394    0.231955    0.433782    11.00000    0.10563    0.07541 =
         0.10569   -0.00815   -0.01776   -0.03326
C17   1    1.145456    0.096981    0.459220    11.00000    0.10908    0.07716 =
         0.12424   -0.00356   -0.02026   -0.02794
AFIX 137
H17J  2    1.118475    0.032592    0.446348    11.00000   -1.50000
H17K  2    1.117459    0.093369    0.493873    11.00000   -1.50000
H17L  2    1.243583    0.075466    0.454310    11.00000   -1.50000
AFIX   0

S1"   3   -0.208343    0.582044   -0.013405    11.00000    0.03388    0.05162 =
         0.07921   -0.01473   -0.00410   -0.00472
C1"   1   -0.119261    0.516400   -0.066363    11.00000    0.04179    0.03114 =
         0.07538   -0.00502   -0.00477   -0.00828
C2"   1   -0.055486    0.532664    0.014908    11.00000    0.03543    0.03255 =
         0.07409   -0.00457   -0.00454   -0.00967
C3"   1   -0.022968    0.541897    0.061829    11.00000    0.03987    0.03459 =
         0.06861   -0.00705    0.00109   -0.00997
C4"   1   -0.105232    0.598324    0.101589    11.00000    0.04602    0.05217 =
         0.07376   -0.01071   -0.00064   -0.01080
AFIX  43
H4"   2   -0.200086    0.634932    0.100237    11.00000   -1.20000
AFIX   0
C5"   1   -0.045634    0.599844    0.143115    11.00000    0.05510    0.05770 =
         0.06819   -0.01075    0.00464   -0.00820
AFIX  43
H5"   2   -0.101522    0.637878    0.169455    11.00000   -1.20000
AFIX   0
C6"   1    0.097595    0.545217    0.146490    11.00000    0.05907    0.04686 =
         0.07034   -0.00355   -0.00834   -0.01530
C7"   1    0.179796    0.484780    0.107913    11.00000    0.04904    0.04288 =
         0.07473   -0.00751   -0.01184   -0.00776
AFIX  43
H7"   2    0.274288    0.445483    0.109774    11.00000   -1.20000
AFIX   0
C8"   1    0.159183    0.552471    0.191748    11.00000    0.07714    0.06101 =
         0.07912   -0.01140   -0.01744   -0.01361
AFIX  23
H8"A  2    0.238893    0.582007    0.181273    11.00000   -1.20000
H8"B  2    0.092469    0.620659    0.209426    11.00000   -1.20000
AFIX   0
C9"   1    0.201742    0.422491    0.226317    11.00000    0.10138    0.06639 =
         0.07774   -0.00706   -0.02112   -0.02436
AFIX  23
H9"A  2    0.269970    0.354508    0.208971    11.00000   -1.20000
H9"B  2    0.122568    0.391960    0.236538    11.00000   -1.20000
AFIX   0
C10"  1    0.261037    0.433343    0.271910    11.00000    0.08585    0.07597 =
         0.07949   -0.00305   -0.01923   -0.01960
AFIX  23
H10I  2    0.331924    0.475567    0.261434    11.00000   -1.20000
H10J  2    0.188795    0.493030    0.291181    11.00000   -1.20000
AFIX   0
C11"  1    0.321651    0.301548    0.304756    11.00000    0.10389    0.07903 =
         0.08666   -0.00147   -0.02997   -0.02254
AFIX  23
H11I  2    0.395071    0.242004    0.285816    11.00000   -1.20000
H11J  2    0.251332    0.258575    0.315177    11.00000   -1.20000
AFIX   0
C12"  1    0.378385    0.316642    0.350247    11.00000    0.09256    0.08491 =
         0.08500   -0.00130   -0.02753   -0.02200
AFIX  23
H12I  2    0.443900    0.365488    0.340030    11.00000   -1.20000
H12J  2    0.303682    0.370326    0.370567    11.00000   -1.20000
AFIX   0
C13"  1    0.445271    0.188135    0.379529    11.00000    0.09021    0.08805 =
         0.08026   -0.00056   -0.02446   -0.03040
C14"  1    0.502513    0.080677    0.401710    11.00000    0.09082    0.08608 =
         0.07865   -0.00406   -0.02240   -0.03263
C15"  1    0.568297   -0.045785    0.427780    11.00000    0.09824    0.08148 =
         0.08642    0.00433   -0.02616   -0.02936
C16"  1    0.623597   -0.152465    0.450079    11.00000    0.09970    0.08023 =
         0.09776   -0.00617   -0.02723   -0.02987
C17"  1    0.692515   -0.285424    0.477119    11.00000    0.12350    0.08022 =
         0.12302    0.00741   -0.04204   -0.02486
AFIX 137
H17M  2    0.786532   -0.317333    0.463954    11.00000   -1.50000
H17N  2    0.646746   -0.347890    0.473830    11.00000   -1.50000
H17O  2    0.689656   -0.278620    0.511383    11.00000   -1.50000
AFIX   0

PART 2
C12B  1    0.213573    0.764354    0.698295   -21.00000    0.09982    0.08714 =
         0.08342   -0.01961   -0.01514   -0.01725
AFIX  23
H12C  2    0.147783    0.815300    0.721833   -21.00000   -1.20000
H12D  2    0.286517    0.804364    0.689215   -21.00000   -1.20000
AFIX   0
C11B  1    0.144744    0.773533    0.653930   -21.00000    0.18403    0.08294 =
         0.09943   -0.00949   -0.07394   -0.02616
AFIX  23
H11C  2    0.067486    0.739563    0.662919   -21.00000   -1.20000
H11D  2    0.208551    0.719602    0.630731   -21.00000   -1.20000
AFIX   0
C10B  1    0.274079    0.616887    0.722361   -21.00000    0.09576    0.09374 =
         0.07111    0.00716   -0.01673   -0.02331
AFIX  23
H10C  2    0.206171    0.571450    0.724438   -21.00000   -1.20000
H10D  2    0.353301    0.571340    0.701654   -21.00000   -1.20000
AFIX   0
C17B  1   -0.142786    1.398409    0.538324   -21.00000    0.10559    0.06992 =
         0.08917   -0.00975   -0.01419   -0.02029
AFIX 137
H17D  2   -0.118308    1.465736    0.550330   -21.00000   -1.50000
H17E  2   -0.241019    1.420235    0.541625   -21.00000   -1.50000
H17F  2   -0.110024    1.396561    0.504184   -21.00000   -1.50000
AFIX   0

PART 0
C11   1    0.800596    0.734328    0.298985    11.00000    0.22088    0.09270 =
         0.12604   -0.00034   -0.06177   -0.00925
AFIX  23
H11G  2    0.719220    0.707336    0.309072    11.00000   -1.20000
H11H  2    0.859805    0.674164    0.276730    11.00000   -1.20000
AFIX   0
HKLF 4


REM  20240150 in P-1 #2
REM R1 =  0.0832 for    4982 Fo > 4sig(Fo)  and  0.1323 for all   10020 data
REM    661 parameters refined using      9 restraints

END

WGHT      0.1582      0.0000

REM Highest difference peak  0.766,  deepest hole -0.279,  1-sigma level  0.087
Q1    1   0.5967  0.8207  0.0445  11.00000  0.05    0.77
Q2    1  -0.1034  0.6756 -0.0458  11.00000  0.05    0.75
Q3    1   0.7927  0.0817  0.9856  11.00000  0.05    0.73
Q4    1   0.7109  0.4172  1.0143  11.00000  0.05    0.72
Q5    1   0.5149  0.4542  0.9396  11.00000  0.05    0.46
Q6    1   0.6093  0.3446  1.0104  11.00000  0.05    0.45
Q7    1   1.0149 -0.0419  0.9397  11.00000  0.05    0.44
Q8    1   0.9670  0.0323  1.0116  11.00000  0.05    0.43
Q9    1   0.9281  0.1023  0.9358  11.00000  0.05    0.42
Q10   1   0.1140  0.4603  0.1248  11.00000  0.05    0.42
Q11   1   0.5259  0.9504 -0.0084  11.00000  0.05    0.42
Q12   1   0.9200 -0.0249  0.8565  11.00000  0.05    0.42
Q13   1   0.5701  0.4017  1.0657  11.00000  0.05    0.41
Q14   1   0.8874  0.1540  0.9900  11.00000  0.05    0.41
Q15   1  -0.0221  0.5519  0.0074  11.00000  0.05    0.39
Q16   1  -0.0767  0.5451 -0.0773  11.00000  0.05    0.39
Q17   1   0.0417  0.5507  0.1494  11.00000  0.05    0.39
Q18   1   0.6139  0.9573  0.1240  11.00000  0.05    0.39
Q19   1   0.5456  1.0463  0.1519  11.00000  0.05    0.38
Q20   1   0.5752  0.9525  0.0778  11.00000  0.05    0.38
;
_shelx_res_checksum               9564
_shelx_hkl_file
;
   0   0  -3 70833.6 1052.99   1
   0   0  -3 74928.4 1143.61   3
   0   0  -4 1008.31 164.565   3
   0   0   4 902.351 175.957   6
   0   0  -4 817.580 137.030   1
   0   0  -5 14097.7 629.249   1
   0   0  -5 14947.7 677.991   3
   0   0   6 4877.70 357.718   7
   0   0  -6 6011.52 466.235   3
   0   0  -6 5346.10 411.581   1
   0   0   6 5676.22 526.960   6
   0   0   7 17601.4 947.680   6
   0   0  -7 17459.4 822.238   3
   0   0   7 15131.6 647.934   7
   0   0  -7 16863.7 788.421   1
   0   0   8 59.4933 137.266   6
   0   0  -8 276.798 138.736   1
   0   0   8 178.137 87.5761   7
   0   0  -8-37.2948 90.3877   3
   0   0  -9 1423.42 279.692   3
   0   0  -9 1495.20 279.676   1
   0   0   9 1273.88 213.583   7
   0   0   9 1461.08 312.608   6
   0   0 -10 340.026 143.386   1
   0   0 -10 54.8696 68.8614   3
   0   0  10 213.667 158.535   6
   0   0  10 67.7271 66.1012   7
   0   0 -11 1083.99 283.073   1
   0   0  11 1122.53 211.989   7
   0   0  11 1584.28 364.900   6
   0   0 -11 1306.49 289.665   3
   0   0 -12 33598.0 1487.21   3
   0   0  12 29251.4 1161.63   7
   0   0 -12 32652.1 1478.84   1
   0   0 -13 4746.47 577.960   1
   0   0  13 4426.58 468.955   7
   0   0  13 4744.90 640.778   6
   0   0 -13 4449.49 568.945   3
   0   0 -14 36653.2 1683.79   3
   0   0  14 33495.6 1348.40   7
   0   0 -14 35207.6 1640.80   1
   0   0 -15 9707.14 892.694   3
   0   0  15 9109.56 726.984   7
   0   0 -15 9198.19 874.142   1
   0   0 -16 330.882 178.640   1
   0   0 -16 336.844 192.702   3
   0   0 -17 1609.98 392.009   1
   0   0 -17 1251.39 337.608   3
   0   0 -18 1020.45 336.201   1
   0   0 -18 1023.74 337.185   3
   0   0 -19 797.727 297.234   1
   0   0 -19 1197.23 355.468   3
   0   0 -20 1473.66 426.595   1
   0   0 -20 1135.02 368.556   3
   0   0  21 1328.08 185.388  15
   0   0  22 321.174 99.6640  15
   0   0 -23 45.8426 54.3264  27
   0   0  23 76.8209 69.6697  15
   0   0 -24 1115.97 178.905  27
   0   0  24 1092.33 183.864  15
   0   0 -25 188.800 94.5948  27
   0   0  25 183.663 93.5861  15
   0   0 -26 1033.36 172.473  27
   0   0  26 1044.29 174.309  15
   0   0 -27 5.34240 47.0056  27
   0   0 -28 647.414 132.322  27
   0   0 -29 107.120 60.3975  27
   0   0 -30 289.617 91.0815  27
   0   0 -31 646.776 118.413  27
   0   0 -32 474.236 93.7871  27
   0   0 -33 399.109 77.9709  27
   0   1 -32 76.2917 50.7418  27
   0   1 -31 44.0542 46.0695  27
   0   1 -30 35.0898 36.2437  27
   0   1 -29-38.2834 52.4510  27
   0   1 -28 67.8420 56.1352  27
   0   1 -27-0.84084 47.4777  27
   0   1 -27-55.3044 58.8964  13
   0   1 -26-13.7999 48.5610  27
   0   1 -26 24.5400 51.4639  13
   0   1 -25-40.9595 44.3848  27
   0   1 -25-41.1293 57.9770  13
   0   1 -24 25.4343 41.9660  27
   0   1 -24-37.4509 42.8481  13
   0   1 -23 27.9253 52.7709  27
   0   1 -23-4.20181 30.9055  13
   0   1 -22-2.23028 35.0487  27
   0   1 -22-16.2676 36.5700  13
   0   1 -21 32.0291 47.6939  27
   0   1 -21-22.0584 35.8220  13
   0   1 -20 44.0938 41.9352  27
   0   1 -20-158.455 172.317   3
   0   1 -20 77.5762 113.004   1
   0   1 -19-246.198 166.996   3
   0   1 -19 52.5290 94.2498   1
   0   1 -18 83.3458 70.2903   3
   0   1 -18-15.3954 76.9372   1
   0  -1  18 95.1450 129.544   6
   0  -1  17 26.0965 123.985   6
   0   1 -17-2.59430 109.791   3
   0   1 -17 135.434 125.541   1
   0   1 -16-138.352 119.129   3
   0  -1  16-136.707 152.580   6
   0   1 -16-76.6562 92.8120   1
   0   1 -15-37.5014 84.1335   3
   0   1 -15 14.5565 72.8236   1
   0  -1  15-6.85097 129.036   6
   0  -1  14 67.5451 95.2915   6
   0   1 -14 53.5555 72.6617   1
   0   1 -14-33.4000 79.1193   3
   0   1 -13 40.7189 91.2565   1
   0   1 -13 7.75876 80.5873   3
   0  -1  13 69.7200 153.580   6
   0   1 -12 112.272 138.315   1
   0   1 -12 163.009 143.122   3
   0  -1  12 211.007 185.764   6
   0  -1  12 73.8636 59.8342   7
   0   1 -11-32.0812 86.4454   3
   0  -1  11 88.2926 68.5268   7
   0   1 -11-3.57240 88.8151   1
   0  -1  11-35.4492 107.707   6
   0   1 -10 171.781 138.562   3
   0  -1  10 90.2168 59.3628   7
   0   1 -10 17.1558 90.4706   1
   0  -1  10 129.250 90.4986   6
   0   1  -9 35.6018 66.7709   1
   0  -1   9 37.6846 35.4554   7
   0  -1   9-151.299 115.609   6
   0   1  -9 0.22471 76.4649   3
   0  -1   8-31.1813 97.3101   6
   0   1  -8 57.8878 82.3460   3
   0   1  -8 57.1850 100.485   1
   0   1  -8 21.4330 20.7510   4
   0   1  -7 13.2665 21.0516   4
   0   1  -7 15.7482 62.1335   1
   0  -1   7 35.9081 101.893   6
   0   1  -7 21.2756 71.6838   3
   0   1  -6 30.7992 24.6576   4
   0  -1   6-12.8735 70.9889   6
   0   1  -6 51.4825 57.6662   1
   0   1  -6 70.6128 80.5982   3
   0   1  -5 33.4138 73.6996   1
   0   1  -5-38.6248 74.6218   3
   0  -1   5 62.1118 101.496   6
   0   1  -5 100.647 36.7909   4
   0  -1   4 25.8489 47.7578   6
   0   1  -4 61.0876 65.2906   3
   0   1  -4 63.8740 45.0597   4
   0   1  -4 1.52516 42.9319   1
   0   1  -3 15.7001 40.6436   1
   0   1  -3 26.9939 24.0473   4
   0   1  -3 60.0228 45.1972   8
   0  -1   3 128.962 67.0495   6
   0   1  -3 91.4697 43.9668   3
   0   1  -2 39.8837 35.0181   1
   0   1  -2 33.9831 24.9502   3
   0   1  -2 105.328 49.0185   8
   0   1  -2 71.0296 36.5937   4
   0  -1   2-16.8918 40.0131   6
   0  -1   1 74.1677 39.3902   6
   0   1  -1 51.0453 29.2802   5
   0   1  -1 24.0405 28.0398   8
   0  -1   1 55.3306 17.1348  11
   0   1  -1 8.60210 24.5144   4
   0   1  -1 14.5760 11.6583   3
   0   1  -1 16.2912 14.1438   1
   0   1   0 132.308 32.1611   7
   0   1   0 195.557 54.5378   4
   0   1   0 148.763 43.7868   8
   0   1   0 112.133 36.1743   5
   0  -1  -1 19.7846 13.9457   3
   0   1   1 0.42896 28.8212   4
   0   1   1-13.9355 26.0233   7
   0   1   1 6.37936 15.9117   5
   0  -1  -2 25.8893 23.0280   3
   0   1   2 30.7713 31.5011   7
   0  -1  -2 59.9544 24.5730   1
   0   1   2 62.0326 41.8004   4
   0   1   2 86.5014 39.5295   5
   0   1   3 38.7574 15.5651   2
   0  -1  -3 102.802 37.5050   1
   0  -1  -3 61.6480 47.3799   3
   0   1   3 103.090 56.4134   7
   0   1   3 137.545 49.7705   5
   0   1   3 88.3952 46.9518   4
   0   1   4 79.6943 56.6637   7
   0  -1  -4 55.2668 65.2605   3
   0  -1  -4 60.8982 46.3212   1
   0   1   4 55.2829 42.4251   4
   0  -1  -5 186.561 87.6273   3
   0   1   5 207.436 99.7703   7
   0   1   5 149.545 52.0905   4
   0  -1  -5 250.452 92.9904   1
   0  -1  -6 28.8665 48.2606   9
   0  -1  -6 127.227 65.2536   1
   0   1   6 69.3482 29.9237   4
   0   1   6 93.7329 61.2233   7
   0  -1  -6 194.054 108.598   3
   0  -1  -7 91.5916 77.0887   1
   0   1   7 103.901 88.3569   7
   0   1   7 4.11071 19.9553   4
   0  -1  -7 46.9414 84.2108   3
   0  -1  -8-28.0461 81.8361   1
   0  -1  -8-32.3852 113.394   3
   0   1   8-6.12330 69.8183   7
   0   1   8-23.9162 21.9845   4
   0  -1  -9 105.230 73.6246   1
   0   1   9-12.2363 74.8111   7
   0  -1  -9 9.07272 59.7282   9
   0   1   9 27.0498 26.9243   4
   0  -1  -9 65.2820 124.365   3
   0   1  10 23.7921 62.5842   7
   0  -1 -10 69.2216 83.4741   1
   0  -1 -10 108.547 123.854   3
   0  -1 -10 143.238 151.997   9
   0  -1 -11 236.522 164.896   9
   0  -1 -11 304.699 147.670   1
   0   1  11 315.240 136.185   7
   0  -1 -11 175.015 122.351   3
   0  -1 -12-60.5823 106.763   3
   0  -1 -12-93.2062 105.935   1
   0   1  12 4.68171 54.7573   7
   0  -1 -13 24.6601 85.5027   1
   0  -1 -13-31.9209 100.768   3
   0   1  13 136.940 107.581   7
   0  -1 -14 21.4740 87.6812   1
   0   1  14 6.69744 105.008   7
   0  -1 -14 26.4160 88.0235   3
   0  -1 -15 82.0793 102.617   3
   0  -1 -15-21.9988 59.9476   1
   0   1  15-146.713 153.940   7
   0  -1 -16-59.2880 120.040   3
   0  -1 -16 89.3743 132.272   1
   0   1  16-29.9104 93.7704   7
   0  -1 -17 98.3173 135.023   3
   0  -1 -17-68.5772 141.980   1
   0   1  17 37.0042 73.8395   7
   0  -1 -18 41.9456 84.7701   3
   0  -1 -18-9.36409 67.6967   1
   0  -1 -19-48.5965 121.680   1
   0  -1 -19-122.100 155.233   3
   0  -1 -20-29.1138 110.968   3
   0  -1 -20-73.8354 148.521   1
   0   1  21-66.3858 70.1428  15
   0   1  22-3.53386 52.9362  15
   0   1  23-76.8747 62.5684  15
   0   1  24 195.463 86.6299  15
   0   1  25 157.170 84.9128  15
   0  -1 -26 6.38525 35.9598  27
   0   1  26-79.5240 47.9599  15
   0  -1 -27-27.0593 62.1442  27
   0   1  27 72.7623 61.2575  15
   0  -1 -28 50.3874 47.0503  27
   0   1  28 3.41934 33.7643  15
   0  -1 -29 46.7395 46.1376  27
   0   1  29-22.2772 66.3522  15
   0  -1 -30 19.6400 40.4186  27
   0   1  30 24.1610 44.3034  15
   0  -1 -31-20.4941 32.3287  27
   0   1  31 5.98206 29.6456  15
   0  -1 -32-37.1192 41.4735  27
   0  -1 -33-49.3669 39.8571  27
   0   2 -31 72.6458 40.9381  27
   0   2 -30-41.6882 40.8348  27
   0   2 -29 580.579 110.488  27
   0   2 -28 151.720 56.3644  27
   0   2 -27 2940.95 276.878  27
   0   2 -27 2996.88 254.062  13
   0   2 -26 1188.55 185.761  27
   0   2 -26 1295.14 174.681  13
   0   2 -25 1202.94 182.247  27
   0   2 -25 1074.46 162.596  13
   0   2 -24 6953.72 443.568  27
   0   2 -24 6331.19 396.262  13
   0   2 -23 8594.92 493.019  27
   0   2 -23 7993.71 445.011  13
   0   2 -22 187.126 83.5701  27
   0   2 -22 331.802 90.4203  13
   0   2 -21 721.888 146.681  27
   0   2 -21 773.760 137.756  13
   0   2 -20 165.970 76.8684  27
   0   2 -20 132.743 67.5482  13
   0   2 -19 857.221 149.678  27
   0  -2  19 682.152 261.262   6
   0   2 -19 876.190 333.421   3
   0   2 -19 868.145 145.904  13
   0   2 -19 890.499 331.092   8
   0   2 -19 739.178 310.911   1
   0   2 -18 26.5920 162.993   8
   0  -2  18-80.7616 191.242   6
   0   2 -18 30.0182 85.8730   1
   0   2 -18-5.11138 78.9028   3
   0   2 -17 205.780 153.986   3
   0  -2  17 414.410 232.050   6
   0   2 -17 518.596 235.983   1
   0   2 -17 473.653 272.894   8
   0  -2  16 5322.90 821.775   6
   0   2 -16 5519.48 732.393   3
   0   2 -16 5142.87 709.424   1
   0   2 -16 6910.81 865.362   8
   0   2 -15 7798.23 865.253   3
   0  -2  15 7631.52 942.982   6
   0   2 -15 9471.09 969.583   8
   0   2 -15 7202.13 812.094   1
   0  -2  14 6154.93 836.332   6
   0   2 -14 6905.79 775.068   3
   0   2 -14 6631.63 777.007   8
   0   2 -14 6534.89 752.299   1
   0   2 -13 5448.97 659.859   1
   0   2 -13 6133.47 705.120   3
   0  -2  13 5040.07 717.580   6
   0   2 -13 6615.67 755.517   8
   0   2 -12 34.3959 73.9554   1
   0   2 -12 133.797 105.247   3
   0   2 -12 162.906 162.284   8
   0  -2  12 79.4141 164.629   6
   0   2 -11 10234.1 856.639   8
   0   2 -11 10713.4 846.362   1
   0   2 -11 10324.7 837.742   3
   0  -2  11 9339.56 909.325   6
   0   2 -10 5310.43 568.279   3
   0   2 -10 6178.23 634.527   8
   0  -2  10 5422.93 636.940   6
   0   2 -10 5600.42 614.759   1
   0   2  -9-32.2699 77.3854   3
   0   2  -9 33.8539 68.2053   1
   0   2  -9 75.3309 105.248   8
   0  -2   9 166.903 107.708   6
   0  -2   8 1953.95 337.248   6
   0   2  -8 1669.22 288.565   3
   0   2  -8 2167.17 346.203   1
   0   2  -8 2365.66 348.916   8
   0   2  -8 2144.67 226.833   4
   0   2  -7 6289.71 387.827   4
   0   2  -7 5458.04 480.856   3
   0  -2   7 6211.57 585.580   6
   0   2  -7 6458.88 526.676   8
   0   2  -7 6157.24 547.100   1
   0  -2   6 34392.0 1279.03   6
   0   2  -6 34941.5 1075.85   3
   0   2  -6 36890.0 1147.28   8
   0   2  -6 33124.9 1148.86   1
   0   2  -6 35726.2 938.192   4
   0   2  -5 5831.09 425.975   8
   0   2  -5 5633.31 384.650   3
   0  -2   5 5613.52 487.378   6
   0   2  -5 5772.40 380.841   4
   0   2  -5 5499.37 429.387   1
   0   2  -4 36616.5 986.058   8
   0   2  -4 37443.9 974.973   4
   0   2  -4 36045.2 847.075   3
   0  -2   4 34639.4 1134.83   6
   0   2  -4 36228.6 990.643   1
   0   2  -4 37274.5 1097.08   5
   0   2  -3 1614.82 190.623   1
   0   2  -3 1567.08 203.656   4
   0   2  -3 1622.34 184.447   8
   0  -2   3 1266.53 215.490   6
   0   2  -3 1438.04 213.599   5
   0   2  -3 896.120 113.684   3
   0   2  -2 45411.9 1102.62   4
   0  -2   2 44069.3 1118.43   6
   0   2  -2 43855.0 1049.65   5
   0   2  -2 43454.8 930.878   8
   0   2  -1 200165. 2113.94   5
   0   2  -1 193587. 2322.22   4
   0  -2   1 196160. 1442.41  11
   0   2  -1 192239. 1755.95   7
   0  -2   1 200232. 2300.61   6
   0   2  -1 192761. 1903.20   8
   0   2   0 165670. 1861.91   5
   0   2   0 181173. 1676.84   7
   0  -2   0 177635. 1669.41  10
   0   2   0 168145. 1760.51   8
   0   2   0 171994. 2186.59   4
   0  -2  -1 327035. 1590.49   3
   0   2   1 327408. 3042.73   4
   0  -2  -1 320485. 2081.01  10
   0  -2  -2 11783.8 383.357   3
   0   2   2 11846.8 585.924   4
   0   2   2 12308.3 504.023   7
   0   2   2 11164.8 476.065   5
   0   2   3 156822. 1853.14   5
   0   2   3 158815. 1955.13   7
   0  -2  -3 156507. 1279.06   1
   0  -2  -3 158585. 1696.13   3
   0   2   3 158139. 2129.84   4
   0  -2  -4 49370.7 1081.71   3
   0  -2  -4 49345.6 867.695   1
   0   2   4 50291.7 1079.89   5
   0   2   4 52894.6 1221.34   7
   0   2   4 48881.9 1169.37   4
   0   2   5 438001. 3470.41   4
   0  -2  -5 439135. 2990.18   1
   0   2   5 441568. 3822.12   7
   0  -2  -5 440179. 3556.50   3
   0  -2  -6 1432.67 192.332   1
   0   2   6 1277.16 186.025   4
   0   2   6 1314.38 234.147   7
   0   2   6 731.783 64.1318   2
   0  -2  -6 1490.08 233.882   3
   0   2   7 13028.6 593.539   4
   0  -2  -7 13307.6 645.105   1
   0  -2  -7 14734.8 792.750   3
   0   2   7 12770.4 746.545   7
   0   2   8 91881.1 2063.75   7
   0  -2  -8 97299.0 1868.01   1
   0   2   8 93766.8 1578.89   4
   0  -2  -9 10134.1 652.005   1
   0   2   9 9892.52 498.923   4
   0   2   9 9563.14 698.469   7
   0  -2  -9 11308.4 774.350   3
   0  -2  -9 10345.4 644.075   9
   0  -2 -10 109940. 2201.32   9
   0  -2 -10 108486. 2255.67   1
   0  -2 -10 118502. 2575.87   3
   0   2  10 102968. 2428.66   7
   0  -2 -11 18861.0 1080.05   3
   0  -2 -11 16537.4 921.404   9
   0  -2 -11 17876.0 969.773   1
   0   2  11 17493.3 1034.86   7
   0  -2 -12 37799.4 1584.55   3
   0  -2 -12 34423.6 1451.44   9
   0   2  12 37997.5 1568.92   7
   0  -2 -12 35703.4 1444.00   1
   0  -2 -13 13914.6 996.994   3
   0   2  13 13248.8 972.515   7
   0  -2 -13 11860.9 939.783   9
   0  -2 -13 12855.8 906.029   1
   0   2  14 22449.1 1323.04   7
   0  -2 -14 21141.0 1279.45   3
   0  -2 -14 20245.6 1194.34   1
   0  -2 -14 20710.8 1345.69   9
   0  -2 -15 39472.6 1814.60   3
   0  -2 -15 35543.3 1679.32   1
   0   2  15 42453.5 1843.78   7
   0  -2 -15 38151.7 1939.29   9
   0  -2 -16 351.156 193.736   1
   0   2  16 361.496 216.335   7
   0  -2 -16 428.510 205.517   3
   0  -2 -17 3246.78 556.066   3
   0  -2 -17 3725.42 584.007   1
   0   2  17 3465.95 562.564   7
   0  -2 -18 6322.08 790.554   1
   0   2  18 7025.14 816.947   7
   0  -2 -18 6193.07 794.050   3
   0  -2 -19 4855.70 714.879   1
   0   2  19 3196.13 567.544   7
   0  -2 -19 4482.41 701.048   3
   0  -2 -20 73.6645 99.7993   3
   0  -2 -20-35.4523 95.7560   1
   0   2  21 1826.11 233.776  15
   0   2  22 2229.41 261.746  15
   0   2  23 2754.05 291.378  15
   0   2  24 887.246 171.195  15
   0   2  25 32.4960 57.6968  15
   0   2  26 496.846 134.493  15
   0  -2 -27 1084.05 171.686  27
   0   2  27 784.151 156.302  15
   0  -2 -28 342.981 101.115  27
   0   2  28 321.767 109.693  15
   0  -2 -29-35.6811 47.2493  27
   0   2  29 0.23951 44.3606  15
   0  -2 -30 158.009 68.8399  27
   0   2  30 157.003 81.2201  15
   0  -2 -31 104.411 50.1925  27
   0   2  31 140.683 60.4118  15
   0  -2 -32 123.871 56.6794  27
   0   2  32 146.459 54.6782  15
   0  -2 -33 4.77833 27.6104  27
   0   3 -30 23.2694 32.0353  27
   0   3 -29-121.301 54.2113  27
   0   3 -28 69.8841 48.7818  27
   0   3 -27 50.2125 52.1228  27
   0   3 -26-21.0568 45.7584  27
   0   3 -25 141.614 75.0765  27
   0   3 -25 163.814 76.1456  13
   0   3 -24-40.6364 63.7244  27
   0   3 -24-135.223 75.4175  13
   0   3 -23-14.3376 55.9143  27
   0   3 -23-20.0892 37.6252  13
   0   3 -22 177.723 84.9987  27
   0   3 -22 266.919 98.8049  13
   0   3 -21 30.3737 44.9093  27
   0   3 -21-10.4542 39.3729  13
   0   3 -20 62.8724 54.9300  27
   0   3 -20 8.51846 36.4081  13
   0   3 -19 25.8372 38.2315  27
   0   3 -19 34.2306 59.5499  13
   0   3 -18 72.0134 64.8874  27
   0   3 -18-71.9071 154.303   1
   0   3 -18 19.4989 45.7204  13
   0   3 -17 109.515 141.512   8
   0   3 -17 297.516 177.803   1
   0  -3  17 57.0300 196.098   6
   0   3 -16-21.5654 68.2514   8
   0  -3  16 153.460 208.080   6
   0   3 -16-65.2424 104.021   1
   0   3 -15 134.422 109.523   1
   0  -3  15 6.34451 89.5526   6
   0   3 -15 66.9552 148.805   8
   0   3 -15 122.768 172.658   5
   0   3 -14 73.3759 108.780   8
   0  -3  14 16.5676 167.970   6
   0   3 -14 106.296 135.163   5
   0   3 -14 60.5233 85.5955   1
   0   3 -13-9.30111 92.8566   5
   0   3 -13-31.6666 82.7754   1
   0  -3  13 25.0706 96.0328   6
   0   3 -13 209.867 195.935   8
   0   3 -12 158.391 171.717   8
   0   3 -12 105.976 152.693   5
   0   3 -12-103.869 106.495   3
   0   3 -12 16.9120 85.5942   1
   0  -3  12 33.6491 87.7382   6
   0  -3  11-87.7019 161.575   6
   0   3 -11 31.2993 61.6024   3
   0   3 -11 107.419 96.0365   8
   0   3 -11-56.0493 70.0304   1
   0   3 -11-46.8257 97.5482   5
   0   3 -10-81.3726 114.181   1
   0   3 -10 96.8025 105.704   8
   0   3 -10 59.6849 75.5830   5
   0  -3  10-5.84866 97.0674   6
   0   3 -10 44.7173 73.7989   3
   0   3  -9 1.90616 63.3912   8
   0  -3   9 143.757 146.105   6
   0   3  -9-7.29040 89.3927   3
   0   3  -9-41.2711 88.4199   5
   0   3  -9-48.3732 98.2976   1
   0   3  -8 114.059 149.549   5
   0  -3   8 4.47656 96.8562   6
   0   3  -8 115.780 98.4644   3
   0   3  -8 111.089 94.3007   1
   0   3  -8 84.7535 65.7260   4
   0   3  -8 216.951 129.464   8
   0   3  -7-30.8395 109.106   5
   0   3  -7-17.2787 56.3370   3
   0   3  -7-29.0208 76.6211   1
   0   3  -7 1.21775 49.8156   4
   0  -3   7-70.1100 88.8982   6
   0   3  -7 51.1169 82.4213   8
   0   3  -6 50.6605 100.575   5
   0   3  -6-77.7461 80.7768   1
   0   3  -6 21.8365 62.3083   8
   0   3  -6-68.4989 84.8772   4
   0   3  -6-28.0532 57.0888   3
   0  -3   6 94.1534 92.4325   6
   0  -3   5 127.091 116.325   6
   0   3  -5 102.416 65.3922   8
   0   3  -5 63.3988 72.8095   1
   0   3  -5 139.421 90.1863   5
   0   3  -5 105.473 73.0885   4
   0   3  -4 171.779 77.9755   8
   0   3  -4 156.041 106.401   5
   0  -3   4 112.888 102.168   6
   0   3  -4 178.905 93.8111   4
   0   3  -4 221.839 90.0344   1
   0  -3   3 365.763 141.269   6
   0   3  -3 358.558 111.620   8
   0   3  -3 533.006 152.616   5
   0   3  -3 353.025 133.150   4
   0   3  -3 279.559 79.2307   1
   0  -3   2 21.2959 62.3539   6
   0   3  -2 1.37766 46.0908   8
   0   3  -2 32.0688 19.9780   1
   0   3  -2 140.674 73.5739   4
   0   3  -2 128.116 107.181   5
   0   3  -1 30.2581 19.0866   1
   0   3  -1 175.166 125.487   4
   0  -3   1 38.1932 35.7083  11
   0  -3   1 71.8408 76.3190   6
   0   3  -1 47.8535 88.7428   5
   0   3  -1 18.5501 60.5211   8
   0   3   0-9.41427 46.2968   8
   0   3   0 9.22245 100.360   4
   0   3   0 34.3286 39.0746   7
   0  -3   0-49.7470 69.1560  10
   0  -3   0 36.0370 20.4722   3
   0   3   0 19.4439 50.4956   5
   0  -3  -1-35.3152 44.8507  10
   0   3   1-15.8397 62.2067   7
   0   3   1 12.3137 48.3306   5
   0   3   1-34.9817 67.7625   4
   0  -3  -1 20.3951 26.2069   3
   0  -3  -2 66.2210 57.8807   3
   0   3   2 6.81222 71.4966   4
   0   3   2 109.494 72.1971   5
   0  -3  -2 0.48681 33.2304  10
   0   3   2 14.3613 46.9827   7
   0   3   3 92.4474 62.5287   7
   0   3   3 100.418 55.0151   5
   0  -3  -3 122.013 72.8668   3
   0   3   3 12.6497 95.3872   4
   0   3   4-51.0354 67.3861   4
   0  -3  -4-44.3940 74.1925   3
   0   3   4 9.73126 59.2302   7
   0   3   4-14.0041 66.0803   5
   0   3   5 222.195 92.5354   4
   0   3   5 147.650 85.2667   7
   0   3   5 86.6107 62.8576   5
   0  -3  -5 86.4983 38.5813   3
   0  -3  -5 139.433 57.3379   1
   0   3   6 89.5623 95.7247   7
   0   3   6 242.001 136.704   4
   0  -3  -6 122.982 61.5353   1
   0  -3  -6 310.777 147.509   3
   0   3   6 104.173 113.174   5
   0  -3  -7 130.949 74.4809   1
   0   3   7 5.58721 69.4368   4
   0   3   7 77.3027 82.5450   7
   0  -3  -7 199.005 129.476   3
   0   3   8-7.47250 84.4329   4
   0  -3  -8 8.92728 48.5029   1
   0  -3  -8 77.0037 93.9539   3
   0   3   8-3.23609 97.0945   7
   0  -3  -9 72.2259 47.8154   1
   0   3   9 30.4741 65.7703   4
   0  -3  -9-26.9795 85.5654   3
   0   3   9 11.6078 77.2812   7
   0   3  10 116.437 102.219   7
   0   3  10 179.983 112.016   4
   0  -3 -10 81.2021 71.0475   3
   0  -3 -10 118.738 87.8743   1
   0  -3 -11-25.1172 58.8519   1
   0   3  11-7.15283 57.7209   4
   0  -3 -11-54.4793 69.6039   3
   0   3  11-30.9297 78.7155   7
   0  -3 -12-9.72873 116.427   9
   0  -3 -12 73.7272 91.1681   1
   0  -3 -12-24.1714 96.5821   3
   0   3  12-123.328 143.872   7
   0  -3 -13-100.960 117.879   1
   0  -3 -13 72.8548 97.9443   3
   0  -3 -13 7.82636 66.7203   9
   0   3  13-206.489 173.045   7
   0  -3 -14 26.5631 61.8276   1
   0   3  14 81.3595 72.4224   7
   0  -3 -14-1.23869 82.3975   3
   0  -3 -14 14.6674 107.858   9
   0  -3 -15 172.542 135.816   9
   0  -3 -15 109.256 118.296   3
   0  -3 -15 29.7192 72.2800   1
   0   3  15-16.4026 88.5410   7
   0   3  16 62.3920 119.212   7
   0  -3 -16 54.7701 140.473   3
   0  -3 -16 131.436 123.140   1
   0  -3 -16 46.6492 139.420   9
   0  -3 -17-167.421 181.564   9
   0   3  17-70.8394 82.2880   7
   0  -3 -17-44.2301 64.7490   3
   0  -3 -17-10.3285 69.1204   1
   0  -3 -18 52.2014 51.0421   1
   0   3  18 227.929 186.116   7
   0  -3 -18-137.813 118.255   3
   0  -3 -19 122.357 166.442   3
   0  -3 -19 169.820 156.216   1
   0   3  19 39.5951 50.2765   7
   0   3  20 145.074 136.660   7
   0  -3 -20-168.353 172.607   3
   0  -3 -20-63.6074 108.264   1
   0   3  21 26.0654 30.1078  23
   0   3  21-45.7112 60.4763  15
   0   3  22-11.7059 40.2475  23
   0   3  22 11.1344 48.8297  15
   0   3  23-42.7597 52.9781  15
   0   3  24 19.9757 64.9190  15
   0   3  25 48.6957 51.5944  15
   0   3  26-21.5388 47.1113  15
   0   3  27 73.9124 61.0311  15
   0   3  28-93.2407 75.9808  15
   0  -3 -29 56.3109 61.3043  27
   0   3  29-157.763 75.7140  15
   0  -3 -30-34.6116 40.6144  27
   0   3  30-116.544 83.0325  15
   0  -3 -31-26.1454 42.7140  27
   0   3  31 7.17346 36.0718  15
   0  -3 -32-6.12766 24.7995  27
   0   3  32 49.6147 43.7923  15
   0   4 -29 157.219 51.0150  27
   0   4 -29 186.176 45.0256  18
   0   4 -28 337.877 64.3764  18
   0   4 -28 357.232 78.4982  27
   0   4 -27 87.8108 47.9539  27
   0   4 -26-7.10058 48.5702  27
   0   4 -25 237.855 81.1558  27
   0   4 -24 28.1510 47.0618  27
   0   4 -23 1403.52 207.448  27
   0   4 -22 1266.02 211.112  27
   0   4 -22 1110.63 172.723  13
   0   4 -21 2081.71 269.291  27
   0   4 -21 2050.92 243.734  13
   0   4 -20 339.885 111.563  27
   0   4 -20 357.389 109.096  16
   0   4 -20 394.992 126.614  13
   0   4 -19 23351.0 832.420  16
   0   4 -19 22159.9 787.733  13
   0   4 -18 9961.15 546.885  16
   0   4 -18 10250.8 577.123  27
   0   4 -18 9565.96 513.339  13
   0   4 -17 9724.10 535.307  16
   0   4 -17 8969.97 488.736  13
   0   4 -16 321.857 108.582  27
   0   4 -16 458.501 118.976  13
   0  -4  15 5420.24 950.236   6
   0   4 -14 2360.57 500.204   8
   0   4 -14 2244.29 480.450   5
   0  -4  14 2138.73 599.853   6
   0  -4  13 5111.76 882.462   6
   0   4 -13 4547.03 709.872   5
   0   4 -13 5876.24 740.693   8
   0  -4  12 1167.96 416.957   6
   0   4 -12 1052.78 346.288   5
   0   4 -12 1417.15 345.846   8
   0  -4  11 2314.53 528.986   6
   0   4 -11 1625.75 406.939   5
   0   4 -11 2528.16 453.487   8
   0   4 -10 1541.39 332.431   8
   0  -4  10 1776.31 454.387   6
   0   4 -10 1422.82 362.556   5
   0   4  -9 856.074 248.401   8
   0   4  -9 732.721 272.838   5
   0  -4   9 755.644 274.863   6
   0   4  -8 387.572 165.366   4
   0   4  -8 519.945 189.967   8
   0  -4   8 495.395 241.633   6
   0   4  -8 546.324 217.757   5
   0   4  -7 55518.1 1956.23   5
   0   4  -7 50722.4 1673.40   4
   0   4  -7 55010.5 1754.83   8
   0  -4   7 50280.9 2072.80   6
   0   4  -6 35271.0 1412.78   4
   0   4  -6 36505.9 1361.13   8
   0   4  -6 35608.2 1531.90   5
   0  -4   6 35350.4 1652.02   6
   0   4  -5 13365.3 878.194   4
   0   4  -5 14102.4 812.673   8
   0   4  -5 14029.0 924.826   5
   0  -4   5 13858.6 1014.11   6
   0  -4   4 12433.3 896.387   6
   0   4  -4 12329.5 829.770   5
   0   4  -4 12128.9 732.299   8
   0   4  -4 12230.9 838.062   4
   0  -4   3 10518.8 782.785   6
   0   4  -3 11092.2 806.306   4
   0   4  -3 10584.8 664.122   8
   0   4  -3 10296.1 725.421   5
   0   4  -2 2129.75 322.477   5
   0   4  -2 2297.39 369.435   4
   0   4  -2 2043.55 282.614   8
   0  -4   2 2423.21 363.668   6
   0  -4   1 574.670 188.950   6
   0   4  -1 458.087 137.128   8
   0   4  -1 595.786 196.272   4
   0   4  -1 470.850 167.322   5
   0   4   0 251.189 112.349   7
   0   4   0 324.998 166.890   4
   0   4   0 415.730 137.111   5
   0  -4   0 287.218 76.4825  11
   0  -4   0 368.650 147.559   6
   0   4   1 3519.10 368.389   7
   0   4   1 3569.19 458.512   4
   0   4   1 3291.35 381.986   5
   0   4   2 3631.13 386.924   7
   0  -4  -2 3493.14 316.275  10
   0   4   2 3693.57 414.509   5
   0   4   2 3641.46 463.125   4
   0   4   3 4724.65 478.221   5
   0  -4  -3 4715.15 352.119  10
   0   4   3 4816.12 458.578   7
   0   4   3 4796.63 548.422   4
   0   4   4 6081.96 610.096   4
   0   4   4 5952.63 537.503   5
   0  -4  -4 5658.33 386.411  10
   0   4   4 6011.37 523.957   7
   0   4   5 10096.0 784.057   4
   0  -4  -5 9045.13 526.031   3
   0   4   5 10885.6 731.609   7
   0   4   5 10328.1 717.887   5
   0   4   6 32109.7 1416.96   4
   0   4   6 32184.9 1344.93   7
   0  -4  -6 30239.2 1066.77   3
   0   4   6 34614.7 1340.06   5
   0   4   7 113463. 2621.43   7
   0   4   7 109130. 2574.73   4
   0   4   7 114656. 2547.60   5
   0  -4  -8 62946.5 1767.61   3
   0   4   8 66122.0 2108.82   7
   0   4   8 65686.8 2002.39   4
   0   4   9 9061.28 816.961   7
   0   4   9 9195.87 764.603   4
   0  -4  -9 8820.08 695.422   3
   0  -4 -10 1588.90 310.833   3
   0   4  10 1473.89 359.617   7
   0   4  10 1762.55 344.512   4
   0   4  11 3819.72 488.479   4
   0   4  11 3655.79 563.964   7
   0  -4 -11 3747.51 498.722   3
   0   4  12 14641.8 933.584   4
   0  -4 -12 14064.6 993.992   3
   0   4  12 12996.9 1087.17   7
   0  -4 -13 8691.87 814.224   3
   0   4  13 7806.72 884.530   7
   0  -4 -13 8688.65 829.617   9
   0   4  14 20744.5 1471.23   7
   0  -4 -14 19953.5 1301.08   9
   0  -4 -14 19124.2 1249.03   3
   0   4  15 9142.82 1004.92   7
   0  -4 -15 8050.47 835.474   3
   0  -4 -15 8519.87 890.465   9
   0  -4 -16 20287.6 1371.79   3
   0   4  16 24021.8 1652.48   7
   0  -4 -17 10189.3 1004.33   3
   0   4  17 11853.4 1185.93   7
   0  -4 -18 4245.20 667.814   3
   0   4  18 3565.60 668.548   7
   0  -4 -18 3319.88 689.594   9
   0  -4 -19 34987.0 2314.00   9
   0  -4 -19 30651.1 1841.03   3
   0   4  20 121.993 81.5970  23
   0   4  21 1448.75 203.620  23
   0   4  22 11963.4 579.997  23
   0   4  22 11473.1 623.116  15
   0   4  23 1367.65 200.463  23
   0   4  23 1223.45 211.961  15
   0   4  24 108.167 86.2962  15
   0   4  25 60.6029 53.4728  15
   0   4  26 675.399 153.641  15
   0   4  27 205.371 94.4028  15
   0   4  28-15.8049 50.5245  15
   0  -4 -29 19.7495 38.6646  27
   0   4  29-16.3609 59.7962  15
   0  -4 -30 19.9859 36.9761  27
   0   4  30-55.4513 52.5914  15
   0  -4 -31 31.4506 24.2899  27
   0   4  31-35.7477 36.4329  15
   0  -4 -32 86.9662 41.4612  27
   0   4  32 72.5419 47.7671  15
   0   5 -27 5.11733 18.6196  27
   0   5 -27 23.4366 25.8084  18
   0   5 -26-28.5507 30.5088  27
   0   5 -26 95.3775 46.2641  18
   0   5 -25-0.96714 34.5114  27
   0   5 -25 121.033 56.2834  18
   0   5 -24-93.0448 71.9655  27
   0   5 -24-8.20212 31.9675  18
   0   5 -23-20.3668 44.2877  27
   0   5 -22-34.0687 70.0188  27
   0   5 -22 29.4314 43.5808  16
   0   5 -21-76.1143 70.3040  27
   0   5 -21-57.5792 50.4409  16
   0   5 -20-109.933 68.7803  16
   0   5 -20 73.8383 62.2245  27
   0   5 -19 234.119 90.6904  16
   0   5 -19 132.773 87.0346  27
   0   5 -18 70.2636 63.5348  16
   0   5 -18 50.4421 76.3960  27
   0   5 -17 119.226 98.2585  27
   0   5 -17 25.3449 37.4480  16
   0   5 -16 86.8251 51.1443  16
   0   5 -16 30.4433 58.6212  27
   0   5 -15-18.5084 51.5155  27
   0   5 -15 14.1090 37.6471  16
   0   5 -15 33.1553 45.0144  13
   0   5 -14 52.4034 54.6152  27
   0   5 -14-46.6123 43.6052  16
   0   5 -14 29.5949 64.4927  13
   0   5 -13 77.4163 54.2070  13
   0  -5  13-0.75419 141.980   6
   0   5 -13-140.856 228.971   5
   0  -5  12-23.1338 120.997   6
   0   5 -12-179.862 207.066   5
   0  -5  11 103.298 136.816   6
   0   5 -11 71.9868 96.6614   5
   0   5 -10-151.677 167.247   5
   0  -5  10-26.8790 145.963   6
   0   5 -10 80.3682 60.4237   8
   0   5  -9 68.8450 86.5438   8
   0  -5   9-84.2395 174.236   6
   0   5  -9-8.46979 83.9020   5
   0   5  -8 37.0979 70.2231   8
   0  -5   8-59.6829 143.488   6
   0   5  -8-44.7146 176.023   5
   0   5  -7 27.4739 61.6663   4
   0  -5   7 146.754 141.621   6
   0   5  -7-92.5347 120.266   5
   0   5  -7 30.1608 70.9300   8
   0   5  -6 62.7095 108.199   5
   0   5  -6 236.064 150.486   8
   0  -5   6 6.53416 71.2584   6
   0   5  -6 260.939 158.746   4
   0   5  -5 41.4768 81.3022   5
   0   5  -5 30.7322 73.1318   8
   0  -5   5 82.4965 102.094   6
   0   5  -5 1.87626 71.3599   4
   0   5  -4-67.9833 114.147   4
   0  -5   4-75.6609 120.501   6
   0   5  -4-89.3820 114.156   5
   0   5  -4 60.5873 85.2304   8
   0   5  -3-20.4052 64.1056   8
   0   5  -3-40.5441 66.4791   5
   0  -5   3 51.5604 78.4316   6
   0   5  -3-56.1320 93.5767   4
   0  -5   2-25.7418 68.3495   6
   0   5  -2-9.33965 60.2252   8
   0   5  -2-109.337 123.869   4
   0   5  -2 41.1202 75.4568   5
   0  -5   1 29.5908 99.7931   6
   0   5  -1 58.8150 90.4563   4
   0   5  -1-7.42744 72.6006   5
   0   5   0 43.2545 113.479   5
   0   5   0 102.942 133.998   4
   0  -5   0 49.6391 75.9795   6
   0   5   1 172.745 130.371   4
   0   5   1 89.7583 89.3379   5
   0  -5  -1-12.6287 77.4832   6
   0   5   2 38.3397 80.7313   4
   0   5   2 73.3934 79.9199   7
   0   5   2-119.916 103.273   5
   0   5   3 254.023 118.694   7
   0   5   3 177.004 137.953   4
   0   5   3 106.530 82.4941   5
   0   5   4 235.984 151.943   4
   0   5   4 66.4391 101.658   5
   0   5   4 211.607 115.795   7
   0   5   5 248.516 141.568   5
   0   5   5 366.610 194.533   4
   0   5   5 214.001 130.560   7
   0   5   6 232.535 141.780   5
   0   5   6-129.807 183.495   4
   0   5   6 86.2158 99.9308   7
   0   5   7 2.97703 134.881   4
   0   5   7-9.71263 81.4873   7
   0   5   7 171.555 145.847   5
   0   5   8 37.8566 77.4403   4
   0   5   8 17.3621 80.9986   7
   0   5   8-24.2992 83.1818   5
   0   5   9 78.7599 77.9087   7
   0   5   9-72.6725 165.926   4
   0   5  10 24.0325 112.609   7
   0   5  10 20.7395 56.7305   4
   0   5  11 34.2133 111.872   7
   0   5  11 96.8678 101.642   4
   0   5  12 38.9792 130.958   4
   0   5  12-10.1522 135.558   7
   0   5  13 66.2179 143.331   7
   0  -5 -14-119.913 163.608   9
   0   5  14-76.7706 75.6786   7
   0   5  15 114.954 218.558   7
   0  -5 -15-387.016 209.243   9
   0   5  16 10.5358 106.619   7
   0  -5 -16-45.7475 106.639   9
   0   5  17-113.218 174.452   7
   0  -5 -17-106.666 122.066   9
   0   5  18-145.655 106.389  23
   0   5  18-63.5579 69.5519  19
   0   5  19-68.9306 68.3655  23
   0   5  19 50.3324 36.3291  19
   0   5  20-106.520 79.8181  23
   0   5  20-102.669 85.7092  19
   0   5  21 7.99393 50.5051  19
   0   5  21-89.1901 72.8798  23
   0   5  22 25.8809 40.7487  19
   0   5  22-57.6888 72.7994  15
   0   5  23-73.6031 68.5080  23
   0   5  23-108.710 66.6100  19
   0   5  23-107.047 84.6793  15
   0   5  24 180.892 92.7102  23
   0   5  24 105.024 55.1617  15
   0   5  25-73.7076 73.6915  15
   0   5  26-95.5479 88.1745  15
   0   5  27-15.7267 66.6117  15
   0   5  28-109.128 72.0430  15
   0  -5 -29 65.0716 36.5191  27
   0   5  29-24.8863 53.0663  15
   0   5  30 11.9145 38.5637  15
   0   5  31-6.37117 49.0653  15
   0   5  32 37.2753 41.9742  15
   0   6 -25 208.645 48.9777  18
   0   6 -25 150.254 45.1942  27
   0   6 -24 541.189 84.8947  18
   0   6 -24 307.734 76.6982  27
   0   6 -23 733.259 110.143  18
   0   6 -23 762.083 123.845  16
   0   6 -23 829.562 135.374  27
   0   6 -22 802.331 146.782  27
   0   6 -22 1007.85 137.123  18
   0   6 -22 742.555 131.967  16
   0   6 -21 799.605 143.233  16
   0   6 -21 928.977 146.469  18
   0   6 -21 902.684 162.813  27
   0   6 -20 1068.72 187.969  27
   0   6 -20 1179.22 171.943  18
   0   6 -20 1002.85 166.489  16
   0   6 -19 604.432 135.786  16
   0   6 -19 686.267 142.567  18
   0   6 -19 460.092 131.820  27
   0   6 -18 195.940 86.5755  16
   0   6 -18 312.973 106.579  18
   0   6 -18 193.976 81.0158  27
   0   6 -17 698.611 158.480  27
   0   6 -17 756.634 148.420  18
   0   6 -17 664.287 143.873  16
   0   6 -16 2671.15 293.603  16
   0   6 -16 2501.18 271.420  18
   0   6 -16 2417.97 299.362  27
   0   6 -15 353.952 109.649  18
   0   6 -15 240.809 94.9289  27
   0   6 -15 290.429 103.735  16
   0   6 -14 2903.74 285.538  18
   0   6 -14 2749.90 307.356  16
   0   6 -13 4180.59 386.588  27
   0   6 -13 4233.27 331.768  18
   0   6 -13 4058.06 364.626  16
   0   6 -12 3319.87 329.066  16
   0   6 -12 4112.45 320.969  18
   0   6 -12 4078.27 367.034  27
   0   6 -11 4998.69 342.714  18
   0   6 -11 4759.85 389.695  16
   0   6 -10 6291.27 438.566  16
   0   6 -10 5346.64 811.889   5
   0  -6   9 4190.40 790.916   6
   0   6  -9 3685.96 657.424   5
   0   6  -8 9493.58 1034.92   5
   0  -6   8 8891.31 1118.59   6
   0  -6   7 2002.40 514.872   6
   0   6  -7 1979.22 466.120   5
   0   6  -6 1704.09 397.162   4
   0  -6   6 1622.05 441.387   6
   0   6  -6 1558.33 402.634   5
   0   6  -6 933.463 271.023   8
   0   6  -5 7123.30 828.460   5
   0  -6   5 6960.83 889.997   6
   0   6  -5 7811.45 766.294   8
   0   6  -5 6594.36 798.335   4
   0  -6   4 27781.6 1690.70   6
   0   6  -4 25607.2 1609.26   4
   0   6  -4 25182.1 1506.63   5
   0   6  -3 2215.40 451.404   5
   0  -6   3 1816.79 437.438   6
   0   6  -3 2352.33 487.745   4
   0  -6   2 396.766 173.512   6
   0   6  -2 669.628 283.092   4
   0   6  -2 477.177 221.180   5
   0   6  -1 719.380 264.738   5
   0   6  -1 743.142 284.092   4
   0  -6   1 483.818 202.199   6
   0   6   0 7895.21 918.876   4
   0   6   0 8012.97 814.851   5
   0  -6   0 8103.68 830.414   6
   0   6   1 1649.37 419.488   4
   0  -6  -1 2004.36 401.598   6
   0   6   1 2142.72 427.172   5
   0  -6  -2 382.380 171.489   6
   0   6   2 423.568 221.221   4
   0   6   2 347.911 188.862   5
   0  -6  -3 2377.28 433.299   6
   0   6   3 2327.45 445.246   5
   0   6   3 2262.29 491.352   4
   0   6   4-123.763 149.544   4
   0   6   4 17.3560 64.6013   5
   0   6   4-45.9792 88.6503   7
   0   6   5 2119.70 400.786   7
   0   6   5 1886.09 456.910   4
   0   6   5 2294.78 443.853   5
   0   6   6 12941.2 1026.82   7
   0   6   6 13788.1 1230.88   4
   0   6   6 13725.4 1089.74   5
   0   6   7 28984.6 1615.59   5
   0   6   7 27561.3 1745.01   4
   0   6   7 27201.4 1534.43   7
   0   6   8 13480.8 1137.85   5
   0   6   8 13434.4 1134.50   7
   0   6   8 13135.1 1191.19   4
   0   6   9 15541.4 1281.44   4
   0   6   9 15708.0 1267.70   7
   0   6  10 4559.32 693.486   4
   0   6  10 4277.81 686.383   7
   0   6  11 4092.77 656.466   4
   0   6  11 3810.94 666.843   7
   0   6  12 3253.57 644.533   7
   0   6  12 3524.72 621.425   4
   0   6  13 6702.24 948.210   7
   0   6  14 6313.95 939.489   7
   0   6  15 7037.87 449.133  19
   0   6  15 5404.36 892.244   7
   0   6  16 4544.63 351.487  23
   0   6  16 3312.41 309.446  19
   0   6  17 1761.20 226.827  19
   0   6  17 1943.17 238.685  23
   0   6  18 729.913 148.560  19
   0   6  18 692.765 140.850  23
   0   6  19 109.754 67.8799  23
   0   6  19 234.828 88.2837  19
   0   6  20-93.4316 72.3414  19
   0   6  20-37.5608 60.4269  23
   0   6  21 1072.00 175.731  19
   0   6  21 1389.38 206.704  23
   0   6  21 1248.91 205.307  15
   0   6  22 1488.39 211.046  23
   0   6  22 1324.36 201.366  19
   0   6  22 1277.20 211.766  15
   0   6  23 279.891 120.399  23
   0   6  23 209.723 91.7490  19
   0   6  23 329.236 112.377  15
   0   6  24 4445.33 357.793  23
   0   6  24 4347.33 347.009  19
   0   6  24 4590.61 388.358  15
   0   6  25 1022.71 162.660  19
   0   6  25 941.147 175.095  15
   0   6  26 961.856 168.367  15
   0   6  27-132.918 89.8829  15
   0   6  28 185.188 83.0636  15
   0   6  29 813.670 139.699  15
   0   6  30 79.8430 61.7705  15
   0   6  31 497.104 95.2936  15
   0   7 -23 25.7159 26.4042  16
   0   7 -22 7.39044 25.0408  16
   0   7 -22-6.48893 24.5505  18
   0   7 -21-62.5837 44.5763  18
   0   7 -21 2.67960 27.8981  16
   0   7 -20-46.8066 51.1895  16
   0   7 -20 28.8800 35.4128  18
   0   7 -19 78.3528 62.8664  27
   0   7 -19-22.7246 54.0401  16
   0   7 -19 8.71372 32.7920  18
   0   7 -18 8.22935 34.9435  18
   0   7 -18-96.2573 70.2087  27
   0   7 -18 0.30935 38.2840  16
   0   7 -17-91.1967 83.1409  16
   0   7 -17 35.9907 62.0389  27
   0   7 -17 7.03765 44.6786  18
   0   7 -16-48.5927 64.4750  16
   0   7 -16 2.43406 34.1495  18
   0   7 -15-70.4981 58.3496  18
   0   7 -15 78.2239 77.8226  16
   0   7 -14-19.2429 54.2587  16
   0   7 -14-76.8252 61.8985  18
   0   7 -13-80.1095 79.2750  16
   0   7 -13-49.1357 49.8752  18
   0   7 -12 27.4733 40.2360  18
   0   7 -12 14.1268 49.7475  16
   0   7 -11 26.3423 54.2840  16
   0   7 -11-14.7957 44.7618  18
   0   7 -10 9.86397 37.5486  18
   0   7 -10-63.7568 67.0772  16
   0   7  -9 76.4597 52.6410  18
   0   7  -9 58.7969 52.0094  16
   0   7  -8 101.251 89.4171  16
   0   7  -8-17.8104 37.1742  18
   0   7  -7-2.32836 26.0017  18
   0   7  -7 52.5267 67.8125  16
   0   7  -6 95.6968 46.0656  18
   0   7  -6 253.297 105.450  16
   0   7  -5-5.60184 40.8007  16
   0   7  -5 20.5455 84.4155   4
   0  -7   4 88.9335 137.836   6
   0   7  -4 35.6459 82.7578   4
   0   7  -4 15.3567 116.262   5
   0  -7   3 92.6337 106.795   6
   0   7  -3 24.0631 61.5504   4
   0   7  -3 249.243 182.618   5
   0   7  -2-33.2661 64.3353   4
   0   7  -2 173.219 134.621   5
   0  -7   2 150.433 147.901   6
   0   7  -1 72.2753 119.071   4
   0   7  -1 2.60846 69.3435   5
   0  -7   1 88.6452 115.440   6
   0   7   0-10.6772 114.081   4
   0   7   0-44.3569 122.188   5
   0  -7   0 144.699 138.031   6
   0  -7  -1 94.4248 59.9357   6
   0   7   1 120.668 186.953   4
   0   7   1 32.5534 107.352   5
   0   7   2 265.749 165.182   5
   0  -7  -2 276.648 184.209   6
   0   7   2 32.9581 111.101   4
   0   7   3 278.746 172.392   5
   0   7   3 427.144 254.456   4
   0  -7  -3 252.955 166.241   6
   0   7   4 122.862 152.468   5
   0  -7  -4 131.625 111.046   6
   0   7   4 47.3150 81.8281   4
   0   7   5 80.5255 116.961   5
   0   7   5 129.554 116.822   4
   0  -7  -5-11.2826 59.3337   6
   0   7   6-1.44326 101.042   5
   0   7   6-338.154 258.249   4
   0   7   7 109.239 122.003   5
   0   7   7-177.351 123.996   4
   0   7   8 122.540 179.263   4
   0   7   8-50.7650 86.7629   5
   0   7   8 63.2248 95.0990   7
   0   7   9 56.9516 87.4270   7
   0   7   9 322.670 259.875   4
   0   7  10 82.3464 71.0740  25
   0   7  10 7.93732 82.0684   4
   0   7  10-52.7955 70.4844   7
   0   7  11-4.43495 64.4935  25
   0   7  11 31.6728 62.0243   7
   0   7  11 45.2055 84.0374   4
   0   7  12 100.383 79.0260  25
   0   7  12-32.2426 65.4235  19
   0   7  13 136.417 69.1466  19
   0   7  13-56.2507 82.8070  22
   0   7  14 0.63570 54.7753  22
   0   7  14 13.1779 72.9233  19
   0   7  15 2.79288 56.8661  19
   0   7  15 64.6742 54.7901  22
   0   7  16-162.035 93.0438  19
   0   7  16-38.8072 56.2840  22
   0   7  17-10.9002 55.2723  19
   0   7  18-82.5945 80.2109  19
   0   7  19-36.6158 56.1973  19
   0   7  20 39.1682 51.6743  19
   0   7  20 93.5630 61.7126  15
   0   7  21-35.9249 62.6166  19
   0   7  21-40.0806 77.5463  15
   0   7  22 40.2722 64.4562  19
   0   7  22 64.0358 52.2226  15
   0   7  23 32.7395 47.3780  19
   0   7  23-0.93147 54.5990  15
   0   7  24 14.7611 47.8002  19
   0   7  24-28.2091 47.9400  15
   0   7  25-128.716 72.3930  19
   0   7  25-32.0201 41.4262  15
   0   7  26-1.41608 45.0250  19
   0   7  26 24.0762 37.9480  15
   0   7  27-105.887 56.8266  19
   0   7  27-33.9120 45.4290  15
   0   7  28 1.58266 36.8980  15
   0   7  29 28.7256 31.0970  15
   0   8 -21-2.97720 29.1010  16
   0   8 -20 62.0219 50.8525  16
   0   8 -19 221.674 74.9811  16
   0   8 -18 925.606 150.586  16
   0   8 -17 1084.85 173.139  16
   0   8 -16 720.814 115.668  18
   0   8 -16 891.002 161.114  16
   0   8 -15 552.695 97.6494  18
   0   8 -15 643.469 150.710  16
   0   8 -14 619.664 114.443  18
   0   8 -14 821.247 168.687  16
   0   8 -13 796.825 134.584  18
   0   8 -13 1009.39 192.205  16
   0   8 -12 2253.52 224.133  18
   0   8 -12 2380.48 284.670  16
   0   8 -11 3751.60 291.226  18
   0   8 -11 4379.16 390.357  16
   0   8 -10 4125.44 299.407  18
   0   8 -10 4279.83 386.555  16
   0   8  -9 3268.50 334.886  16
   0   8  -8 964.464 184.772  16
   0   8  -7 553.114 151.208  16
   0   8  -6 54.8987 57.1585  16
   0   8  -5 3824.60 354.590  16
   0   8  -4 2154.82 279.540  16
   0   8  -4 1693.07 213.032  25
   0   8  -3 34375.4 1032.19  16
   0   8  -3 27687.9 838.771  25
   0   8  -2 2160.58 249.534  25
   0   8  -2 2614.03 308.603  16
   0   8  -1 16540.2 712.951  16
   0   8  -1 21176.4 740.350  25
   0   8   0 23141.9 823.938  16
   0   8   0 32501.4 914.440  25
   0   8   1 11358.4 549.104  25
   0   8   1 11700.0 586.234  16
   0   8   2 15847.9 664.871  16
   0   8   2 12710.6 573.620  25
   0   8   3 1572.01 205.472  25
   0   8   3 1848.77 211.067  23
   0   8   4-35.5928 57.6722  23
   0   8   4 105.254 48.7545  25
   0   8   5 168.946 77.3323  25
   0   8   5 149.870 66.3701  23
   0   8   6 2753.09 273.259  25
   0   8   6 3218.87 270.753  23
   0   8   7 775.208 120.217  23
   0   8   7 676.548 143.723  25
   0   8   8 1277.37 195.116  25
   0   8   8 705.350 153.147  19
   0   8   9-81.8223 74.1011  19
   0   8   9 40.0616 72.8695  25
   0   8  10 425.409 113.296  19
   0   8  10 561.844 137.046  25
   0   8  11 213.418 96.6837  25
   0   8  11 5.60245 58.3537  19
   0   8  12-158.006 108.129  22
   0   8  12-79.9251 73.1518  19
   0   8  13 335.989 76.0969  22
   0   8  13 508.029 125.697  19
   0   8  14 3886.71 329.081  22
   0   8  14 4580.11 392.646  19
   0   8  15 7010.79 485.561  19
   0   8  15 5976.56 409.315  22
   0   8  16 5275.14 390.181  22
   0   8  16 6447.46 459.164  19
   0   8  17 3959.23 343.531  22
   0   8  17 4281.21 378.346  19
   0   8  18 2032.57 255.537  19
   0   8  19 3032.03 309.984  19
   0   8  20 2586.02 281.276  19
   0   8  21 1892.39 238.306  19
   0   8  22 2765.14 278.416  19
   0   8  22 2780.33 274.736  15
   0   8  23 2751.96 263.465  19
   0   8  23 2282.24 239.399  15
   0   8  24 1158.17 162.579  19
   0   8  24 844.030 141.158  15
   0   8  25 1080.13 148.618  19
   0   8  25 703.686 120.419  15
   0   8  26 1081.08 142.222  19
   0   8  26 710.712 114.599  15
   0   8  27 132.424 52.5118  19
   0   8  27 110.229 48.2655  15
   0   9 -18 94.1178 48.0715  16
   0   9 -17-48.8303 46.0014  16
   0   9 -16-22.7743 51.7054  16
   0   9 -15 16.1636 50.0799  16
   0   9 -14-30.1775 40.2895  16
   0   9 -13 13.1161 42.2134  16
   0   9 -12 85.3329 51.5257  16
   0   9 -11 7.65501 57.6064  16
   0   9 -10-1.02715 62.1961  16
   0   9  -9 45.5080 67.9653  16
   0   9  -8 9.43696 53.1723  16
   0   9  -7 14.6846 61.7700  16
   0   9  -6-11.3501 58.0822  16
   0   9  -5 37.4160 71.8484  16
   0   9  -4 18.5779 67.6934  16
   0   9  -3 115.881 82.7005  16
   0   9  -3 10.4464 41.4478  25
   0   9  -2 9.67278 40.9491  16
   0   9  -2 40.5534 51.9664  25
   0   9  -1 33.2628 68.0233  16
   0   9  -1-33.0498 41.5284  25
   0   9   0 37.3387 47.2056  16
   0   9   0 12.9464 42.1855  25
   0   9   1 365.081 102.122  16
   0   9   1 412.292 99.4604  23
   0   9   1 400.475 108.532  25
   0   9   2 298.287 89.3497  23
   0   9   2 138.482 63.4620  25
   0   9   2 190.311 64.6415  16
   0   9   3-81.8571 81.0022  25
   0   9   3 114.537 62.0500  23
   0   9   4 47.0783 43.2013  23
   0   9   4-8.46292 54.2252  25
   0   9   5-25.2108 43.2295  23
   0   9   5 20.9286 46.8235  25
   0   9   6-47.5194 58.7329  23
   0   9   6 17.8445 57.6382  25
   0   9   7-93.8692 55.1034  25
   0   9   8 97.8749 75.2713  25
   0   9   9 104.629 79.0643  25
   0   9   9-59.4531 76.2634  19
   0   9  10 11.0788 47.3824  19
   0   9  10-144.270 92.7346  22
   0   9  11 29.0638 63.7367  19
   0   9  11-47.1389 70.4158  22
   0   9  12-24.2888 68.4555  19
   0   9  12 16.4504 60.8636  22
   0   9  13-41.2618 71.3649  22
   0   9  13-96.7782 87.3279  19
   0   9  14-22.2698 63.6327  22
   0   9  14 70.9385 67.9252  19
   0   9  15 8.81995 59.5303  22
   0   9  15-8.47006 54.0841  19
   0   9  16 60.8928 75.4382  22
   0   9  16 48.3837 70.4799  19
   0   9  17-63.6313 62.2062  19
   0   9  17 37.4606 44.0951  22
   0   9  18 48.9777 65.0649  22
   0   9  18 68.7702 68.3638  19
   0   9  19 11.2978 54.6509  19
   0   9  20 56.6285 50.8291  19
   0   9  21 207.756 80.7264  19
   0   9  22-90.2777 64.9348  19
   0   9  23-71.9936 64.7069  19
   0   9  24-5.65034 46.8903  19
   0   9  25-9.47083 35.8598  19
   0  10 -14 861.354 124.557  16
   0  10 -13-25.8617 38.1456  16
   0  10 -12 34.5666 50.2213  16
   0  10 -11 12.4109 57.9408  16
   0  10 -10 1546.76 207.957  16
   0  10  -9 1787.11 232.706  16
   0  10  -8 2120.05 251.150  16
   0  10  -7 1822.90 236.713  16
   0  10  -6 1431.68 211.062  16
   0  10  -5 1027.69 179.970  16
   0  10  -5 881.879 146.020  23
   0  10  -4 1636.02 198.272  23
   0  10  -4 1603.88 227.326  16
   0  10  -3 1284.15 169.094  23
   0  10  -3 1311.80 207.865  16
   0  10  -3 1119.65 169.145  25
   0  10  -2 844.978 149.591  25
   0  10  -2 1043.26 179.104  16
   0  10  -2 1004.78 150.251  23
   0  10  -1 863.484 151.738  25
   0  10  -1 923.830 171.299  16
   0  10  -1 854.442 138.708  23
   0  10   0 150.540 85.2385  25
   0  10   0 302.394 103.455  16
   0  10   0 153.407 59.7801  23
   0  10   1-45.7715 52.2615  25
   0  10   1 28.1703 40.3046  16
   0  10   1-39.9657 58.9604  23
   0  10   2 81.7277 94.2457  25
   0  10   2 105.683 58.0092  23
   0  10   3 905.066 164.562  25
   0  10   3 763.657 126.127  23
   0  10   4 669.998 170.551  25
   0  10   5 3769.24 339.367  25
   0  10   6 2597.11 306.651  25
   0  10   7 9050.04 523.153  25
   0  10   7 9573.83 510.685  22
   0  10   8 1055.65 199.621  22
   0  10   9 1759.69 223.909  22
   0  10  10 1793.05 216.431  22
   0  10  11 680.637 122.735  22
   0  10  11 501.006 123.712  19
   0  10  12 1301.43 174.883  22
   0  10  12 1014.93 176.106  19
   0  10  13-16.0129 55.0414  22
   0  10  13 85.9938 74.2742  19
   0  10  14 824.897 139.497  22
   0  10  14 979.917 184.873  19
   0  10  15 2012.99 246.985  19
   0  10  15 1992.44 216.577  22
   0  10  16 117.623 71.7769  22
   0  10  16 43.2437 72.4820  19
   0  10  17 428.072 123.331  19
   0  10  17 294.583 83.7075  22
   0  10  18 163.042 79.1629  19
   0  10  18-4.76945 39.0402  22
   0  10  19 113.627 52.4813  19
   0  10  20-59.7871 60.8020  19
   0  10  21 171.246 60.9724  19
   0  10  22-36.3257 32.0934  19
   0  10  23 295.628 68.0562  19
   0  11  -9 103.637 48.8373  16
   0  11  -8-42.1059 40.4344  16
   0  11  -7 30.9679 39.3447  16
   0  11  -6 34.9313 44.8698  16
   0  11  -5 63.0557 50.3014  16
   0  11  -4-58.6306 44.6811  16
   0  11  -4 26.4439 38.1905  22
   0  11  -3-7.54227 36.6659  22
   0  11  -3 37.7958 48.9955  16
   0  11  -2-39.3509 53.4226  22
   0  11  -2-28.4411 35.2369  16
   0  11  -1-106.101 70.7759  22
   0  11   0-172.950 85.7953  22
   0  11   1-250.086 104.216  22
   0  11   2-34.7099 74.8313  22
   0  11   3-44.9647 60.2622  22
   0  11   4 26.9558 64.2970  22
   0  11   5-93.2297 92.4920  22
   0  11   6-25.1629 61.0440  22
   0  11   7-133.554 90.4997  22
   0  11   8 57.4223 52.3518  22
   0  11   9-12.7607 55.6027  22
   0  11  10-59.7766 66.3426  22
   0  11  11-6.33993 51.0494  22
   0  11  12 43.0605 63.7280  22
   0  11  13 157.813 69.3700  22
   0  11  14 255.914 85.7810  22
   0  11  14-46.6444 48.1788  19
   0  11  15 112.853 53.3518  22
   0  11  15 19.4628 27.2406  19
   0  11  16-120.331 59.8667  22
   0  11  16 57.7894 40.2729  19
   0  11  17 18.9410 29.1154  19
   0  12   2 900.696 127.342  22
   0  12   3 1498.29 167.299  22
   0  12   4 2126.39 200.349  22
   0  12   5 2253.45 207.108  22
   0  12   6 2677.55 222.896  22
   0  12   7 2960.86 230.292  22
   0  12   8 1393.44 160.690  22
   0  12   9 277.983 71.6920  22
   0  12  10 193.297 67.9198  22
  -1  11  14 1111.98 128.076  22
  -1  11  13 1683.66 167.422  22
  -1  11  12 2162.24 193.468  22
  -1  11  11 1803.54 186.884  22
  -1  11  10 1208.49 154.257  22
  -1  11   9 372.097 97.7962  22
  -1  11   8 16.1629 65.3937  22
  -1  11   7-15.9315 53.4687  22
  -1  11   6 54.0138 42.8345  22
  -1  11   5 91.6652 44.7275  23
  -1  11   5 101.861 51.9482  22
  -1  11   4-16.9541 33.4347  23
  -1  11   4-30.3300 50.1795  22
  -1  11   3 98.5063 60.3849  22
  -1  11   3 248.326 65.7846  23
  -1  11   2 881.114 121.093  23
  -1  11   2 798.172 135.481  22
  -1  11   1 1587.77 200.714  22
  -1  11   1 1452.51 153.878  23
  -1  11   0 1549.06 158.841  23
  -1  11   0 1713.58 189.358  22
  -1  11  -1 1120.18 134.190  23
  -1  11  -1 1150.07 155.041  22
  -1  11  -2 541.465 93.1480  23
  -1  11  -2 665.374 118.886  22
  -1  11  -3 141.241 59.7160  22
  -1  11  -3 193.296 57.3318  23
  -1  11  -4 7.63058 39.4639  23
  -1  11  -4 66.2998 45.2586  22
  -1  11  -5 156.161 49.8120  23
  -1  10  21-37.3074 31.5467  19
  -1  10  20 75.3129 41.5341  19
  -1  10  19 117.447 63.9322  19
  -1  10  18 291.458 82.4762  19
  -1  10  17 29.7841 40.4402  19
  -1  10  16 49.8604 48.3209  22
  -1  10  16 83.9838 54.2475  19
  -1  10  15 49.1452 56.4343  19
  -1  10  15 78.3149 55.3029  22
  -1  10  14 138.961 64.4742  22
  -1  10  14 183.729 79.7536  19
  -1  10  13-33.8032 39.2142  22
  -1  10  13-6.68904 49.5173  19
  -1  10  12-40.0793 45.9101  22
  -1  10  12-0.74266 42.8413  23
  -1  10  12-4.90385 47.9319  19
  -1  10  11 394.166 93.6591  23
  -1  10  11 152.235 61.7028  22
  -1  10  11 289.537 101.126  19
  -1  10  10 545.016 119.437  22
  -1  10  10 702.194 124.419  23
  -1  10   9 204.909 72.6142  23
  -1  10   9 107.019 54.9525  22
  -1  10   8-37.9601 80.0299  22
  -1  10   8 0.28714 39.7461  23
  -1  10   7 162.945 69.4764  23
  -1  10   6 596.432 120.510  23
  -1  10   5 841.987 139.862  23
  -1  10   4 195.064 84.1797  23
  -1  10   3 2.65512 41.2920  23
  -1  10   2 43.2622 37.1833  23
  -1  10   1 53.6884 51.1858  23
  -1  10   0-15.1859 47.5810  23
  -1  10   0 32.7344 46.4949  16
  -1  10  -1 75.5219 68.9881  16
  -1  10  -1 9.64106 51.6858  23
  -1  10  -2-11.2969 40.0762  16
  -1  10  -2 91.2744 47.8784  23
  -1  10  -3 61.4418 70.6738  16
  -1  10  -3-93.8340 57.0058  23
  -1  10  -4-10.6222 61.7588  23
  -1  10  -4 58.1305 56.5778  16
  -1  10  -5 99.0793 49.7025  23
  -1  10  -5 163.647 89.7821  16
  -1  10  -6-60.2428 57.1884  23
  -1  10  -6 2.72086 42.1617  16
  -1  10  -7 47.2675 49.6105  16
  -1  10  -7 115.746 61.3837  23
  -1  10  -8 16.6770 51.1300  23
  -1  10  -8 90.9823 60.8113  16
  -1  10  -9 85.5701 60.7895  16
  -1  10  -9 54.5745 35.9348  23
  -1  10 -10-84.3550 54.2625  23
  -1  10 -10 16.5068 40.8495  16
  -1  10 -11 9.34379 42.4767  16
  -1  10 -11-30.8195 37.5897  23
  -1  10 -12 9.68077 33.2878  16
  -1  10 -12 21.2120 38.8944  23
  -1  10 -13-42.4847 33.1504  16
  -1   9  24-45.2342 41.2993  19
  -1   9  23 10.8061 29.9825  19
  -1   9  22 64.2047 44.0987  19
  -1   9  21 55.0786 47.2879  19
  -1   9  20 214.969 94.2700  19
  -1   9  19 979.296 164.994  19
  -1   9  18 2335.03 257.735  19
  -1   9  18 2067.09 219.303  23
  -1   9  17 2675.42 252.415  23
  -1   9  17 2774.88 288.455  19
  -1   9  16 1814.19 212.136  23
  -1   9  16 1824.12 241.332  19
  -1   9  16 1621.85 198.434  22
  -1   9  15 618.618 138.628  19
  -1   9  15 660.459 135.154  23
  -1   9  15 465.719 117.164  22
  -1   9  14 289.244 90.9449  22
  -1   9  14 332.115 104.042  19
  -1   9  14 460.857 115.008  23
  -1   9  13 219.012 89.7945  23
  -1   9  13 225.010 97.1202  19
  -1   9  13-31.7188 63.6773  22
  -1   9  12-45.4481 60.7564  22
  -1   9  12-19.4399 61.1756  23
  -1   9  12-65.2846 75.4477  19
  -1   9  11 22.6219 42.2104  23
  -1   9  11 63.2880 57.8599  19
  -1   9  11-75.8114 74.3966  22
  -1   9  10 1134.81 177.294  23
  -1   9  10 936.306 183.438  19
  -1   9   9 1859.33 253.136  19
  -1   9   9 3250.99 291.531  23
  -1   9   8 3301.97 291.004  23
  -1   9   7 3933.18 310.276  23
  -1   9   6 3997.35 314.289  23
  -1   9   5 1747.48 243.221  25
  -1   9   5 2067.88 233.579  23
  -1   9   4 2188.64 233.287  23
  -1   9   4 2107.38 262.828  25
  -1   9   3 1527.99 218.464  16
  -1   9   3 1973.51 234.026  23
  -1   9   3 1400.87 221.001  25
  -1   9   2 3956.91 350.629  16
  -1   9   2 3281.78 316.261  25
  -1   9   2 4216.15 322.902  23
  -1   9   1 5713.43 406.629  25
  -1   9   1 6703.61 459.226  16
  -1   9   1 7188.02 412.969  23
  -1   9   0 6715.90 460.323  16
  -1   9   0 7190.97 419.226  23
  -1   9  -1 3124.26 296.269  25
  -1   9  -1 3725.82 354.971  16
  -1   9  -1 4116.06 318.360  23
  -1   9  -2 731.795 169.634  16
  -1   9  -3 2.37427 61.8276  16
  -1   9  -4 107.061 86.2004  16
  -1   9  -5 16.6595 51.3600  16
  -1   9  -6 181.806 89.5967  16
  -1   9  -7 199.997 85.9125  16
  -1   9  -8 211.411 107.215  16
  -1   9  -9-19.2045 50.6680  16
  -1   9 -10 79.0223 57.6797  16
  -1   9 -11 6.94534 56.7865  16
  -1   9 -12 291.682 106.312  16
  -1   9 -13 758.555 142.372  16
  -1   9 -14 1661.28 200.317  16
  -1   9 -15 1415.97 175.580  16
  -1   9 -16 1162.12 147.396  16
  -1   9 -17 905.643 119.708  16
  -1   8  26 11.2293 28.2350  19
  -1   8  26 52.3416 39.1990  15
  -1   8  25 7.53637 28.7606  19
  -1   8  25 48.7590 40.7382  15
  -1   8  24 79.0380 59.8877  19
  -1   8  24 8.62496 29.9647  15
  -1   8  23 114.525 66.4424  19
  -1   8  23 39.7299 48.2231  15
  -1   8  22-36.2882 41.1826  23
  -1   8  22-7.93314 47.5601  19
  -1   8  22 9.62832 43.3383  15
  -1   8  21 22.0390 48.3852  23
  -1   8  21 25.5110 47.9508  19
  -1   8  21-39.0203 48.8649  15
  -1   8  20-89.3133 67.3285  19
  -1   8  20-17.5057 57.1348  23
  -1   8  20-139.448 86.2393  15
  -1   8  19-97.3967 82.6724  23
  -1   8  19 155.939 79.8276  19
  -1   8  18 43.8968 52.3355  19
  -1   8  18 107.486 49.3670  23
  -1   8  17 35.5214 62.6210  23
  -1   8  17 133.518 78.4509  19
  -1   8  16-11.3687 56.5026  23
  -1   8  16 1.60615 46.4272  19
  -1   8  15 660.408 145.812  23
  -1   8  15 492.979 113.450  22
  -1   8  15 517.297 131.740  19
  -1   8  14-143.280 105.577  19
  -1   8  14 14.0349 56.9184  23
  -1   8  14 1.05077 51.1016  22
  -1   8  13-62.9274 88.2995  22
  -1   8  13 12.7199 59.9958  23
  -1   8  13-48.9205 83.5638  19
  -1   8  12-81.7952 97.3491  22
  -1   8  12-86.1885 84.3777  19
  -1   8  12-151.301 91.0491  23
  -1   8  11-4.14770 46.9027  23
  -1   8  11-158.572 101.337  19
  -1   8  10 164.407 70.0547  23
  -1   8   9-12.2411 59.6368  23
  -1   8   8 52.8095 55.7893  25
  -1   8   8 2.42590 50.6077  23
  -1   8   7-15.3630 54.1559  25
  -1   8   7-36.8357 53.0137  23
  -1   8   6 67.9370 52.3940  25
  -1   8   6 5.08461 36.4276  23
  -1   8   5 476.739 117.738  25
  -1   8   5 491.878 113.657  23
  -1   8   4 244.517 87.7697  16
  -1   8   4 383.205 107.680  23
  -1   8   4 306.173 97.9850  25
  -1   8   3 5871.51 366.761  23
  -1   8   3 5337.76 384.423  25
  -1   8   2 1126.32 187.654  23
  -1   8   2 712.675 149.356  25
  -1   8   2 783.102 164.230  16
  -1   8   1 1550.89 209.076  25
  -1   8   1 1915.16 242.299  16
  -1   8   0 223.934 93.4532  25
  -1   8   0 260.200 102.511  16
  -1   8  -1 294.189 101.019  16
  -1   8  -1 227.639 66.1985  25
  -1   8  -2-80.8564 66.5945  25
  -1   8  -2 26.6271 59.4570  16
  -1   8  -3 229.651 91.1720  16
  -1   8  -4 97.9975 78.8145  16
  -1   8  -5 63.2116 43.4514  16
  -1   8  -6 79.0467 69.9416  16
  -1   8  -7 27.1998 53.2009  16
  -1   8  -8 11.6058 65.2838  16
  -1   8  -9-28.4445 63.3794  16
  -1   8 -10 31.1462 48.8734  16
  -1   8 -11-112.923 92.5216  16
  -1   8 -12 65.1271 51.2366  16
  -1   8 -13-60.0171 78.9532  16
  -1   8 -14-13.4868 61.8964  16
  -1   8 -15 7.71879 50.7082  16
  -1   8 -16-33.6266 61.4269  16
  -1   8 -17-60.4361 52.4890  16
  -1   8 -18 13.6970 31.8062  16
  -1   8 -19 21.1633 32.1133  16
  -1   8 -20-34.0217 29.5785  16
  -1   7  28 413.450 88.4327  15
  -1   7  27 280.307 65.9045  19
  -1   7  27 533.957 112.668  15
  -1   7  26 340.215 86.0533  19
  -1   7  26 411.585 104.569  15
  -1   7  25 255.652 82.5598  19
  -1   7  25 172.078 70.4570  23
  -1   7  25 208.596 88.6647  15
  -1   7  24 392.723 112.995  19
  -1   7  24 394.355 102.668  23
  -1   7  24 179.418 83.4418  15
  -1   7  23 128.011 74.0375  23
  -1   7  23 203.458 83.3970  19
  -1   7  23 24.0936 48.0919  15
  -1   7  22 15.6218 40.9785  19
  -1   7  22-4.20679 51.6421  15
  -1   7  21 39.4999 65.2532  19
  -1   7  21 70.7408 50.0239  23
  -1   7  20-63.7281 53.8021  23
  -1   7  20 12.9055 56.1510  19
  -1   7  19 5.09621 54.8514  19
  -1   7  19 188.907 94.9404  23
  -1   7  18 330.486 129.612  23
  -1   7  18 201.464 94.6331  19
  -1   7  17 346.063 136.690  23
  -1   7  17 283.445 114.674  19
  -1   7  16 68.6294 69.2617  19
  -1   7  16 86.9562 76.1155  23
  -1   7  15-59.4995 52.7096  23
  -1   7  14 151.884 36.9351  22
  -1   7  14 576.746 138.361  23
  -1   7  13 1539.43 210.757  23
  -1   7  13 1200.11 172.443  22
  -1   7  12 1162.24 179.840  23
  -1   7  11 930.964 155.657  23
  -1   7  10 2313.21 243.048  23
  -1   7   9 4590.57 332.348  23
  -1   7   9 7101.56 445.478  25
  -1   7   8 12243.6 544.294  23
  -1   7   8 11863.9 565.986  25
  -1   7   8 10660.8 1134.46   5
  -1   7   7 15530.5 637.753  25
  -1   7   7 17414.0 630.377  23
  -1   7   7 13637.7 1428.92   4
  -1   7   7 14156.4 1283.16   5
  -1   7   6 15272.1 625.017  25
  -1   7   6 15031.0 1517.75   4
   1  -7  -5 7901.09 948.707   6
  -1   7   5 7015.13 1042.62   4
  -1   7   4 1549.66 492.463   4
  -1   7   4 1135.17 349.210   5
   1  -7  -4 1834.23 496.001   6
  -1   7   3 147.613 111.208   5
  -1   7   3 146.010 153.425   4
   1  -7  -3 98.6105 89.1845   6
  -1   7   2 4472.55 816.560   4
  -1   7   2 3471.00 609.964   5
  -1   7   1 10084.3 1045.96   5
  -1   7   1 12617.2 1379.78   4
   1  -7   0 12798.8 1215.29   6
  -1   7   0 13302.9 1396.94   4
  -1   7   0 14435.3 1261.36   5
  -1   7  -1 12504.6 593.828  16
  -1   7  -1 9678.74 1036.74   5
  -1   7  -1 9104.20 1155.94   4
  -1   7  -2 2602.44 278.326  16
  -1   7  -3 3250.74 309.792  16
  -1   7  -4 7202.29 466.023  16
  -1   7  -5 10403.7 563.239  16
  -1   7  -6 15353.3 694.197  16
  -1   7  -7 8986.17 544.873  16
  -1   7  -8 5366.49 411.882  27
  -1   7  -8 4882.81 409.827  16
  -1   7  -9 1207.25 213.019  16
  -1   7  -9 798.335 160.366  27
  -1   7 -10 17.3962 63.9561  16
  -1   7 -10 228.520 98.4796  27
  -1   7 -11-10.4841 43.1742  16
  -1   7 -11 8.23206 57.2207  27
  -1   7 -12 69.9088 71.1642  27
  -1   7 -12-49.8025 60.6426  16
  -1   7 -13 58.2310 70.6692  27
  -1   7 -13-5.41767 62.3551  16
  -1   7 -14 57.7055 47.5133  16
  -1   7 -14 70.0509 55.1618  27
  -1   7 -15 3.59950 40.0723  16
  -1   7 -15 102.709 74.1259  27
  -1   7 -16 125.186 87.0457  27
  -1   7 -16 2.85162 39.4318  16
  -1   7 -17 44.7144 65.4193  27
  -1   7 -17-30.4769 40.9981  16
  -1   7 -18-23.7553 40.5622  16
  -1   7 -18 84.5457 59.9738  27
  -1   7 -19-5.49090 39.0408  27
  -1   7 -19-32.7700 52.7106  16
  -1   7 -20 90.2808 58.7179  27
  -1   7 -20 125.403 54.8518  16
  -1   7 -21 236.976 70.8246  27
  -1   7 -21 408.969 89.6024  16
  -1   7 -22 936.146 119.370  16
  -1   7 -22 834.479 117.521  27
  -1   6  30 21.2887 30.3056  15
  -1   6  29 25.6723 35.7922  15
  -1   6  28 161.952 68.6993  15
  -1   6  27 50.3632 62.0799  15
  -1   6  26 279.700 101.436  15
  -1   6  25 223.300 97.2473  19
  -1   6  25 317.170 109.396  23
  -1   6  25 304.168 104.204  15
  -1   6  24 185.092 75.9350  19
  -1   6  24 100.766 68.0266  15
  -1   6  23 24.7096 49.4342  23
  -1   6  23 55.0111 52.8540  19
  -1   6  23-21.2111 64.8903  15
  -1   6  22-31.2038 36.8684  19
  -1   6  22-30.2194 68.3727  23
  -1   6  21-45.5154 62.4225  19
  -1   6  21-64.6210 67.2376  23
  -1   6  20-93.5365 92.2557  19
  -1   6  20-79.6786 86.5982  23
  -1   6  19-6.59194 56.0032  23
  -1   6  19-88.1615 86.7761  19
  -1   6  18 42.3843 50.2920  19
  -1   6  18-171.411 113.956  23
  -1   6  17 93.8988 67.4008  23
  -1   6  16 12.0899 41.2110  23
  -1   6  15 29.5578 50.6484  23
  -1   6  14 12.8964 35.5952  23
  -1   6  13 72.5988 46.4678  23
  -1   6  13 124.232 125.608   7
  -1   6  12-24.3961 76.5546   7
  -1   6  11 50.6961 60.6232   4
  -1   6  11 86.1598 125.209   7
  -1   6  10-140.848 127.371   4
  -1   6  10 31.6475 126.519   7
  -1   6   9 157.740 110.552   7
  -1   6   9 161.537 140.001   4
  -1   6   8 17.4374 76.7715   5
  -1   6   8 77.6320 163.861   4
  -1   6   8-36.0500 138.940   7
  -1   6   7 27.7086 85.2129   5
  -1   6   7 64.3166 76.8840   7
  -1   6   7-66.9807 154.706   4
  -1   6   6 277.348 191.431   4
  -1   6   6 187.179 89.9413   5
  -1   6   6 344.749 167.466   7
  -1   6   5 210.822 169.666   4
  -1   6   5 118.458 76.2460   5
  -1   6   4 33.3424 103.167   4
  -1   6   4 50.4550 90.4890   5
  -1   6   3-2.98579 83.5618   4
  -1   6   3-82.7527 106.806   5
  -1   6   2 750.466 295.261   4
  -1   6   2 904.901 289.218   5
   1  -6  -2 686.319 256.535   6
  -1   6   1 1786.08 389.124   5
  -1   6   1 1440.71 421.133   4
   1  -6  -1 1510.06 401.049   6
  -1   6   0 11897.6 1005.65   5
  -1   6   0 10994.0 1157.68   4
   1  -6   0 12375.4 1068.74   6
   1  -6   1 622.409 271.931   6
  -1   6  -1 587.543 211.664   5
  -1   6  -1 674.126 316.080   4
  -1   6  -2 3839.35 665.809   4
   1  -6   2 3298.79 579.055   6
  -1   6  -2 3768.51 580.249   5
  -1   6  -3 64.6420 93.9457   5
  -1   6  -3 40.5104 72.7065   4
   1  -6   3-132.202 176.206   6
  -1   6  -4 7032.70 880.967   4
   1  -6   4 7041.69 899.059   6
  -1   6  -4 6470.58 796.224   5
   1  -6   5 6780.43 923.330   6
  -1   6  -5 7638.04 882.296   5
  -1   6  -5 7149.45 883.214   4
   1  -6   6 5964.92 879.083   6
  -1   6  -6 6009.10 795.668   4
  -1   6  -6 6013.67 799.590   5
   1  -6   7 1144.11 430.189   6
  -1   6  -7 1177.70 360.718   5
  -1   6  -8 161.971 73.5858  16
  -1   6  -8-0.53876 104.056   5
   1  -6   8 59.8766 142.730   6
  -1   6  -9 3482.49 318.558  16
  -1   6  -9 4160.96 345.708  27
  -1   6 -10 4408.49 367.841  16
  -1   6 -10 5580.05 413.838  27
  -1   6 -11 3815.93 355.039  27
  -1   6 -11 5015.13 393.789  16
  -1   6 -12 3201.63 328.831  27
  -1   6 -12 2668.33 290.166  16
  -1   6 -13-14.7121 67.2828  27
  -1   6 -13-13.3098 56.7253  16
  -1   6 -14 1150.19 192.796  16
  -1   6 -14 1182.34 204.365  27
  -1   6 -15 51.5458 68.6695  27
  -1   6 -15 73.3182 53.4359  16
  -1   6 -16 131.504 70.3365  16
  -1   6 -16 116.319 65.3178  27
  -1   6 -17 14.4429 48.3055  16
  -1   6 -17 31.3817 55.7855  27
  -1   6 -18-9.03653 44.0799  27
  -1   6 -18-4.33680 37.7286  16
  -1   6 -19 39.7220 49.0702  27
  -1   6 -19-19.7823 52.9067  16
  -1   6 -20-32.9464 40.8583  16
  -1   6 -20 89.0959 72.1725  27
  -1   6 -21-25.7427 31.1075  16
  -1   6 -21 56.7480 70.4661  27
  -1   6 -22-4.78334 25.9849  16
  -1   6 -22-28.1566 33.6041  27
  -1   6 -23 61.8711 58.0315  27
  -1   6 -24 56.3058 43.3229  27
  -1   6 -25-27.0401 32.7662  27
  -1   5  31 513.238 100.558  15
   1  -5 -30 178.014 52.9000  27
  -1   5  30 122.402 62.1558  15
  -1   5  29 76.9502 60.4072  15
  -1   5  28 261.890 89.4951  15
  -1   5  27 393.597 115.527  15
  -1   5  26 300.849 121.400  15
  -1   5  25 1567.33 224.560  23
  -1   5  25 1535.75 248.488  15
  -1   5  24 1530.71 238.066  23
  -1   5  24 1495.05 239.793  15
  -1   5  23 245.975 104.354  19
  -1   5  23 286.238 135.257  23
  -1   5  23 318.408 121.989  15
  -1   5  22 35.6587 57.3763  19
  -1   5  22-24.4362 50.1550  23
  -1   5  21 214.504 102.245  23
  -1   5  21 215.632 79.1393  19
  -1   5  20 704.416 153.520  19
  -1   5  20 955.793 179.210  23
  -1   5  19 2771.92 291.587  23
  -1   5  19 2952.03 291.034  19
  -1   5  18 2422.78 282.379  23
  -1   5  17 1618.57 229.601  23
  -1   5  16 788.832 165.889  23
   1  -5 -16 290.646 158.392   9
  -1   5  16 374.634 244.557   7
  -1   5  15-80.8592 138.199   7
   1  -5 -15 70.8449 94.5201   9
  -1   5  14 25.7539 101.050   7
  -1   5  13 175.527 132.032   7
  -1   5  12 115.927 119.225   7
  -1   5  11 18.0415 144.151   7
  -1   5  11-167.268 153.666   4
  -1   5  10 558.208 222.970   4
  -1   5  10 229.975 171.686   7
  -1   5   9 3812.01 619.119   4
  -1   5   9 3740.30 598.608   7
  -1   5   8 4568.20 677.110   4
  -1   5   8 4661.24 645.387   7
  -1   5   8 4349.06 630.151   5
  -1   5   7 2036.04 453.941   4
  -1   5   7 2039.86 425.330   5
  -1   5   7 2215.77 440.122   7
  -1   5   6 947.545 284.866   7
  -1   5   6 1175.44 349.117   4
  -1   5   6 863.620 292.347   5
  -1   5   5 2313.34 411.296   7
  -1   5   5 3028.93 536.187   4
  -1   5   5 2188.69 435.260   5
  -1   5   4 4559.29 654.195   4
  -1   5   4 3550.53 527.501   5
  -1   5   4 3783.48 486.890   7
  -1   5   3 6053.05 795.234   4
  -1   5   3 6042.57 586.225   7
  -1   5   3 6350.19 665.573   5
  -1   5   2 10532.0 831.221   5
  -1   5   2 8530.71 927.229   4
  -1   5   1 15611.9 1009.78   5
  -1   5   1 13499.3 1157.37   4
   1  -5   0 17511.9 1167.29   6
  -1   5   0 16383.7 1249.71   4
  -1   5   0 16297.1 1027.96   5
  -1   5  -1 18660.3 1341.41   4
  -1   5  -1 18321.8 1103.84   5
   1  -5   1 19113.6 1221.49   6
  -1   5  -2 13240.4 1098.92   4
   1  -5   2 13417.9 1039.25   6
  -1   5  -2 13029.8 976.427   5
   1  -5   3 3913.07 570.107   6
  -1   5  -3 3877.13 587.702   4
  -1   5  -3 4107.05 565.010   5
  -1   5  -4-121.138 111.383   4
  -1   5  -4 15.6208 112.262   5
   1  -5   4 103.252 129.642   6
  -1   5  -5 223.133 118.734   4
   1  -5   5 164.191 139.960   6
  -1   5  -5 201.215 135.923   5
  -1   5  -6 94.5462 96.6829   5
  -1   5  -6 217.435 155.066   4
   1  -5   6 21.0584 81.6632   6
  -1   5  -7 358.777 142.778   5
   1  -5   7 571.682 266.501   6
  -1   5  -7 609.029 230.947   4
  -1   5  -8 1638.52 424.546   5
   1  -5   8 1275.50 421.868   6
  -1   5  -9 1236.04 386.328   5
   1  -5   9 1532.33 469.438   6
   1  -5  10 3276.56 702.682   6
  -1   5 -10 2589.54 556.634   5
   1  -5  11 3880.39 780.477   6
  -1   5 -11 2713.03 589.696   5
  -1   5 -12 2136.53 543.158   5
   1  -5  12 3038.12 705.950   6
  -1   5 -13 3632.84 327.823  16
  -1   5 -13 2598.06 284.539  27
  -1   5 -14 2505.44 276.882  16
  -1   5 -14 1642.44 240.581  27
  -1   5 -15 6056.49 429.197  16
  -1   5 -15 6117.01 466.227  27
  -1   5 -16 5223.18 398.253  16
  -1   5 -16 5137.93 434.017  27
  -1   5 -17 4201.58 357.076  16
  -1   5 -17 4299.44 399.220  27
  -1   5 -18 2324.06 292.506  27
  -1   5 -18 2093.10 250.959  16
  -1   5 -19-11.8457 48.5043  27
  -1   5 -19-3.28746 56.9625  16
  -1   5 -20 105.094 81.3106  27
  -1   5 -20 304.168 88.9454  16
  -1   5 -21 675.274 131.542  18
  -1   5 -21 507.764 114.505  16
  -1   5 -21 655.322 149.769  27
  -1   5 -22 571.972 116.326  18
  -1   5 -22 482.792 125.253  27
  -1   5 -23 233.527 73.1326  18
  -1   5 -23 79.6539 46.2796  27
  -1   5 -24-10.0164 28.3507  18
  -1   5 -24 23.7352 38.8969  27
  -1   5 -25 95.7111 62.1242  27
  -1   5 -26 17.1515 36.5610  27
  -1   5 -27-25.6163 30.1844  27
  -1   4  32-5.87813 27.3401  15
   1  -4 -31 5.31006 34.0868  27
  -1   4  31-21.9384 41.8066  15
   1  -4 -30-40.2621 40.6876  27
  -1   4  30-121.103 70.3569  15
  -1   4  29-34.0455 64.3814  15
  -1   4  28-52.7716 70.7580  15
  -1   4  27 6.85629 53.8574  15
  -1   4  26 58.3481 48.5949  15
  -1   4  25 269.886 100.880  15
  -1   4  24 265.711 115.749  23
  -1   4  24 312.359 123.625  15
  -1   4  23 1961.60 254.956  23
  -1   4  23 1766.53 257.836  15
  -1   4  22 3213.95 312.304  23
  -1   4  21-102.370 73.0812  23
  -1   4  20 340.176 103.066  23
  -1   4  20 272.594 66.5718  19
  -1   4  19 319.093 83.7112  19
  -1   4  19 305.583 104.866  23
  -1   4  18 327.895 97.3504  23
  -1   4  18 435.738 185.335   7
   1  -4 -18 401.907 191.504   3
   1  -4 -17 153.825 153.282   3
  -1   4  17 228.143 119.896   7
   1  -4 -16 553.136 237.924   9
   1  -4 -16 484.748 217.945   3
  -1   4  16 558.705 253.195   7
   1  -4 -15 11.6962 82.5619   3
   1  -4 -15-60.1601 128.553   9
  -1   4  15 102.886 110.924   7
   1  -4 -14-64.2828 108.204   9
   1  -4 -14 112.243 119.420   3
  -1   4  14 55.5231 128.457   7
   1  -4 -13 266.773 130.551   3
  -1   4  13 209.639 174.952   7
   1  -4 -12 441.246 178.349   3
  -1   4  12 290.710 166.764   7
  -1   4  11 966.556 306.424   7
   1  -4 -11 1202.24 279.103   3
  -1   4  11 1030.25 270.145   4
  -1   4  10 1437.59 370.831   7
  -1   4  10 1601.69 338.336   4
  -1   4   9 864.452 260.527   4
  -1   4   9 804.076 253.872   7
  -1   4   8 261.939 146.814   4
  -1   4   8 239.931 160.959   5
  -1   4   8 178.045 148.873   7
  -1   4   7 927.162 255.396   4
  -1   4   7 861.576 264.934   7
  -1   4   7 918.729 272.262   5
  -1   4   6 519.566 199.840   7
  -1   4   6 692.816 236.324   4
  -1   4   6 626.018 204.357   5
  -1   4   5 1065.49 323.634   4
  -1   4   5 868.694 214.056   5
  -1   4   5 1021.65 243.940   7
  -1   4   4 30.3771 72.3554   7
  -1   4   4-16.3213 109.348   5
  -1   4   4 53.0693 113.482   4
  -1   4   3 628.747 195.720   4
  -1   4   3 706.705 190.965   5
  -1   4   3 591.725 165.222   7
  -1   4   2 1395.30 273.785   5
  -1   4   2 1475.69 379.692   4
  -1   4   2 1591.03 259.672   7
  -1   4   1 4966.32 436.459   7
  -1   4   1 4530.06 621.110   4
  -1   4   1 5030.24 505.859   5
  -1   4   0 9636.93 705.477   5
  -1   4   0 9531.32 907.521   4
  -1   4   0 9881.58 585.452   7
  -1   4  -1 9477.56 836.328   4
   1  -4   1 8993.59 777.554   6
  -1   4  -1 8675.97 669.571   5
  -1   4  -2 110.440 99.2529   5
  -1   4  -2 67.7093 98.0317   4
   1  -4   2-75.6269 138.899   6
  -1   4  -3 12589.7 697.833   8
  -1   4  -3 13758.7 898.249   5
   1  -4   3 14499.4 977.882   6
  -1   4  -3 15255.3 1028.72   4
  -1   4  -4 6415.86 509.554   8
  -1   4  -4 6155.70 688.196   4
   1  -4   4 6752.24 697.605   6
  -1   4  -4 7515.30 683.717   5
  -1   4  -5 11382.3 869.109   5
  -1   4  -5 10546.1 668.127   8
   1  -4   5 11349.2 943.414   6
  -1   4  -5 9838.88 814.242   4
  -1   4  -6 2919.59 356.943   8
  -1   4  -6 2896.14 446.928   4
   1  -4   6 2762.87 480.269   6
  -1   4  -6 2796.05 467.914   5
  -1   4  -7 2037.40 368.314   4
   1  -4   7 2252.46 455.090   6
  -1   4  -7 2342.40 336.670   8
  -1   4  -7 2525.03 439.450   5
  -1   4  -8 4984.81 650.529   5
  -1   4  -8 3948.26 497.219   4
   1  -4   8 4464.39 673.262   6
  -1   4  -8 4858.94 506.316   8
  -1   4  -9 1438.73 398.252   5
   1  -4   9 1530.85 411.854   6
  -1   4 -10 605.512 260.635   5
   1  -4  10 503.434 253.320   6
   1  -4  11-68.1171 109.516   6
  -1   4 -11 129.879 145.827   5
   1  -4  12 82.4060 102.388   6
  -1   4 -12 97.8646 126.928   5
   1  -4  13 131.652 103.506   6
  -1   4 -13 91.7983 103.749   5
   1  -4  14 402.650 249.086   6
  -1   4 -14 302.494 186.229   5
  -1   4 -15 24.0640 34.2896  27
  -1   4 -15-42.2531 80.3757   5
  -1   4 -15 96.5928 63.9115  13
  -1   4 -16 427.245 112.972  16
  -1   4 -16 383.301 120.244  27
  -1   4 -17 3316.43 307.916  16
  -1   4 -17 3392.84 339.535  27
  -1   4 -18 760.272 171.529  27
  -1   4 -18 489.117 114.793  16
  -1   4 -19 2673.55 307.975  27
  -1   4 -20 408.708 123.129  27
  -1   4 -21 239.711 102.761  27
  -1   4 -22 84.8478 68.9717  27
  -1   4 -23-11.2826 53.9196  27
  -1   4 -24 15.4907 52.0499  27
  -1   4 -25-39.2202 47.2072  27
  -1   4 -26 120.627 66.8356  27
  -1   4 -27 18.2803 28.2044  18
  -1   4 -27 4.52547 31.2730  27
  -1   4 -28 32.2641 27.1524  18
  -1   4 -28 25.0615 40.7765  27
  -1   4 -29-33.8105 31.4756  27
   1  -3 -32 253.543 66.2943  27
  -1   3  32 261.076 76.0657  15
   1  -3 -31 287.658 80.3941  27
  -1   3  31 247.594 82.8102  15
   1  -3 -30 76.6457 49.6722  27
  -1   3  30 52.0619 44.1490  15
  -1   3  29 112.102 59.0470  15
  -1   3  28 407.333 111.210  15
  -1   3  27 802.266 163.247  15
  -1   3  26 1222.75 210.645  15
  -1   3  25 1219.80 208.250  15
  -1   3  24 1300.16 221.099  15
  -1   3  23 1272.64 205.631  23
  -1   3  23 1206.80 222.079  15
  -1   3  22 3756.43 330.524  23
  -1   3  21 2170.20 251.414  23
  -1   3  20 127.676 62.0317  23
   1  -3 -19 821.299 328.677   1
  -1   3  19 562.093 263.904   7
   1  -3 -19 879.246 315.516   3
  -1   3  18 886.959 316.358   7
   1  -3 -18 969.973 345.934   1
   1  -3 -18 1023.66 338.926   3
   1  -3 -17 1999.43 455.938   3
   1  -3 -17 1972.14 453.013   1
  -1   3  17 1727.16 441.402   7
  -1   3  16 2273.48 497.380   7
   1  -3 -16 2467.59 488.685   3
   1  -3 -16 2345.84 473.685   1
   1  -3 -16 1485.03 400.159   9
  -1   3  15 3657.60 619.569   7
   1  -3 -15 2450.13 453.301   9
   1  -3 -15 3422.40 548.218   1
   1  -3 -15 3844.02 593.587   3
   1  -3 -14 3653.48 557.246   3
   1  -3 -14 3977.63 550.667   9
   1  -3 -14 3608.33 539.393   1
  -1   3  14 4081.47 633.660   7
   1  -3 -13 4495.96 569.153   1
  -1   3  13 5309.06 707.213   7
   1  -3 -13 4272.90 548.896   9
   1  -3 -13 4579.46 583.502   3
  -1   3  12 7856.01 831.636   7
   1  -3 -12 6637.63 676.067   3
   1  -3 -12 6565.73 674.567   1
  -1   3  11 4888.36 505.748   4
  -1   3  11 4468.03 627.458   7
   1  -3 -11 4878.28 565.217   3
   1  -3 -11 5515.09 585.954   1
  -1   3  10 9553.12 720.394   4
   1  -3 -10 9421.54 740.050   3
   1  -3 -10 11108.4 781.699   1
  -1   3  10 9814.26 887.799   7
  -1   3   9 10170.3 755.024   4
   1  -3  -9 11605.7 755.164   1
  -1   3   9 8958.52 825.307   7
   1  -3  -9 10141.2 725.107   3
  -1   3   8 1969.54 343.467   4
   1  -3  -8 2036.82 316.724   3
  -1   3   8 1642.39 346.852   7
   1  -3  -7 1202.83 223.560   3
  -1   3   7 1294.74 252.566   5
  -1   3   7 786.847 228.920   7
  -1   3   7 1259.43 290.463   4
  -1   3   6 3717.03 496.327   4
   1  -3  -6 3473.20 340.604   3
  -1   3   6 4271.67 491.847   7
  -1   3   6 2453.23 273.496   2
  -1   3   6 3690.94 403.174   5
  -1   3   5 541.903 146.448   2
  -1   3   5 872.060 248.717   4
   1  -3  -5 899.760 160.687   3
  -1   3   5 700.742 176.550   5
  -1   3   5 893.277 223.999   7
  -1   3   4 352.600 150.679   7
  -1   3   4 256.517 146.478   4
   1  -3  -4 217.127 54.1682  10
  -1   3   4 224.499 124.542   5
   1  -3  -4 331.508 88.3591   3
  -1   3   4 286.861 115.619   2
   1  -3  -3 588.629 90.3249   3
  -1   3   3 706.721 166.540   2
  -1   3   3 728.791 174.131   7
  -1   3   3 679.861 173.994   5
  -1   3   3 567.905 216.397   4
  -1   3   2 108.511 76.5886   7
  -1   3   2 137.237 86.0089   5
  -1   3   2 126.568 125.827   4
  -1   3   1 101.934 134.097   4
  -1   3   1 85.4005 67.7019   5
  -1   3   1 93.7828 44.5088   7
  -1   3   0 709.309 182.499   5
  -1   3   0 713.041 140.199   7
  -1   3   0 704.398 219.655   4
  -1   3  -1 1537.69 188.434   7
  -1   3  -1 2136.08 354.070   4
  -1   3  -1 1043.02 140.888   1
  -1   3  -1 1776.23 272.770   5
   1  -3   2 260.945 120.946   6
  -1   3  -2 229.496 71.1906   7
  -1   3  -2 416.679 147.927   5
  -1   3  -2 212.122 141.715   4
  -1   3  -2 336.569 96.0405   8
  -1   3  -2 225.772 73.6716   1
  -1   3  -3 2597.93 378.129   4
  -1   3  -3 2367.36 261.045   8
  -1   3  -3 2814.66 356.425   5
  -1   3  -3 1651.68 213.059   1
   1  -3   3 2581.42 375.048   6
  -1   3  -4 25324.4 1136.81   5
  -1   3  -4 22207.6 815.015   8
   1  -3   4 22178.0 1138.30   6
  -1   3  -4 22914.2 1153.44   4
  -1   3  -4 23262.6 861.606   1
   1  -3   5 47563.7 1705.99   6
  -1   3  -5 47952.9 1619.15   4
  -1   3  -5 44436.5 1192.89   8
  -1   3  -5 43997.4 1295.46   1
  -1   3  -6 62282.9 1653.66   1
  -1   3  -6 67307.3 1846.87   4
  -1   3  -6 64055.1 1498.04   8
  -1   3  -6 70555.4 2124.23   5
   1  -3   6 66704.1 2117.39   6
   1  -3   7 64420.9 2172.88   6
  -1   3  -7 62181.8 1557.35   8
  -1   3  -7 61105.8 1753.18   1
  -1   3  -7 63265.4 1759.53   4
   1  -3   8 42252.5 1879.68   6
  -1   3  -8 45429.9 1825.41   5
  -1   3  -8 40262.9 1504.83   1
  -1   3  -8 42796.9 1365.01   8
  -1   3  -8 39348.7 1354.03   4
   1  -3   9 29081.5 1616.25   6
  -1   3  -9 27475.8 1317.39   1
  -1   3  -9 28222.3 1535.81   5
  -1   3  -9 29077.3 1199.94   8
   1  -3  10 22079.4 1475.98   6
  -1   3 -10 20064.2 1325.17   5
  -1   3 -10 22042.8 1235.25   1
  -1   3 -10 24826.3 1175.71   8
  -1   3 -11 17316.5 1142.00   1
   1  -3  11 18051.3 1397.28   6
  -1   3 -11 20405.9 1121.46   8
  -1   3 -12 7961.49 913.821   5
   1  -3  12 8941.49 1035.98   6
  -1   3 -12 8635.88 840.783   1
  -1   3 -12 10941.5 874.495   8
   1  -3  13 2587.58 592.120   6
  -1   3 -13 2506.07 480.037   1
  -1   3 -13 2973.96 562.187   5
   1  -3  14 363.717 307.897   6
  -1   3 -14 332.156 226.015   5
  -1   3 -14 193.732 170.287   1
  -1   3 -15 4616.50 760.968   5
  -1   3 -15 2547.96 506.214   1
   1  -3  15 3926.21 768.068   6
   1  -3  16 9181.01 1191.83   6
  -1   3 -16 8875.12 959.443   1
  -1   3 -16 11066.2 1150.54   5
  -1   3 -17 7961.02 479.640  27
   1  -3  17 6146.29 1003.54   6
  -1   3 -17 7789.53 983.348   5
  -1   3 -18 2319.45 265.762  27
  -1   3 -18 2099.24 232.369  13
  -1   3 -19 28.3279 61.7302  27
  -1   3 -19 47.9728 44.1015  13
  -1   3 -20 92.4991 80.8616  27
  -1   3 -20 50.8918 64.4445  13
  -1   3 -21 283.373 113.982  27
  -1   3 -21 241.174 89.2754  13
  -1   3 -22 0.06856 55.8397  27
  -1   3 -23 91.4354 70.8634  27
  -1   3 -24 16.4732 53.2565  27
  -1   3 -25 96.3294 53.6372  27
  -1   3 -26 37.6478 55.5971  27
  -1   3 -27-80.3621 54.2115  27
  -1   3 -28 142.125 65.5092  27
  -1   3 -29 157.092 58.7303  27
  -1   3 -30 82.1629 48.9703  27
   1  -2 -32 55.5590 40.1132  27
  -1   2  32-38.2321 33.3010  15
   1  -2 -31 75.1094 59.3670  27
  -1   2  31 18.6300 27.9033  15
   1  -2 -30 68.3137 56.2252  27
  -1   2  30-25.5582 36.5496  15
   1  -2 -29-32.8323 52.0569  27
  -1   2  29-71.8561 64.5406  15
  -1   2  28 14.2758 54.7182  15
  -1   2  27-98.1490 75.5229  15
  -1   2  26-83.9472 70.0353  15
  -1   2  25-190.392 86.0684  15
  -1   2  24-69.8216 73.6132  15
  -1   2  23-61.2453 81.6851  15
  -1   2  22 61.2375 41.8794  15
  -1   2  21 78.5556 53.4357  23
  -1   2  20 100.500 62.6195  23
   1  -2 -20 86.1604 104.913   1
  -1   2  20-6.40551 124.628   7
   1  -2 -19 9.49025 75.7910   1
  -1   2  19 72.6984 93.9689   7
   1  -2 -19 99.0683 56.8773   3
  -1   2  18 581.026 258.616   7
   1  -2 -18 954.368 348.940   3
   1  -2 -18 979.121 321.148   1
   1  -2 -17 4387.47 659.729   3
   1  -2 -17 4041.24 639.944   1
  -1   2  17 5034.55 713.793   7
  -1   2  16 1094.13 340.854   7
   1  -2 -16 940.935 305.013   1
   1  -2 -16 1279.16 355.478   3
   1  -2 -15 557.359 268.107   9
   1  -2 -15 800.717 267.504   3
   1  -2 -15 760.458 257.566   1
  -1   2  15 670.708 243.872   7
   1  -2 -14 11352.2 921.462   9
  -1   2  14 12546.3 1011.73   7
   1  -2 -14 11386.2 937.057   1
   1  -2 -14 11756.2 972.681   3
   1  -2 -13 26728.6 1315.61   9
  -1   2  13 31229.4 1580.27   7
   1  -2 -13 28787.0 1457.86   3
   1  -2 -13 27595.9 1396.30   1
   1  -2 -12 36842.6 1543.08   1
   1  -2 -12 35414.0 1373.78   9
   1  -2 -12 39875.9 1647.47   3
   1  -2 -11 29192.2 1343.69   3
   1  -2 -11 27428.4 1136.73   9
  -1   2  11 31891.9 1496.63   7
   1  -2 -11 29004.7 1298.50   1
  -1   2  10 6064.12 648.483   7
  -1   2  10 4564.35 399.131   2
   1  -2 -10 5869.17 582.806   3
  -1   2  10 5976.70 448.151   4
   1  -2 -10 6594.97 592.751   1
   1  -2  -9 2272.57 333.081   1
  -1   2   9 2009.89 375.164   7
  -1   2   9 1496.04 212.551   2
  -1   2   9 2139.41 284.861   4
   1  -2  -9 2059.83 328.044   3
   1  -2  -8 32273.5 1152.78   1
  -1   2   8 29074.5 1298.78   7
  -1   2   8 32416.6 1103.53   4
   1  -2  -8 29423.0 1150.61   3
  -1   2   7 21222.4 707.711   2
  -1   2   7 23262.9 966.241   4
  -1   2   7 21946.2 1057.54   7
   1  -2  -7 21988.1 931.956   3
  -1   2   6 212.971 122.616   4
  -1   2   6 200.722 58.3830   2
   1  -2  -6 124.526 61.5606   3
  -1   2   6 242.289 118.871   7
   1  -2  -6 302.733 116.171   1
  -1   2   6 286.343 108.097   5
   1  -2  -5 4236.62 344.478   3
  -1   2   5 3914.24 319.556   5
  -1   2   5 3548.45 398.910   7
  -1   2   5 3876.21 286.472   2
  -1   2   5 4458.70 437.013   4
  -1   2   4 1699.00 210.480   5
  -1   2   4 1950.78 204.863   2
  -1   2   4 2030.84 300.196   4
   1  -2  -4 1978.11 215.280   3
  -1   2   4 2089.35 293.894   7
  -1   2   3 11554.9 519.777   5
   1  -2  -3 11697.7 463.490   3
  -1   2   3 12504.5 713.579   4
  -1   2   3 12162.7 512.937   2
  -1   2   3 11635.5 632.143   7
  -1   2   2 6197.97 419.515   7
  -1   2   2 5842.53 486.546   4
   1  -2  -2 5318.33 264.054   3
  -1   2   2 6460.01 388.706   2
  -1   2   2 5865.72 374.573   5
  -1   2   1 606.476 125.095   5
  -1   2   1 734.811 184.371   4
  -1   2   1 753.121 139.785   2
  -1   2   1 609.302 119.109   7
  -1   2   0 285.136 76.8926   7
  -1   2   0 196.924 87.4494   5
  -1   2   0 258.876 94.8772   2
  -1   2   0 131.430 99.1574   4
  -1   2  -1 177.062 94.5104   4
  -1   2  -1 126.206 47.9608   7
  -1   2  -1 99.4929 63.6972   5
  -1   2  -1 73.7427 41.7530   8
  -1   2  -2 1616.93 178.512   1
   1  -2   2 1479.52 252.411   6
  -1   2  -2 1757.61 252.082   5
  -1   2  -2 1499.39 161.726   8
  -1   2  -2 1800.21 255.449   4
  -1   2  -2 1691.42 131.811   7
   1  -2   3 3339.33 355.184   6
  -1   2  -3 2919.02 259.417   1
  -1   2  -3 2764.30 229.777   8
  -1   2  -3 2803.16 352.996   4
  -1   2  -3 3126.37 355.772   5
   1  -2   4 1551.20 256.632   6
  -1   2  -4 1411.00 195.325   1
  -1   2  -4 1444.60 169.614   8
  -1   2  -4 781.724 119.002   3
  -1   2  -4 1502.35 244.580   4
  -1   2  -5 1170.37 198.822   1
   1  -2   5 1083.76 233.988   6
  -1   2  -5 1002.48 148.263   8
  -1   2  -5 512.650 118.710   3
  -1   2  -5 1050.01 226.079   4
   1  -2   6 67.1250 119.489   6
  -1   2  -6 75.8286 75.9414   4
  -1   2  -6 79.8695 54.9624   8
  -1   2  -6 5.56161 48.6905   3
  -1   2  -6 25.6922 47.5864   1
  -1   2  -7 1241.41 242.635   1
  -1   2  -7 1153.70 206.861   4
  -1   2  -7 935.014 199.486   3
  -1   2  -7 1411.22 216.853   8
   1  -2   7 1269.09 277.784   6
  -1   2  -8 363.501 143.797   3
  -1   2  -8 447.206 129.480   8
   1  -2   8 379.193 153.173   6
  -1   2  -8 236.585 98.5058   1
  -1   2  -8 298.843 108.520   4
  -1   2  -9 1393.03 205.661   4
  -1   2  -9 1189.32 249.458   3
  -1   2  -9 1440.86 260.769   8
  -1   2  -9 1216.47 272.416   1
   1  -2   9 1493.12 327.192   6
  -1   2 -10 331.541 149.364   1
  -1   2 -10 413.394 155.864   3
   1  -2  10 387.953 207.115   6
  -1   2 -10 512.146 181.344   8
   1  -2  11-12.9507 94.1232   6
  -1   2 -11 226.783 134.425   3
  -1   2 -11 133.735 88.6197   1
  -1   2 -11 66.7512 70.8718   8
  -1   2 -12 26.2722 70.6839   3
   1  -2  12 2.15001 87.0702   6
  -1   2 -12 36.0175 103.809   8
  -1   2 -12-54.8069 77.2050   1
  -1   2 -13-15.5998 59.9227   1
  -1   2 -13-87.0187 73.7730   8
  -1   2 -13 104.146 70.9706   3
   1  -2  13 23.5995 157.934   6
  -1   2 -14 76.4013 85.7653   3
  -1   2 -14-276.974 159.831   1
   1  -2  14-46.5704 106.340   6
  -1   2 -14 100.013 109.133   8
  -1   2 -15 27.9887 98.2069   8
  -1   2 -15 22.6313 58.5555   1
  -1   2 -15 48.2593 91.7145   3
   1  -2  15 8.50012 88.4657   6
   1  -2  16-106.285 110.969   6
  -1   2 -16-29.0398 83.3363   1
   1  -2  17 283.065 191.516   6
  -1   2 -17 274.974 173.478   1
  -1   2 -18 192.251 145.522   1
   1  -2  18-57.2615 98.7052   6
  -1   2 -19 1011.85 166.615  27
  -1   2 -19 968.837 149.125  13
  -1   2 -19 754.521 303.207   1
  -1   2 -20 88.0753 56.7510  27
  -1   2 -20 125.848 57.9047  13
  -1   2 -21 262.945 94.1564  27
  -1   2 -21 114.303 57.1414  13
  -1   2 -22 63.6375 46.6427  27
  -1   2 -22 77.3250 48.0846  13
  -1   2 -23 521.954 121.373  27
  -1   2 -23 439.721 101.421  13
  -1   2 -24-5.07291 60.1718  27
  -1   2 -24 9.35975 53.5568  13
  -1   2 -25 293.587 98.4290  27
  -1   2 -26 38.1352 46.2818  27
  -1   2 -27 26.1335 57.0751  27
  -1   2 -28 21.9244 35.6460  27
  -1   2 -29 78.5513 45.2787  27
  -1   2 -30 98.6724 50.1579  27
  -1   2 -31 22.1666 29.9515  27
   1  -1 -32 40.7603 38.9160  27
   1  -1 -31-33.8256 33.2427  27
   1  -1 -30 89.3787 67.0551  27
   1  -1 -29-0.46086 46.5313  27
  -1   1  29-45.2475 42.8006  15
   1  -1 -28 248.011 94.1031  27
  -1   1  28 224.840 82.9361  15
   1  -1 -27 250.936 95.1126  27
  -1   1  27 150.824 77.9061  15
  -1   1  26 76.1306 73.3988  15
  -1   1  25 538.725 135.196  15
  -1   1  24 569.642 142.237  15
  -1   1  23-9.58751 52.8769  15
  -1   1  22 527.370 120.373  15
  -1   1  21 3446.05 315.785  15
   1  -1 -21 3599.12 276.156  13
   1  -1 -20 6610.35 910.068   1
   1  -1 -20 7063.87 907.625   3
   1  -1 -19 7461.70 915.026   3
  -1   1  19 8045.12 904.495   7
   1  -1 -19 7440.48 932.429   1
   1  -1 -18 9872.81 1033.99   3
  -1   1  18 10807.3 1016.27   7
   1  -1 -18 10610.2 1076.63   1
   1  -1 -17 14557.7 1212.20   1
  -1   1  17 15510.6 1187.30   7
   1  -1 -17 14491.4 1204.50   3
  -1   1  16 7440.00 806.035   7
   1  -1 -16 7084.87 826.592   1
   1  -1 -16 7541.63 859.174   3
   1  -1 -15 1570.16 386.352   3
   1  -1 -15 1526.64 379.347   1
  -1   1  15 1227.74 314.137   7
  -1   1  14 3229.08 500.834   7
   1  -1 -14 3315.33 528.146   3
   1  -1 -14 3251.54 515.733   1
   1  -1 -13 4692.89 610.067   3
   1  -1 -13 4358.64 573.454   1
  -1   1  13 4265.19 579.728   7
   1  -1 -12 4025.37 542.829   3
  -1   1  12 3351.12 481.434   7
   1  -1 -12 3502.33 495.464   9
   1  -1 -12 3783.71 517.729   1
   1  -1 -11 4.71963 56.5911   9
  -1   1  11 164.403 132.971   7
   1  -1 -11 21.2682 87.8500   1
   1  -1 -11 150.921 121.947   3
   1  -1 -10 4520.85 505.330   1
   1  -1 -10 4091.59 516.337   3
   1  -1 -10 4243.45 434.339   9
  -1   1  10 4452.66 528.659   7
   1  -1  -9 12740.0 823.340   3
  -1   1   9 12447.3 844.721   7
   1  -1  -9 12249.1 655.656   9
   1  -1  -9 12619.2 783.053   1
  -1   1   9 12114.8 706.157   2
   1  -1  -8 16523.1 846.015   1
  -1   1   8 15488.3 921.475   7
   1  -1  -8 15582.7 862.138   3
  -1   1   8 15724.9 759.663   2
  -1   1   7 5456.44 385.673   4
  -1   1   7 6480.65 568.545   7
   1  -1  -7 6637.05 503.188   1
  -1   1   7 6674.47 463.759   2
   1  -1  -7 6355.69 522.685   3
  -1   1   6 185.815 105.594   4
  -1   1   6 221.130 95.9795   2
   1  -1  -6 307.768 116.955   3
   1  -1  -6 227.228 94.4888   1
  -1   1   5 4167.84 330.577   4
  -1   1   5 5215.03 348.859   2
   1  -1  -5 5181.08 398.256   3
   1  -1  -5 4857.78 377.285   1
   1  -1  -4 9534.73 486.331   3
  -1   1   4 8696.32 416.180   2
   1  -1  -4 8905.83 472.444   1
  -1   1   3 259.952 64.5693   5
  -1   1   3 254.206 71.7507   2
   1  -1  -3 286.190 95.0774   3
   1  -1  -2 69.3006 41.5329   3
  -1   1   2 82.2975 38.4976   5
  -1   1   2 47.6684 33.8805   2
  -1   1   1 776.224 119.726   2
  -1   1   1 717.085 107.483   5
  -1   1   0 566.932 104.880   5
  -1   1   0 586.788 110.865   2
  -1   1  -1 130.034 65.1064   2
   1  -1   2 370.243 110.010   6
  -1   1  -2 492.785 52.1181   7
  -1   1  -2 362.990 57.0607   3
  -1   1  -2 368.010 59.0917   8
  -1   1  -2 575.983 127.212   2
   1  -1   3 255.064 100.097   6
  -1   1  -3 331.196 63.3483   8
  -1   1  -3 320.427 65.2533   3
  -1   1  -3 441.323 102.109   1
  -1   1  -4 180.232 57.3769   8
  -1   1  -4 102.270 66.7553   1
  -1   1  -4 154.162 62.6646   3
   1  -1   4 29.2191 68.2129   6
  -1   1  -5 234.698 92.2781   3
   1  -1   5 213.507 111.804   6
  -1   1  -5 168.045 81.0589   1
  -1   1  -5 205.944 91.4203   4
  -1   1  -6-6.12419 44.5799   1
  -1   1  -6 100.083 61.6861   4
  -1   1  -6 50.5721 66.4606   3
   1  -1   6 83.9240 81.3433   6
   1  -1   7 63.0169 24.7513   7
  -1   1  -7 92.5286 58.1827   4
  -1   1  -7 132.678 88.3063   1
  -1   1  -7 95.1889 83.2445   3
   1  -1   7 141.887 104.965   6
  -1   1  -8 280.606 85.8457   4
  -1   1  -8 277.520 140.348   3
  -1   1  -8 384.582 150.496   1
   1  -1   8 168.777 42.7753   7
   1  -1   8 364.957 159.764   6
  -1   1  -9 2610.67 375.497   3
  -1   1  -9 2141.68 203.908   4
   1  -1   9 2815.76 433.329   6
  -1   1  -9 2558.31 370.517   1
   1  -1   9 2178.65 173.347   7
  -1   1 -10 4971.63 551.398   3
   1  -1  10 4511.32 578.572   6
  -1   1 -10 5000.17 546.538   1
  -1   1 -11 6507.66 646.451   1
   1  -1  11 5465.22 669.507   6
  -1   1 -11 5974.34 607.923   3
  -1   1 -12 9896.29 832.929   1
  -1   1 -12 9447.01 802.738   3
   1  -1  12 9253.09 896.908   6
  -1   1 -13 11236.4 923.394   1
  -1   1 -13 11084.0 904.347   3
   1  -1  13 10734.8 1000.52   6
  -1   1 -14 9914.87 911.712   1
  -1   1 -14 8885.21 841.336   3
   1  -1  14 9819.86 985.608   6
   1  -1  15 8320.42 946.639   6
  -1   1 -15 8052.13 820.813   3
  -1   1 -15 8447.76 871.859   1
  -1   1 -16 9614.75 967.564   1
  -1   1 -16 9729.41 916.221   3
   1  -1  16 10019.1 1076.23   6
  -1   1 -17 11265.4 1024.72   3
   1  -1  17 11829.7 1194.71   6
  -1   1 -17 11594.5 1077.11   1
   1  -1  18 12186.9 1243.99   6
  -1   1 -18 10780.4 1072.70   1
  -1   1 -18 11174.3 1059.80   3
  -1   1 -19 5078.24 761.884   1
   1  -1  19 5467.19 854.485   6
  -1   1 -19 4711.98 708.752   3
  -1   1 -20 3747.83 309.448  27
  -1   1 -20 4131.59 683.603   3
  -1   1 -21 1557.88 209.075  27
  -1   1 -21 1497.72 183.889  13
  -1   1 -22 747.426 145.413  27
  -1   1 -22 858.063 145.232  13
  -1   1 -23 767.319 148.524  27
  -1   1 -24 361.934 108.816  27
  -1   1 -25 104.994 69.5973  27
  -1   1 -26 80.8261 66.3389  27
  -1   1 -27 28.3646 44.6862  27
  -1   1 -28 109.787 50.7261  27
  -1   1 -29 222.074 75.2392  27
  -1   1 -30 40.9625 43.8890  27
  -1   1 -31 11.3731 26.8454  27
  -1   1 -32-33.4858 36.7627  27
   1   0 -32-28.4568 36.8270  27
   1   0 -31-51.4688 48.2481  27
   1   0 -30-18.3773 40.5250  27
   1   0 -29-0.14864 41.4780  27
   1   0 -28-3.39642 37.0827  27
   1   0 -27 48.3481 46.4837  27
   1   0 -27 127.211 63.1877  13
   1   0 -26 43.6408 46.3401  27
   1   0 -26-6.57263 32.9050  13
   1   0 -25 28.6975 38.6869  27
   1   0 -25 56.6184 44.6387  13
   1   0 -24 184.066 67.9856  13
   1   0 -23 113.795 72.1220  13
  -1   0  23-9.60131 30.3487  15
   1   0 -22 20.3914 33.6071  13
  -1   0  22 115.778 75.6543  15
   1   0 -21 74.0918 46.3951  13
  -1   0  21-3.87748 48.3646  15
   1   0 -20 74.0386 74.4381   1
   1   0 -20 123.607 164.871   3
   1   0 -19 221.369 201.869   1
   1   0 -19 58.5015 67.9929   3
   1   0 -18 50.2387 92.6114   1
   1   0 -18 26.1019 73.1049   3
   1   0 -17 28.3616 71.9283   3
  -1   0  17-4.23186 64.5100   7
   1   0 -17-40.5564 66.8020   1
   1   0 -16 321.265 217.483   3
   1   0 -16 221.554 142.742   1
  -1   0  16 177.407 114.672   7
  -1   0  15 57.7129 81.8398   7
   1   0 -15 12.5989 78.1312   3
   1   0 -15 75.0077 68.8581   1
   1   0 -14 87.3885 80.0172   1
  -1   0  14 144.515 84.1299   7
   1   0 -14 146.090 112.254   3
   1   0 -13 587.451 224.317   3
   1   0 -13 430.602 174.115   1
  -1   0  13 415.093 173.343   7
  -1   0  12 121.097 119.959   7
   1   0 -12 122.660 95.1606   1
   1   0 -12 323.400 154.536   3
   1   0 -11 311.263 153.521   3
   1   0 -11 429.141 172.797   1
  -1   0  11 511.848 205.734   7
   1   0 -10 117.166 120.763   1
   1   0 -10 58.4859 87.9066   3
   1   0  -9 482.314 178.298   3
   1   0  -9 390.876 139.024   1
  -1   0   8 67.6512 32.9716   4
   1   0  -8 319.485 114.169   1
   1   0  -8 264.538 158.016   3
   1   0  -7 491.265 169.500   3
   1   0  -7 473.465 140.789   1
  -1   0   7 407.069 170.333   6
  -1   0   6 2.48067 95.2689   6
   1   0  -6 32.5157 74.6252   3
   1   0  -6 78.5526 102.111   9
   1   0  -6 36.1784 48.9521   1
   1   0  -5 165.862 78.8179   9
   1   0  -5 246.854 96.4470   3
   1   0  -5 138.731 88.6040   1
   1   0  -4 1381.98 197.926   1
   1   0  -4 1416.77 132.374   9
   1   0  -4 1400.20 196.153   3
   1   0  -3 96.2452 51.6619   1
   1   0  -3 44.9012 43.9762   3
   1   0  -2 2167.26 183.392   3
  -1   0   2 2124.02 187.232   2
  -1   0   1 1890.49 157.850   2
  -1   0   1 1878.15 109.459  10
  -1   0   0 115.466 38.2609   2
  -1   0  -1 1315.49 120.598   2
  -1   0  -2 1116.97 116.131   2
   1   0   2 686.928 81.5109   6
  -1   0  -3 810.000 120.190   2
   1   0   3 838.363 112.056   6
  -1   0  -4 709.761 116.738   2
   1   0   4 383.995 62.9068   7
  -1   0  -4 550.277 114.235   1
  -1   0  -4 567.054 109.091   3
   1   0   4 627.514 120.641   6
   1   0   5 228.810 51.3711   7
   1   0   5 458.581 129.245   6
  -1   0  -5 456.476 108.756   3
  -1   0  -5 547.857 114.554   1
  -1   0  -6 1160.54 181.791   3
   1   0   6 1143.22 217.353   6
   1   0   6 1177.88 131.478   7
  -1   0  -6 1180.36 204.255   1
  -1   0  -7 1527.41 229.248   3
   1   0   7 1315.37 261.195   6
   1   0   7 1306.72 151.849   7
  -1   0  -7 1406.20 230.762   1
  -1   0  -8 1822.57 284.957   1
   1   0   8 1397.20 171.783   7
   1   0   8 1848.37 327.824   6
  -1   0  -8 1771.93 270.755   3
  -1   0  -9 1002.18 236.588   3
  -1   0  -9 544.392 75.3239   4
   1   0   9 796.404 140.932   7
  -1   0  -9 837.091 213.644   1
   1   0  10 481.581 110.225   7
  -1   0 -10 473.867 158.812   1
   1   0  10 782.983 251.306   6
  -1   0 -10 848.922 225.927   3
   1   0  11 566.663 138.822   7
  -1   0 -11 578.047 188.198   1
  -1   0 -11 587.443 191.754   3
   1   0  11 654.665 218.126   6
   1   0  12 237.966 128.377   6
   1   0  12 107.092 43.9303   7
  -1   0 -12 171.949 87.8575   1
  -1   0 -12 75.5431 87.5637   3
  -1   0 -13 143.436 140.055   1
   1   0  13-103.297 111.293   6
  -1   0 -13-22.2014 93.4487   3
   1   0  13 89.2747 73.3381   7
  -1   0 -14 8.09080 100.495   1
   1   0  14-36.0585 92.6832   6
  -1   0 -14 166.089 156.263   3
  -1   0 -15 589.231 238.254   3
  -1   0 -15 404.533 191.542   1
   1   0  15 473.105 201.950   6
  -1   0 -16 17.1043 60.7450   1
  -1   0 -16 102.931 106.933   3
   1   0  16-213.854 235.486   6
  -1   0 -17 79.5687 65.3180   3
  -1   0 -17 257.362 179.787   1
  -1   0 -18 85.0971 96.9842   3
  -1   0 -18 89.6447 103.319   1
  -1   0 -19 248.440 188.372   1
  -1   0 -19 135.481 95.5960   3
  -1   0 -20 22.2173 63.3372   1
  -1   0 -20 49.3883 73.1940   3
  -1   0 -21 86.0187 57.0243  27
   1   0  21 160.154 69.9232  15
  -1   0 -22 36.3444 54.0460  27
   1   0  22 21.0878 45.5460  15
  -1   0 -23 371.306 106.658  27
   1   0  23 417.706 116.514  15
  -1   0 -24 45.2544 43.8727  27
   1   0  24 73.5219 59.6008  15
  -1   0 -25 7.71461 41.5293  27
   1   0  25 0.90653 56.1635  15
  -1   0 -26 83.1454 59.8855  27
   1   0  26 5.30693 46.3256  15
  -1   0 -27 2.69686 35.6491  27
   1   0  27-22.9158 35.0682  15
  -1   0 -28-46.1021 55.7270  27
   1   0  28-35.0705 50.8401  15
  -1   0 -29 53.9259 49.7481  27
  -1   0 -30 11.8446 34.6394  27
  -1   0 -31-43.4807 50.5380  27
  -1   0 -32 81.7411 47.0172  27
  -1   0 -33 24.5013 35.6544  27
   1   1 -32 85.7276 43.1486  27
   1   1 -31 150.608 60.1342  27
   1   1 -30 180.833 66.8351  27
   1   1 -29 418.723 102.608  27
   1   1 -29 344.664 83.4597  13
   1   1 -28 213.976 73.8664  27
   1   1 -28 146.171 61.0742  13
   1   1 -27-9.07425 67.9556  27
   1   1 -27-58.1067 66.4171  13
   1   1 -26 1537.22 203.869  27
   1   1 -26 1353.53 185.920  13
   1   1 -25 3312.84 300.909  27
   1   1 -25 3324.91 288.085  13
   1   1 -24 2997.28 287.726  27
   1   1 -24 2988.98 275.594  13
   1   1 -23 1129.39 181.669  27
   1   1 -23 1146.42 170.354  13
   1   1 -22 299.435 90.6607  13
   1   1 -21 24.8004 44.6251  13
   1   1 -20-5.69734 38.0115  13
   1   1 -19 132.561 117.080   3
   1   1 -19 60.2352 116.358   1
   1   1 -18 58.3595 88.0744   1
   1   1 -18-31.9150 121.443   3
   1   1 -17-45.3619 80.1812   3
   1   1 -17-37.9160 91.7864   1
   1   1 -16 87.6498 117.733   3
   1   1 -16 97.1127 131.077   1
   1   1 -15-4.30842 102.525   3
   1   1 -15 3.65250 61.5452   1
  -1  -1  15-21.7881 122.220   6
  -1  -1  14 1554.46 310.943   7
  -1  -1  14 1723.52 430.729   6
   1   1 -14 1835.58 418.110   1
   1   1 -14 1784.36 420.557   3
   1   1 -13 18180.9 1202.46   1
   1   1 -13 18561.4 1233.53   3
  -1  -1  13 16113.7 967.510   7
  -1  -1  13 17230.9 1268.72   6
  -1  -1  12 37444.2 1802.58   6
   1   1 -12 37683.6 1654.61   1
   1   1 -12 36615.4 1661.71   3
   1   1 -11 32521.4 1488.48   1
   1   1 -11 32218.0 1507.74   3
  -1  -1  11 32802.4 1625.78   6
   1   1 -10 28625.2 1342.59   1
  -1  -1  10 31818.6 1523.13   6
   1   1 -10 28722.8 1339.62   3
  -1  -1   9 38979.6 1625.33   6
   1   1  -9 34536.8 1427.52   3
   1   1  -9 36259.6 1426.52   1
  -1  -1   8 49465.8 1733.76   6
   1   1  -8 47185.8 1529.64   1
   1   1  -8 47226.1 1562.42   3
   1   1  -7 51179.5 1511.30   3
   1   1  -7 51390.8 1480.01   1
  -1  -1   7 51491.6 1658.61   6
   1   1  -6 39218.0 1248.09   3
   1   1  -6 36814.9 1168.06   1
   1   1  -5 12898.1 645.787   3
   1   1  -5 12952.8 644.126   1
  -1  -1   5 11172.0 703.793   6
   1   1  -4 3914.78 342.813   1
  -1  -1   4 3353.29 359.204   6
   1   1  -4 4136.44 340.621   3
   1   1  -3 2633.41 253.684   3
  -1  -1   3 2867.34 290.894   6
   1   1  -3 2691.96 257.198   1
   1   1  -3 2323.65 169.328   5
   1   1  -2 1395.21 116.287   5
  -1  -1   2 1859.48 209.355   6
   1   1  -2 1574.39 212.130   4
   1   1  -2 1753.66 192.551   3
   1   1  -2 1861.73 189.064   8
   1   1  -2 1748.25 192.199   1
  -1  -1   1 537.870 86.4096   6
   1   1  -1 566.981 114.707   4
   1   1  -1 462.233 85.4311   8
   1   1  -1 437.585 63.1637   5
  -1  -1   0 1315.38 108.687   6
   1   1   0 1265.16 110.567   5
   1   1   0 1180.01 117.151   8
  -1  -1  -1 1557.83 135.374   2
   1   1   1 1505.32 136.149   8
  -1  -1  -2 445.245 67.8968   2
   1   1   2 588.587 101.938   7
   1   1   2 608.376 134.630   4
  -1  -1  -3 1072.93 140.039   1
   1   1   3 1238.54 175.583   4
   1   1   3 1195.85 143.774   7
  -1  -1  -3 947.634 95.7245   2
  -1  -1  -4 1951.04 202.484   1
  -1  -1  -4 1858.93 143.933   2
   1   1   4 2040.97 197.001   7
  -1  -1  -5 1191.51 192.076   1
   1   1   5 1296.61 172.328   7
  -1  -1  -5 1272.82 192.052   3
   1   1   6 354.599 102.609   7
  -1  -1  -6 308.914 108.476   1
  -1  -1  -6 302.449 112.501   3
  -1  -1  -7 105.294 59.3739   3
  -1  -1  -7 187.400 97.4014   1
   1   1   7 257.199 90.6049   7
  -1  -1  -8 1549.63 263.083   3
   1   1   8 1345.36 213.106   7
  -1  -1  -8 1378.31 242.962   1
   1   1   9 3141.00 338.262   7
  -1  -1  -9 3511.58 411.690   1
  -1  -1  -9 3602.36 425.650   3
  -1  -1  -9 4103.64 541.116   9
  -1  -1 -10 5353.92 549.773   1
  -1  -1 -10 5514.83 548.182   3
   1   1  10 4728.38 439.173   7
   1   1  11 8131.78 601.218   7
  -1  -1 -11 9269.12 756.042   3
  -1  -1 -11 9586.96 753.777   1
   1   1  12 3650.28 423.701   7
  -1  -1 -12 4108.54 531.493   1
  -1  -1 -12 4088.75 529.792   3
  -1  -1 -13-6.73590 76.7755   3
   1   1  13-48.4042 78.8176   7
  -1  -1 -13 21.1877 77.8120   1
   1   1  14 67.8350 56.1688   7
  -1  -1 -14 241.154 185.922   1
  -1  -1 -14-63.5414 114.000   3
  -1  -1 -15 139.154 94.9522   1
  -1  -1 -15 191.274 145.292   3
   1   1  15 222.960 125.394   7
  -1  -1 -16 146.744 151.489   3
   1   1  16 36.1733 103.505   7
  -1  -1 -16-12.5285 96.5929   1
  -1  -1 -17-45.5571 131.404   3
  -1  -1 -17 124.483 135.028   1
  -1  -1 -18-26.3002 81.4301   1
  -1  -1 -18-3.65347 68.7391   3
  -1  -1 -19 224.262 188.834   3
  -1  -1 -19 94.8281 112.401   1
  -1  -1 -20 699.250 280.149   3
  -1  -1 -20 528.495 241.453   1
   1   1  21 3347.42 305.367  15
   1   1  22 8433.79 494.187  15
  -1  -1 -23 11853.0 552.185  27
   1   1  23 12004.1 601.889  15
  -1  -1 -24 8691.29 483.429  27
   1   1  24 8438.03 512.584  15
  -1  -1 -25 3983.22 329.939  27
   1   1  25 3926.14 355.989  15
  -1  -1 -26 1205.81 186.043  27
   1   1  26 1239.69 198.315  15
  -1  -1 -27 132.077 59.9441  27
   1   1  27 271.890 103.055  15
  -1  -1 -28 134.229 61.9261  27
   1   1  28 23.3417 47.6431  15
  -1  -1 -29 195.142 70.9765  27
   1   1  29 98.3519 58.9881  15
  -1  -1 -30-1.47472 39.9742  27
   1   1  30 92.0574 50.8937  15
  -1  -1 -31 46.4982 41.2995  27
   1   1  31 96.4624 49.5280  15
  -1  -1 -32 46.3678 41.2463  27
  -1  -1 -33 18.7708 28.9692  27
   1   2 -31-6.80238 24.3071  27
   1   2 -30 58.9185 41.5616  27
   1   2 -29 53.8162 39.3380  27
   1   2 -29 82.3549 43.0893  13
   1   2 -28 4.40071 34.6622  27
   1   2 -28 56.0584 39.6646  13
   1   2 -27 0.68229 32.5003  27
   1   2 -27 27.2660 42.8454  13
   1   2 -26 18.3666 56.9973  27
   1   2 -26-24.7584 35.9336  13
   1   2 -25 275.446 88.6853  27
   1   2 -25 217.065 75.9011  13
   1   2 -24 41.8402 49.2162  27
   1   2 -24-42.4181 44.3552  13
   1   2 -23 312.399 100.831  27
   1   2 -23 264.681 91.7839  13
   1   2 -22-13.2117 38.7904  27
   1   2 -22-7.97538 35.2334  13
   1   2 -21-178.517 75.0513  27
   1   2 -21-2.11101 36.7557  13
   1   2 -20 6.90720 36.3346  27
   1   2 -20 15.6232 32.2917  13
   1   2 -19 19.1109 23.5822  27
   1   2 -19-0.20441 31.7722  13
   1   2 -19 201.087 218.976   8
   1   2 -19 124.059 140.801   3
  -1  -2  18 24.3847 149.101   6
   1   2 -18 233.678 232.235   8
   1   2 -18 176.576 158.776   1
   1   2 -18 197.303 162.377   3
  -1  -2  17 49.7263 72.5054   6
   1   2 -17-31.4558 116.006   3
   1   2 -17 185.666 235.077   8
   1   2 -17 70.8509 106.976   1
   1   2 -16 5.86788 126.447   1
   1   2 -16 119.618 187.269   8
  -1  -2  16-133.422 203.867   6
   1   2 -16 42.5018 111.848   3
   1   2 -15-13.4515 66.1314   1
   1   2 -15 204.042 177.423   3
   1   2 -15-124.843 151.660   8
  -1  -2  15 78.2163 138.586   6
   1   2 -14 118.511 145.387   3
   1   2 -14-63.7089 127.510   1
  -1  -2  14 53.0096 127.448   6
  -1  -2  13 62.2139 109.185   6
   1   2 -13 60.1980 64.0218   1
   1   2 -13 20.9167 97.8986   3
   1   2 -12 51.3500 110.637   3
   1   2 -12 129.747 105.395   1
  -1  -2  12-12.3321 92.6713   6
  -1  -2  11-13.7333 114.450   6
   1   2 -11-57.1443 75.5939   1
   1   2 -11 47.7339 118.617   3
   1   2 -10 0.98702 86.0560   1
   1   2 -10-68.8642 111.365   3
  -1  -2  10-74.4668 107.425   6
   1   2  -9 656.676 210.473   3
  -1  -2   9 600.021 205.745   6
   1   2  -9 566.413 192.290   1
   1   2  -8 229.265 137.228   3
   1   2  -8 188.129 97.5507   5
   1   2  -8 222.919 120.091   1
   1   2  -8 282.748 168.607   8
  -1  -2   8 257.194 118.511   6
  -1  -2   7 19.2039 108.149   6
   1   2  -7 198.201 83.4147   4
   1   2  -7 57.6710 93.9974   8
   1   2  -7 125.087 90.9615   5
   1   2  -7 132.912 116.728   1
   1   2  -7 158.370 106.941   3
   1   2  -6 170.173 86.6911   3
   1   2  -6 185.844 87.6513   4
   1   2  -6 120.186 64.9030   5
   1   2  -6 170.336 114.186   1
   1   2  -6 263.173 131.935   8
  -1  -2   6 28.1718 74.0286   6
  -1  -2   5 427.976 136.412   6
   1   2  -5 367.037 117.820   1
   1   2  -5 389.975 124.888   5
   1   2  -5 464.935 155.283   8
   1   2  -5 594.007 130.447   4
   1   2  -5 412.768 124.504   3
   1   2  -4 426.433 114.723   3
   1   2  -4 476.960 120.259   1
   1   2  -4 539.740 127.297   4
   1   2  -4 380.325 133.489   8
  -1  -2   4 395.028 137.582   6
   1   2  -4 480.138 119.212   5
   1   2  -3 5149.55 386.219   4
   1   2  -3 5369.69 387.423   8
   1   2  -3 4946.99 330.936   5
   1   2  -3 5683.79 363.503   1
  -1  -2   3 5727.04 419.612   6
   1   2  -2 6778.76 416.880   8
   1   2  -2 6938.07 449.098   4
  -1  -2   2 7613.47 438.728   6
   1   2  -2 6469.53 358.566   5
   1   2  -2 6906.57 379.084   1
   1   2  -1 9675.03 417.287   5
   1   2  -1 9515.04 450.228   8
  -1  -2   1 10177.4 471.370  11
   1   2  -1 9491.59 513.886   4
  -1  -2   1 9399.28 449.789   6
   1   2   0 220.461 78.3992   5
   1   2   0 390.401 115.768   4
   1   2   0 316.772 90.9448   8
  -1  -2   0 231.569 74.5492   6
   1   2   1 10351.8 447.508   5
   1   2   1 10313.7 458.669   8
   1   2   2 13778.2 610.493   4
   1   2   2 15193.4 556.250   5
   1   2   2 14797.2 586.637   7
   1   2   2 13557.0 527.416   8
   1   2   3 105253. 1533.57   5
  -1  -2  -3 96453.2 883.000   2
  -1  -2  -3 92999.6 1121.87   1
   1   2   3 101417. 1547.65   7
   1   2   3 91201.1 1577.83   4
   1   2   4 21296.9 754.685   4
  -1  -2  -4 19773.0 587.094   1
   1   2   4 20395.0 730.601   7
   1   2   5 34914.4 972.087   4
  -1  -2  -5 34732.8 872.774   1
   1   2   5 34218.5 983.269   7
  -1  -2  -5 33803.4 955.101   3
  -1  -2  -6 171189. 2296.97   3
  -1  -2  -6 171428. 2153.93   1
   1   2   6 171651. 2324.42   7
   1   2   6 168886. 2146.47   4
   1   2   7 224859. 2854.66   7
  -1  -2  -7 226445. 2844.44   3
   1   2   7 224016. 2479.83   4
  -1  -2  -7 224427. 2696.88   1
  -1  -2  -8 162653. 2518.97   9
  -1  -2  -8 156847. 2603.38   3
   1   2   8 157910. 2102.48   4
  -1  -2  -8 159019. 2462.20   1
   1   2   9 60916.5 1315.37   4
  -1  -2  -9 62252.0 1653.48   1
   1   2   9 55483.2 1577.86   7
  -1  -2  -9 60409.0 1724.45   3
  -1  -2  -9 61326.4 1649.61   9
  -1  -2 -10 3310.93 402.024   1
  -1  -2 -10 2945.58 425.445   9
   1   2  10 3202.31 410.900   7
  -1  -2 -10 2965.71 414.340   3
  -1  -2 -11 3493.56 494.148   9
  -1  -2 -11 3995.08 479.782   1
   1   2  11 3138.60 425.483   7
  -1  -2 -11 3945.93 491.342   3
   1   2  12 20793.2 1114.52   7
  -1  -2 -12 23833.3 1206.75   1
  -1  -2 -12 22417.3 1222.63   3
  -1  -2 -12 23682.6 1368.82   9
  -1  -2 -13 14279.8 1166.97   9
   1   2  13 14590.6 973.902   7
  -1  -2 -13 14765.5 993.565   1
  -1  -2 -13 14516.0 1030.71   3
  -1  -2 -14 486.429 194.709   1
  -1  -2 -14 715.313 272.808   3
   1   2  14 524.104 183.698   7
  -1  -2 -15 1190.70 301.875   1
  -1  -2 -15 919.000 308.065   3
   1   2  15 1024.85 277.867   7
  -1  -2 -16 22.3016 71.9902   3
   1   2  16 47.4574 112.006   7
  -1  -2 -16-82.7173 135.639   1
  -1  -2 -17 1144.76 328.143   3
   1   2  17 1046.90 298.580   7
  -1  -2 -17 971.886 297.243   1
  -1  -2 -18 806.009 273.114   1
   1   2  18 922.124 285.681   7
  -1  -2 -18 707.611 243.526   3
  -1  -2 -19 149.781 157.483   3
  -1  -2 -19 20.2848 56.6163   1
  -1  -2 -20 132.109 158.392   3
  -1  -2 -20 131.389 149.368   1
   1   2  21-36.7607 55.1020  15
   1   2  22-17.5802 48.1749  15
   1   2  23 61.6612 45.8319  15
   1   2  24-85.3809 77.2639  15
  -1  -2 -25-87.5952 53.9565  27
   1   2  25 68.9729 48.2696  15
  -1  -2 -26 136.618 60.2090  27
   1   2  26 78.3740 60.9010  15
  -1  -2 -27-9.67613 31.3127  27
   1   2  27-32.9948 43.6233  15
  -1  -2 -28-7.20994 34.3605  27
   1   2  28 79.1559 64.4123  15
  -1  -2 -29 29.6336 40.8016  27
   1   2  29-8.69193 56.2732  15
  -1  -2 -30 67.8556 38.9274  27
   1   2  30-47.7538 52.3573  15
  -1  -2 -31-21.6188 45.5841  27
   1   2  31 11.6022 43.9816  15
  -1  -2 -32 40.5283 31.6106  27
   1   2  32-12.8710 31.5349  15
  -1  -2 -33 52.3108 38.3506  27
   1   2  33 44.2523 32.0946  15
   1   3 -30 13.2498 25.3603  27
   1   3 -29-34.3693 36.9321  27
   1   3 -28 33.1256 31.6380  27
   1   3 -27 273.136 87.0898  27
   1   3 -27 133.608 62.5857  13
   1   3 -26 535.538 124.648  27
   1   3 -26 675.995 128.268  13
   1   3 -25 331.649 101.827  27
   1   3 -25 415.711 117.932  13
   1   3 -24 303.202 116.967  27
   1   3 -24 443.512 117.388  13
   1   3 -23-4.16007 37.1799  27
   1   3 -23-45.6502 36.7641  13
   1   3 -22 63.3377 41.3459  27
   1   3 -22-8.48668 53.8624  13
   1   3 -21 265.320 75.9043  27
   1   3 -21 208.818 78.6348  13
   1   3 -20 82.1425 44.1328  27
   1   3 -20 117.390 34.8180  13
   1   3 -19 24.5520 36.4147  27
   1   3 -19 41.1036 34.4720  13
   1   3 -18 188.888 82.3946  27
   1   3 -18 463.229 273.659   8
   1   3 -18 327.874 221.412   1
   1   3 -18 269.766 85.6288  13
   1   3 -17 393.472 230.897   8
   1   3 -17 65.2808 53.0675   1
  -1  -3  17 187.834 220.246   6
   1   3 -16-45.8793 86.7656   1
   1   3 -16 115.350 150.742   8
   1   3 -16 54.8210 60.3147   3
  -1  -3  16 71.2532 135.594   6
   1   3 -15 845.557 294.610   3
  -1  -3  15 702.450 334.824   6
   1   3 -15 1247.84 392.774   8
   1   3 -15 649.526 272.796   1
  -1  -3  14 1747.22 469.772   6
   1   3 -14 2477.96 530.960   8
   1   3 -14 2186.24 489.613   1
   1   3 -14 1997.27 462.669   3
  -1  -3  13 2515.70 561.820   6
   1   3 -13 2603.55 543.362   8
   1   3 -13 2398.85 485.346   1
   1   3 -13 1868.11 432.349   3
   1   3 -12 1409.68 322.350   5
   1   3 -12 1108.10 322.987   3
   1   3 -12 1603.48 418.397   8
  -1  -3  12 1595.41 426.953   6
   1   3 -12 1793.96 411.968   1
   1   3 -11 1822.34 401.245   1
   1   3 -11 1902.86 407.915   3
  -1  -3  11 1498.86 392.720   6
   1   3 -11 1754.78 354.718   5
   1   3 -11 2109.66 441.003   8
  -1  -3  10 2028.75 434.573   6
   1   3 -10 2690.59 485.793   8
   1   3 -10 2345.73 416.278   1
   1   3 -10 1844.33 362.688   5
   1   3 -10 2239.45 416.089   3
   1   3  -9 298.644 128.673   3
   1   3  -9 239.254 150.737   8
  -1  -3   9 213.608 169.323   6
   1   3  -9 148.577 135.526   5
   1   3  -9 186.447 116.140   1
   1   3  -8 54.7647 58.7163   5
  -1  -3   8-38.7475 96.3497   6
   1   3  -8 40.3998 77.2318   1
   1   3  -8 98.3412 100.915   8
   1   3  -8 75.4899 87.4390   3
   1   3  -8 43.3922 54.3293   4
   1   3  -7 5575.76 490.752   4
   1   3  -7 6119.91 594.036   8
   1   3  -7 5321.82 510.181   3
   1   3  -7 5300.75 516.993   5
   1   3  -7 4811.79 508.059   1
  -1  -3   7 5262.35 595.025   6
   1   3  -6 9904.82 728.591   8
   1   3  -6 9512.45 639.543   1
   1   3  -6 9211.67 636.325   4
   1   3  -6 9203.28 635.001   5
  -1  -3   6 8797.04 732.199   6
   1   3  -5 397.865 154.266   5
   1   3  -5 179.235 123.753   4
   1   3  -5 303.956 154.368   8
   1   3  -5 235.957 105.146   1
  -1  -3   5 31.1470 87.7773   6
   1   3  -4 44694.9 1334.85   4
   1   3  -4 44818.7 1302.75   8
   1   3  -4 45562.9 1278.19   5
   1   3  -4 43548.5 1124.25   1
  -1  -3   3 178244. 2706.83   6
   1   3  -3 187806. 2685.31   4
   1   3  -3 182161. 2509.60   8
   1   3  -3 175820. 2032.09   1
   1   3  -3 188775. 2475.20   5
   1   3  -2 336090. 3207.41   5
   1   3  -2 341079. 3602.98   4
  -1  -3   2 331837. 3463.60   6
   1   3  -2 335908. 3284.64   8
   1   3  -1 308697. 3006.48   5
  -1  -3   1 288851. 2930.11  11
  -1  -3   1 286891. 3057.13  10
   1   3  -1 306499. 3419.36   4
   1   3  -1 311632. 3122.90   8
  -1  -3   1 299653. 3151.05   6
   1   3   0 158975. 2192.32   8
   1   3   0 155437. 2137.76   5
  -1  -3   0 150111. 2210.25   6
  -1  -3   0 153026. 2128.95  10
   1   3   0 157944. 2476.70   4
   1   3   1 52102.1 1445.23   4
   1   3   1 54385.5 1304.26   5
   1   3   1 56117.6 1310.13   8
   1   3   2 9987.77 585.003   5
   1   3   2 9392.40 652.278   4
   1   3   2 10781.8 600.773   7
   1   3   2 10076.1 561.089   8
   1   3   3 398.258 123.040   5
   1   3   3 399.352 131.027   7
  -1  -3  -3 487.290 68.0911   1
   1   3   3 319.767 141.218   4
   1   3   4 1474.29 243.501   5
   1   3   4 1148.60 225.154   7
  -1  -3  -4 1198.20 136.372   1
   1   3   4 977.632 234.825   4
   1   3   5 8686.20 598.635   5
   1   3   5 8045.87 570.924   7
  -1  -3  -5 7602.01 409.955   1
   1   3   5 7779.58 574.170   4
  -1  -3  -5 8121.33 498.981   3
   1   3   6 10040.4 664.789   4
  -1  -3  -6 11072.1 632.960   3
   1   3   6 10694.4 696.366   7
  -1  -3  -6 10497.9 532.377   1
   1   3   7 4366.33 446.706   4
   1   3   7 4673.97 490.240   7
  -1  -3  -7 5050.58 449.733   3
  -1  -3  -7 4259.22 370.917   1
   1   3   8 1896.69 292.337   4
   1   3   8 2108.21 342.032   7
  -1  -3  -8 2257.73 289.870   1
  -1  -3  -8 2106.72 314.298   3
  -1  -3  -9 79.7363 98.8363   1
   1   3   9 59.3254 70.5572   4
   1   3   9 47.4630 72.4427   7
  -1  -3  -9-137.396 115.402   3
   1   3  10 514.710 196.326   7
  -1  -3 -10 231.325 105.540   9
  -1  -3 -10 455.456 155.966   1
   1   3  10 412.750 135.923   4
  -1  -3 -10 386.867 154.955   3
  -1  -3 -11 392.313 160.337   1
   1   3  11 247.595 139.533   7
  -1  -3 -11 321.729 155.944   3
  -1  -3 -11 240.197 160.195   9
   1   3  11 189.160 117.954   4
  -1  -3 -12 0.13877 75.4903   9
  -1  -3 -12 144.617 108.079   1
  -1  -3 -12 235.376 153.948   3
   1   3  12 130.571 98.5561   7
  -1  -3 -13-47.2108 108.695   9
  -1  -3 -13 36.3126 90.7373   1
  -1  -3 -13 56.6575 103.868   3
   1   3  13 41.2847 92.8722   7
  -1  -3 -14 36.7390 69.3540   9
  -1  -3 -14-13.2978 81.3438   1
   1   3  14 45.4445 62.6032   7
  -1  -3 -14 253.907 199.606   3
  -1  -3 -15 203.430 164.016   9
  -1  -3 -15 330.059 179.975   1
   1   3  15 328.944 198.034   7
  -1  -3 -15 375.727 189.053   3
  -1  -3 -16 3233.10 555.313   3
  -1  -3 -16 3016.44 511.562   1
  -1  -3 -16 2674.09 588.082   9
   1   3  16 3182.95 554.615   7
  -1  -3 -17 1452.48 364.827   1
   1   3  17 1488.36 390.189   7
  -1  -3 -17 1473.68 397.572   3
   1   3  18 1061.63 329.812   7
  -1  -3 -18 853.843 322.671   3
  -1  -3 -18 1492.39 387.631   1
   1   3  19 2622.83 542.228   7
  -1  -3 -19 3785.70 653.106   3
  -1  -3 -19 3974.59 641.706   1
  -1  -3 -20 2482.49 523.371   1
   1   3  20 2449.73 526.994   7
  -1  -3 -20 2319.94 526.542   3
   1   3  21 363.696 119.251  15
   1   3  22 66.7969 76.4665  15
   1   3  23 159.972 85.9245  15
   1   3  24 4.94262 46.4610  15
   1   3  25 13.8518 55.6129  15
   1   3  26 60.0192 46.7193  15
  -1  -3 -27 120.615 56.6870  27
   1   3  27-29.5757 62.1451  15
  -1  -3 -28 174.276 73.7520  27
   1   3  28 136.007 73.4351  15
  -1  -3 -29 330.520 97.3079  27
   1   3  29 355.044 111.861  15
  -1  -3 -30 415.249 100.357  27
   1   3  30 370.008 103.218  15
  -1  -3 -31 611.823 115.395  27
   1   3  31 583.125 129.029  15
  -1  -3 -32 548.419 98.8108  27
   1   3  32 727.860 126.779  15
   1   3  33 531.368 101.188  15
   1   4 -29-0.94031 20.9092  18
   1   4 -29-28.4779 27.0522  27
   1   4 -28-15.7992 33.0830  27
   1   4 -27 15.6954 33.9930  27
   1   4 -26 75.5847 52.4137  27
   1   4 -25 73.5495 76.5233  27
   1   4 -24 147.068 85.7060  27
   1   4 -24 51.9672 53.3661  13
   1   4 -23 92.8651 75.0284  27
   1   4 -23 154.306 75.9204  13
   1   4 -22 842.742 172.603  27
   1   4 -22 729.283 150.660  16
   1   4 -22 758.597 148.632  13
   1   4 -21 1710.04 233.390  27
   1   4 -21 1677.52 227.593  16
   1   4 -21 1534.92 209.875  13
   1   4 -20 35.6504 67.4672  27
   1   4 -20 89.6649 61.5836  13
   1   4 -19 84.2276 76.1826  27
   1   4 -19 72.4831 61.5979  13
   1   4 -18 159.528 86.4340  27
   1   4 -18 59.9013 39.7704  13
   1   4 -17 137.930 66.4997  27
   1   4 -17 112.579 60.3323  13
   1   4 -16-6.50365 54.0499  27
   1   4 -16 92.7909 85.8071   8
   1   4 -16 79.8086 60.5749  13
  -1  -4  15 87.2307 127.621   6
   1   4 -15 62.9344 138.061   8
  -1  -4  14 326.169 236.672   6
   1   4 -14 427.991 238.968   8
   1   4 -13 131.777 149.305   8
  -1  -4  13 251.677 208.780   6
   1   4 -12 204.540 125.303   5
   1   4 -12 475.880 204.699   8
  -1  -4  12 328.570 222.524   6
   1   4 -11-23.2772 80.2261   5
   1   4 -11 149.971 166.096   8
  -1  -4  11 329.727 215.496   6
   1   4 -10 505.993 207.763   5
   1   4 -10 686.304 245.180   8
  -1  -4  10 448.721 242.890   6
  -1  -4   9 471.005 224.171   6
   1   4  -9 517.263 196.436   5
   1   4  -9 565.185 193.912   8
  -1  -4   8 5699.94 720.323   6
   1   4  -8 6404.33 653.754   5
   1   4  -8 7304.30 718.986   8
   1   4  -8 6720.01 621.292   4
   1   4  -7 4895.41 556.731   8
  -1  -4   7 4356.01 596.782   6
   1   4  -7 4405.77 531.344   5
   1   4  -7 4588.63 506.047   4
   1   4  -6 9329.25 740.417   5
   1   4  -6 9882.81 739.300   4
   1   4  -6 9924.67 763.734   8
  -1  -4   6 9377.56 834.236   6
   1   4  -5 19058.2 1050.20   4
   1   4  -5 18946.6 1005.39   5
   1   4  -5 19484.9 999.091   8
  -1  -4   5 18991.2 1139.40   6
   1   4  -4 6132.79 552.954   5
   1   4  -4 6281.72 550.880   8
   1   4  -4 6299.13 589.046   4
  -1  -4   4 6113.16 607.701   6
   1   4  -3 1173.26 240.021   5
   1   4  -3 1530.12 266.358   8
  -1  -4   3 1582.26 294.764   6
   1   4  -3 1584.92 306.164   4
   1   4  -2 427.659 143.090   5
   1   4  -2 750.851 219.997   4
  -1  -4   2 507.213 165.956   6
   1   4  -2 513.827 169.138   8
   1   4  -1 831.931 199.210   5
  -1  -4   1 835.341 167.875  11
  -1  -4   1 934.351 209.584  10
   1   4  -1 869.681 181.964   8
   1   4  -1 852.394 226.420   4
  -1  -4   1 965.387 213.159   6
  -1  -4   0 1879.33 257.860  10
  -1  -4   0 1831.70 297.018   6
  -1  -4   0 1822.02 246.260  11
   1   4   0 2063.95 295.442   8
   1   4   0 1738.54 317.693   4
   1   4   0 1939.78 296.704   5
   1   4   1 3748.84 395.292   8
  -1  -4  -1 3627.98 407.128   6
   1   4   1 3341.47 429.281   4
  -1  -4  -1 3493.00 342.538  10
   1   4   1 3507.11 391.598   5
   1   4   2 3224.37 439.310   4
   1   4   2 4058.53 434.181   5
   1   4   2 4048.24 421.471   7
  -1  -4  -2 4305.01 378.612  10
   1   4   3 845.092 207.038   5
   1   4   3 618.396 200.885   4
   1   4   3 639.814 172.804   7
   1   4   4 162.983 113.099   5
   1   4   4 215.170 128.528   4
  -1  -4  -4 153.067 96.0306   3
   1   4   4 94.2606 76.8778   7
   1   4   5 157.159 119.719   5
   1   4   5 109.930 104.803   7
   1   4   5 105.254 93.3152   4
  -1  -4  -5 65.4183 69.8358   3
   1   4   6 4967.51 523.862   5
   1   4   6 4525.20 506.792   4
   1   4   6 4965.90 512.949   7
  -1  -4  -6 5031.13 446.687   3
  -1  -4  -7 5190.25 478.018   3
   1   4   7 5221.22 546.146   4
   1   4   7 5908.76 586.488   7
   1   4   8 226.639 113.699   4
   1   4   8 257.195 159.034   7
  -1  -4  -8 221.958 116.215   3
   1   4   9-42.6135 114.873   4
  -1  -4  -9 72.2799 58.8328   1
   1   4   9 15.9889 65.0618   7
  -1  -4  -9 137.246 96.1033   3
   1   4  10 22.4779 111.181   7
   1   4  10-37.9849 147.059   4
  -1  -4 -10-77.4984 76.1592   1
  -1  -4 -10 79.0870 122.908   3
   1   4  11 2989.64 432.123   4
  -1  -4 -11 2854.56 369.607   1
   1   4  11 2763.94 474.924   7
  -1  -4 -11 2600.38 428.503   3
  -1  -4 -12 3242.34 490.174   9
   1   4  12 3176.52 512.204   7
  -1  -4 -12 3463.28 438.784   1
  -1  -4 -12 3115.13 487.871   3
   1   4  12 3196.64 442.923   4
   1   4  13 3120.15 533.383   7
  -1  -4 -13 2893.59 419.577   1
  -1  -4 -13 3444.50 526.582   3
  -1  -4 -13 3492.63 519.387   9
  -1  -4 -14 529.735 210.989   9
   1   4  14 420.216 203.321   7
  -1  -4 -14 518.166 200.803   3
  -1  -4 -14 330.280 129.635   1
  -1  -4 -15 82.0058 140.682   9
  -1  -4 -15 62.9427 99.8761   1
  -1  -4 -15 225.611 145.506   3
   1   4  15 0.90084 85.9703   7
  -1  -4 -16 137.376 101.094   1
  -1  -4 -16 222.519 183.730   3
   1   4  16 307.868 201.151   7
  -1  -4 -16 441.376 274.179   9
  -1  -4 -17 3189.01 636.908   9
   1   4  17 4872.07 742.665   7
  -1  -4 -17 4609.13 691.476   3
   1   4  18 11393.6 1170.29   7
  -1  -4 -18 10410.3 1059.50   3
  -1  -4 -19 3336.03 620.742   3
   1   4  19 2687.32 570.569   7
   1   4  20 655.325 298.031   7
   1   4  20 893.648 167.353  15
   1   4  21 927.498 174.734  15
   1   4  22 470.229 123.407  15
   1   4  23 14.5044 54.7682  15
   1   4  24-123.174 90.0782  15
   1   4  25 14.4805 78.1536  15
   1   4  26 40.8272 77.2653  15
   1   4  27-56.6757 78.3188  15
  -1  -4 -28 100.921 53.4479  27
   1   4  28-68.7359 77.5118  15
  -1  -4 -29 30.6346 34.2993  27
   1   4  29-90.8148 72.4993  15
  -1  -4 -30 40.4504 36.7611  27
   1   4  30 32.0156 58.9583  15
   1   4  31-41.5583 67.3679  15
   1   4  32-87.8650 60.3516  15
   1   4  33-9.46946 29.8513  15
   1   5 -27 1001.98 109.603  18
   1   5 -27 835.802 112.493  27
   1   5 -26 1494.76 150.515  18
   1   5 -26 755.739 116.010  27
   1   5 -25 1408.03 171.763  27
   1   5 -25 1804.65 179.224  18
   1   5 -24 1732.30 206.369  27
   1   5 -24 1678.66 192.186  16
   1   5 -23 1418.09 191.128  16
   1   5 -23 1427.13 200.970  27
   1   5 -22 1842.10 237.157  27
   1   5 -22 1834.33 225.283  16
   1   5 -21 835.702 162.359  16
   1   5 -21 923.803 183.521  27
   1   5 -21 1085.74 168.476  13
   1   5 -20 81.4167 81.0314  27
   1   5 -20 169.638 80.7890  16
   1   5 -20 33.9337 64.4411  13
   1   5 -19 856.024 170.203  16
   1   5 -19 888.562 183.907  27
   1   5 -19 786.972 163.538  13
   1   5 -18 5532.38 426.618  16
   1   5 -18 5648.13 446.643  27
   1   5 -18 5310.43 401.692  13
   1   5 -17 3836.85 372.681  27
   1   5 -17 3671.73 348.341  16
   1   5 -17 4377.98 363.298  13
   1   5 -16 1030.41 194.716  27
   1   5 -16 1785.05 230.843  13
   1   5 -15 403.332 110.388  27
   1   5 -15 540.479 129.759  13
   1   5 -14-5.84288 41.2651  13
   1   5 -14 6.01735 67.3185   8
   1   5 -13 90.3552 134.121   8
  -1  -5  13-106.368 205.852   6
   1   5 -12 27.2327 114.417   8
  -1  -5  12 24.2020 133.574   6
   1   5 -11 625.571 251.029   5
   1   5 -11 699.201 283.847   8
  -1  -5  11 565.154 307.475   6
   1   5 -10 1368.34 364.490   5
  -1  -5  10 1195.27 394.728   6
   1   5 -10 1905.65 448.118   8
   1   5  -9 8171.25 851.785   8
  -1  -5   9 5651.21 850.426   6
   1   5  -9 6153.15 738.765   5
   1   5  -8 15625.6 1141.64   5
   1   5  -8 18093.5 1211.45   8
  -1  -5   8 14932.4 1286.39   6
   1   5  -7 20421.7 1260.80   4
   1   5  -7 23474.8 1320.57   8
   1   5  -7 20233.1 1261.57   5
  -1  -5   7 19527.6 1414.67   6
  -1  -5   6 19914.0 1375.53   6
   1   5  -6 19659.9 1255.34   4
   1   5  -6 23618.9 1274.71   8
   1   5  -6 20797.4 1237.56   5
   1   5  -5 6735.72 683.414   5
   1   5  -5 7060.41 676.260   8
   1   5  -5 6623.89 707.611   4
  -1  -5   5 6685.52 766.175   6
   1   5  -4 2868.07 442.570   5
   1   5  -4 3662.96 476.860   8
  -1  -5   4 2961.69 497.718   6
   1   5  -4 3248.32 498.499   4
   1   5  -3 18921.3 1085.32   5
   1   5  -3 19340.6 1051.79   8
  -1  -5   3 17160.2 1137.52   6
   1   5  -3 18008.4 1165.56   4
   1   5  -2 13197.0 899.620   5
  -1  -5   2 11462.6 888.986   6
   1   5  -2 13235.9 859.215   8
   1   5  -2 12338.5 957.148   4
   1   5  -1 3841.22 535.878   4
  -1  -5   1 3437.11 468.522   6
   1   5  -1 3789.97 486.438   5
   1   5  -1 3750.43 467.629   8
   1   5   0 58.6060 72.3115   5
   1   5   0-70.0139 103.478   8
   1   5   0 322.364 156.908   4
  -1  -5   0 82.6937 111.234   6
  -1  -5  -1 67.2815 51.8654   6
   1   5   1 113.766 94.4416   5
  -1  -5  -1 85.2828 90.4513  10
  -1  -5  -1 160.173 80.2000  11
   1   5   1 142.530 166.150   4
   1   5   2 123.194 103.632   5
  -1  -5  -2-8.86222 65.1492  10
   1   5   2 103.141 114.168   4
  -1  -5  -2 60.6142 58.7980   6
   1   5   3 5043.20 559.150   5
  -1  -5  -3 5279.27 478.317  10
   1   5   3 5591.13 654.751   4
  -1  -5  -4 22183.1 963.594  10
   1   5   4 21828.4 1292.78   4
   1   5   4 21521.7 1114.53   7
   1   5   4 22796.8 1201.76   5
   1   5   5 47730.7 1751.34   5
   1   5   5 44050.0 1830.69   4
   1   5   5 42937.0 1630.67   7
   1   5   6 48792.8 1945.72   4
   1   5   6 50832.2 1815.09   7
   1   5   7 40009.5 1665.34   7
   1   5   7 38742.4 1730.29   4
   1   5   7 43326.7 1756.69   5
  -1  -5  -8 23342.9 1132.81   3
   1   5   8 24783.2 1406.68   4
   1   5   8 26233.8 1403.15   7
   1   5   9 16208.3 1165.14   4
  -1  -5  -9 14680.4 943.094   3
   1   5   9 16032.2 1148.54   7
   1   5  10 8981.60 875.286   4
  -1  -5 -10 8427.57 756.154   3
   1   5  10 8558.18 886.286   7
   1   5  11 4512.71 664.069   7
   1   5  11 4844.06 642.196   4
  -1  -5 -11 4885.72 601.154   3
   1   5  12 3081.10 561.836   7
   1   5  12 3369.29 537.547   4
  -1  -5 -12 3050.37 491.835   3
  -1  -5 -13 2773.69 493.939   3
  -1  -5 -13 3084.38 575.454   9
   1   5  13 2998.19 561.567   7
   1   5  14 1266.26 412.792   7
  -1  -5 -14 1544.02 393.932   9
  -1  -5 -14 1621.52 384.218   3
   1   5  15 382.392 240.887   7
  -1  -5 -15 344.654 185.318   3
  -1  -5 -15 322.226 176.666   9
  -1  -5 -16-111.239 122.624   9
  -1  -5 -16-75.2869 84.4282   3
   1   5  16 46.2762 126.429   7
   1   5  17 26.9461 183.663   7
  -1  -5 -17 113.827 100.211   3
  -1  -5 -17 96.7584 103.817   9
  -1  -5 -18 270.387 186.417   3
  -1  -5 -18 184.319 272.127   9
   1   5  18 143.688 183.348   7
   1   5  19 250.205 81.8475  19
   1   5  19 115.744 65.0549  15
   1   5  20 535.531 128.649  19
   1   5  20 360.404 110.855  15
   1   5  21 433.183 118.550  19
   1   5  21 364.095 124.411  15
   1   5  22 22.8460 52.0295  19
   1   5  22 20.6227 63.4661  15
   1   5  23 100.357 62.5310  19
   1   5  23-16.5737 53.1585  15
   1   5  24 486.880 144.118  15
   1   5  25 401.400 126.032  15
   1   5  26 428.352 126.427  15
   1   5  27 432.932 127.131  15
   1   5  28 430.489 119.311  15
   1   5  29 483.680 125.249  15
   1   5  30 404.513 103.921  15
   1   5  31 209.803 77.0959  15
   1   5  32 65.4672 46.3320  15
   1   6 -26-5.50139 18.7926  18
   1   6 -25-18.6165 24.6125  18
   1   6 -24 10.2659 28.6952  18
   1   6 -24-16.0337 34.3802  16
   1   6 -23 39.5968 39.4747  27
   1   6 -23 33.7428 44.3966  18
   1   6 -23-16.9984 49.2208  16
   1   6 -22-84.8237 71.0177  27
   1   6 -22-73.7649 56.6642  16
   1   6 -22 4.65139 34.0140  18
   1   6 -21 82.6648 66.5556  27
   1   6 -21 32.4085 59.2612  18
   1   6 -21 3.18053 58.0948  16
   1   6 -20-55.2884 51.9353  16
   1   6 -20 30.9932 52.9309  18
   1   6 -20 31.3159 43.4272  27
   1   6 -19 252.722 93.3798  18
   1   6 -19 117.225 60.4767  16
   1   6 -19 144.192 81.9986  27
   1   6 -18 322.296 112.216  18
   1   6 -18 143.092 69.3124  16
   1   6 -18 162.654 83.1828  27
   1   6 -17 1718.40 238.698  16
   1   6 -16 5595.54 436.042  16
   1   6 -15 2552.38 300.321  16
   1   6 -14 837.856 176.660  16
   1   6 -13 7.89271 42.8248  16
   1   6 -12 783.831 150.572  18
   1   6 -12 681.117 157.773  16
   1   6 -11 2649.63 256.044  18
   1   6 -11 2609.78 294.333  16
   1   6 -11 2241.15 513.090   8
   1   6 -10 3291.66 612.113   5
   1   6 -10 4589.70 707.954   8
  -1  -6  10 3748.72 746.589   6
   1   6  -9 1774.26 429.580   8
  -1  -6   9 2605.93 639.191   6
   1   6  -9 2355.41 494.554   5
   1   6  -8 795.631 285.298   8
   1   6  -8 388.713 205.350   5
  -1  -6   8 598.605 305.025   6
   1   6  -7 247.622 169.279   5
   1   6  -7 235.325 137.914   8
  -1  -6   7 122.160 133.948   6
   1   6  -6 715.683 262.067   5
   1   6  -6 793.754 264.947   8
   1   6  -6 676.553 230.344   4
  -1  -6   6 640.594 237.403   6
  -1  -6   5 4529.51 692.121   6
   1   6  -5 4354.65 638.836   5
   1   6  -5 4288.04 651.614   4
   1   6  -5 4761.10 609.257   8
   1   6  -4 17182.8 1215.39   5
   1   6  -4 17214.8 1314.11   4
   1   6  -4 18156.2 1164.89   8
  -1  -6   4 17113.0 1293.31   6
   1   6  -3 378.409 214.436   4
   1   6  -3 352.874 202.394   5
   1   6  -3 261.266 153.935   8
  -1  -6   3 366.584 191.188   6
   1   6  -2 3877.14 573.587   5
  -1  -6   2 3824.61 567.213   6
   1   6  -2 3520.87 590.810   4
   1   6  -2 3526.63 495.654   8
   1   6  -1-16.0750 114.625   5
  -1  -6   1-14.4145 91.2421   6
   1   6  -1-17.4726 75.9876   4
   1   6   0 1587.99 395.323   4
   1   6   0 1645.80 376.359   5
  -1  -6   0 1559.74 356.886   6
   1   6   1 210.380 116.252   5
  -1  -6  -1 173.314 121.789   6
   1   6   1 300.883 145.552   4
   1   6   2-70.1516 122.273   5
   1   6   2-18.3087 93.4679   4
  -1  -6  -2-244.584 139.391   6
   1   6   3 46.2109 89.0655   5
  -1  -6  -3 5.74787 50.9797   6
   1   6   3 17.9718 158.112   4
   1   6   4 657.527 265.703   4
   1   6   4 686.202 244.501   5
   1   6   5-95.7527 171.073   4
   1   6   5-88.0202 90.7248   5
   1   6   6 326.411 182.632   7
   1   6   6 265.822 197.424   5
   1   6   6 414.254 220.031   4
   1   6   7 235.720 162.526   5
   1   6   7 422.749 242.039   4
   1   6   7 159.445 132.034   7
   1   6   8-71.7600 83.3982   4
   1   6   8 16.1377 90.1449   7
   1   6   9-128.496 124.207   4
   1   6   9-36.8333 105.810   7
   1   6  10-43.8637 97.2146   4
   1   6  10 97.9897 105.016   7
   1   6  11-88.7345 130.872   4
   1   6  11 15.4580 124.035   7
   1   6  12 185.611 134.776   4
   1   6  12 15.5786 145.917   7
   1   6  13-112.376 146.336   7
   1   6  14-58.2493 110.339   7
  -1  -6 -14 63.5855 92.8262   9
  -1  -6 -15-37.8251 195.310   9
   1   6  15 15.6211 141.970   7
   1   6  16 208.230 51.7323  19
   1   6  16 216.019 190.914   7
   1   6  17 38.2308 52.1471  19
   1   6  18 29.4753 38.8579  19
   1   6  18-76.9984 72.0120  15
   1   6  19 239.364 92.6893  19
   1   6  19 51.0818 87.6091  15
   1   6  20-5.65749 42.3141  19
   1   6  20-192.908 105.799  15
   1   6  21 1161.52 185.540  19
   1   6  21 1136.81 195.107  15
   1   6  22 747.694 157.327  19
   1   6  22 854.684 169.864  15
   1   6  23 320.038 109.670  19
   1   6  23 280.652 101.134  15
   1   6  24 424.105 116.936  19
   1   6  24 429.348 121.100  15
   1   6  25 25.2512 46.6799  19
   1   6  25 88.0717 74.5719  15
   1   6  26 29.4830 56.2328  15
   1   6  27-61.4776 66.8333  15
   1   6  28 130.158 72.6364  15
   1   6  29-37.3507 53.2980  15
   1   6  30 43.2910 51.3416  15
   1   6  31-35.0775 41.2319  15
   1   7 -23 44.5603 28.7544  16
   1   7 -23 0.47895 23.6839  18
   1   7 -22 452.528 80.8789  18
   1   7 -22 414.677 92.9446  16
   1   7 -21 751.077 128.551  16
   1   7 -21 917.545 129.234  18
   1   7 -20 864.852 134.264  18
   1   7 -20 679.677 135.129  16
   1   7 -19 176.313 67.2552  16
   1   7 -19 326.860 94.9984  18
   1   7 -18 112.898 69.8969  16
   1   7 -18 171.819 68.8718  18
   1   7 -17 187.026 93.6262  18
   1   7 -17 319.818 105.345  16
   1   7 -16 239.263 93.2215  16
   1   7 -16 149.111 84.2727  18
   1   7 -15 280.773 102.955  18
   1   7 -15 387.418 116.654  16
   1   7 -14 385.875 107.264  18
   1   7 -14 468.261 134.320  16
   1   7 -13 172.640 80.4144  16
   1   7 -13 123.168 70.0995  18
   1   7 -12 222.983 81.1227  18
   1   7 -12 284.893 126.704  16
   1   7 -11-39.2282 48.8336  18
   1   7 -11 15.9123 39.7393  16
   1   7 -10 48.4661 56.8106  16
   1   7 -10 7.80069 32.1081  18
   1   7  -9 292.796 107.214  16
   1   7  -9 210.455 73.7499  18
   1   7  -8 642.489 145.901  16
   1   7  -8 674.780 124.586  18
   1   7  -7 116.044 51.1051  18
   1   7  -7 105.763 61.7359  16
   1   7  -7 33.5505 88.0740   8
   1   7  -6 746.049 154.845  16
  -1  -7   6 800.643 313.969   6
   1   7  -6 616.184 241.474   5
   1   7  -6 370.392 189.184   8
   1   7  -5 788.340 326.505   4
   1   7  -5 713.276 267.827   8
  -1  -7   5 1087.73 397.404   6
   1   7  -5 825.406 327.250   5
   1   7  -4 788.410 303.914   5
   1   7  -4 943.207 331.688   4
  -1  -7   4 844.596 331.223   6
   1   7  -3 705.431 287.000   5
   1   7  -3 532.714 286.868   4
  -1  -7   3 301.827 201.287   6
   1   7  -2 387.651 240.751   5
   1   7  -2 191.476 176.675   4
  -1  -7   2 271.779 157.365   6
   1   7  -1 12.3357 67.8500   5
  -1  -7   1 78.0117 130.695   6
   1   7  -1 7.31310 72.6651   4
   1   7   0 216.687 169.727   4
  -1  -7   0 155.437 131.379   6
   1   7   0 291.361 188.618   5
   1   7   1 914.874 322.592   5
   1   7   1 828.548 330.787   4
  -1  -7  -1 597.712 235.248   6
   1   7   2 2317.16 483.720   5
  -1  -7  -2 2181.85 466.556   6
   1   7   2 1679.26 496.384   4
   1   7   3 7189.69 849.389   5
  -1  -7  -3 6420.27 777.199   6
   1   7   3 4804.08 837.934   4
   1   7   4 12193.1 1114.78   5
  -1  -7  -4 12154.6 1056.57   6
   1   7   4 9510.23 1160.12   4
   1   7   5 14398.5 1218.87   5
  -1  -7  -5 15327.9 1203.10   6
   1   7   5 12678.8 1327.31   4
   1   7   6 12794.8 1168.86   5
  -1  -7  -6 12391.5 1095.58   6
   1   7   6 11575.8 1272.88   4
   1   7   7 7076.39 883.428   5
   1   7   7 6972.29 1003.58   4
   1   7   8 1610.01 475.442   4
   1   7   9 19.1215 199.878   4
   1   7   9 50.0921 162.631   7
   1   7  10 345.700 223.950   4
   1   7  10 949.504 349.258   7
   1   7  11 3034.37 644.524   7
   1   7  11 1401.69 433.867   4
   1   7  12 3378.38 681.871   4
   1   7  12 3810.30 731.456   7
   1   7  13 6977.66 431.415  25
   1   7  13 6016.32 427.304  19
   1   7  13 6132.07 392.492  22
   1   7  14 7464.26 444.816  22
   1   7  14 7265.30 457.857  25
   1   7  14 8071.64 501.732  19
   1   7  15 7577.08 455.307  22
   1   7  15 7480.45 489.374  19
   1   7  16 6560.46 463.680  19
   1   7  16 6560.24 433.346  22
   1   7  17 4336.39 367.370  22
   1   7  17 4861.21 400.308  19
   1   7  18 2898.91 298.856  22
   1   7  18 2977.05 314.011  19
   1   7  19 1076.18 190.644  19
   1   7  19 942.314 184.290  15
   1   7  20 213.456 78.6189  19
   1   7  20 174.782 90.3789  15
   1   7  21 82.2640 84.7076  19
   1   7  21-77.3956 60.1500  15
   1   7  22 62.4532 57.5420  19
   1   7  22-8.12759 59.3866  15
   1   7  23 249.965 97.6212  19
   1   7  23-67.6765 68.0638  15
   1   7  24-5.88069 54.9846  19
   1   7  24 61.2236 76.6108  15
   1   7  25 2.33487 46.4622  19
   1   7  25 83.6296 84.2914  15
   1   7  26 12.1246 38.5327  19
   1   7  26 4.29958 42.2972  15
   1   7  27 37.9569 40.5587  19
   1   7  27 66.2455 59.8671  15
   1   7  28 22.4795 46.3341  15
   1   7  29 127.526 57.6905  15
   1   7  30 94.5642 44.9186  15
   1   8 -21 10.6901 25.4754  16
   1   8 -20-33.4293 40.7392  16
   1   8 -20-9.67930 25.3013  18
   1   8 -19-59.7543 68.4093  16
   1   8 -19-96.6322 50.8846  18
   1   8 -18-72.4169 53.9097  18
   1   8 -18-51.7471 36.5376  16
   1   8 -17 7.04032 39.5007  16
   1   8 -17-23.4809 42.3962  18
   1   8 -16-49.6732 60.4161  18
   1   8 -16 34.1116 55.6492  16
   1   8 -15-33.1705 62.1673  18
   1   8 -15-17.7137 68.1538  16
   1   8 -14-39.8966 52.3330  18
   1   8 -14-38.4255 78.8918  16
   1   8 -13 1.67361 52.4860  16
   1   8 -13 28.8147 33.8056  18
   1   8 -12 43.0999 44.7282  18
   1   8 -12 102.376 83.3097  16
   1   8 -11 121.633 65.7102  18
   1   8 -11 74.2469 48.2539  16
   1   8 -10-4.05755 50.2987  16
   1   8 -10-52.4727 41.2735  18
   1   8  -9 94.4693 52.0859  18
   1   8  -9 123.437 83.1736  16
   1   8  -8 246.140 100.457  16
   1   8  -8 245.572 83.7688  18
   1   8  -7 140.772 76.9033  16
   1   8  -7 173.417 73.3264  18
   1   8  -6 364.973 90.7962  25
   1   8  -6 600.002 116.975  18
   1   8  -6 553.636 141.506  16
   1   8  -5-24.5148 67.0818  25
   1   8  -5 283.886 105.375  16
   1   8  -4 253.762 71.2896  25
   1   8  -4 437.092 123.059  16
   1   8  -3 516.531 108.733  25
   1   8  -3 533.821 122.313  16
   1   8  -2 110.984 58.2844  25
   1   8  -2 47.3634 35.8812  16
   1   8  -1 3952.75 356.350  28
   1   8  -1 4283.10 347.810  16
   1   8  -1 3888.95 311.095  25
   1   8   0 428.398 118.614  25
   1   8   0 795.902 189.854  28
   1   8   0 528.432 141.362  16
   1   8   1 4414.54 328.249  25
   1   8   1 4553.51 388.636  28
   1   8   2 451.693 144.634  28
   1   8   2 105.855 42.9462  25
   1   8   3 245.274 108.289  28
   1   8   3 78.2677 66.2597  25
   1   8   4-12.9876 35.6935  25
   1   8   4 82.2104 83.1676  28
   1   8   5 206.742 100.559  28
   1   8   5 176.820 92.7352  25
   1   8   6 203.196 90.5471  25
   1   8   6 260.317 127.429  28
   1   8   7 239.772 120.223  28
   1   8   7-19.0703 37.6806  25
   1   8   8-34.2809 46.8134  19
   1   8   8-26.5456 69.1808  25
   1   8   9-39.8665 74.9058  25
   1   8   9 13.8111 43.3523  19
   1   8   9 85.1087 92.7282  28
   1   8  10 26.5864 59.2792  22
   1   8  10 27.4975 38.5711  25
   1   8  10 32.7732 57.6376  19
   1   8  11-10.1375 81.2518  22
   1   8  11 181.879 83.6783  19
   1   8  11 123.580 65.1326  25
   1   8  12 24.9328 46.6736  19
   1   8  12 80.2606 90.9572  25
   1   8  12-80.3147 79.1351  22
   1   8  13 1004.14 182.783  25
   1   8  13 832.199 168.032  19
   1   8  13 858.391 154.872  22
   1   8  14 107.363 90.1428  25
   1   8  14-47.6764 62.5813  19
   1   8  14 2.38807 57.2848  22
   1   8  15 125.121 75.3803  19
   1   8  15 50.6719 55.3055  22
   1   8  16-5.28798 46.9086  19
   1   8  16-54.9879 72.4351  22
   1   8  17 79.5991 58.2919  22
   1   8  17-8.26451 74.7035  19
   1   8  18-66.3952 66.6362  19
   1   8  18 2.68923 62.4905  22
   1   8  19-138.032 122.246  22
   1   8  19 2.57003 48.8109  19
   1   8  20 65.1993 72.6133  19
   1   8  21-20.7655 46.0068  19
   1   8  22 46.3220 73.0885  19
   1   8  23-17.9674 75.4339  19
   1   8  24-16.5338 63.8891  19
   1   8  24-4.50141 45.7692  15
   1   8  25-77.8762 63.6508  19
   1   8  25 16.2955 28.3594  15
   1   8  26-82.9621 57.6865  19
   1   8  26-69.8651 44.2335  15
   1   8  27 220.792 64.7477  19
   1   8  27 61.1797 34.4312  15
   1   8  28 58.2263 43.9737  19
   1   8  28 35.0436 31.6820  15
   1   9 -19 821.042 112.722  16
   1   9 -18 877.116 126.430  16
   1   9 -17 562.681 113.400  16
   1   9 -16 322.835 84.9172  16
   1   9 -15-12.4979 53.1535  16
   1   9 -14-10.0713 51.5825  16
   1   9 -13 1098.89 204.382  16
   1   9 -12 2497.58 287.658  16
   1   9 -11 2128.66 281.275  16
   1   9 -10 1438.60 230.948  16
   1   9  -9 813.299 179.799  16
   1   9  -8 337.902 128.793  16
   1   9  -7 493.155 137.752  16
   1   9  -6 271.393 108.416  16
   1   9  -6 194.854 67.3801  25
   1   9  -5 135.401 81.6841  16
   1   9  -5 65.6546 62.6402  25
   1   9  -4-28.4160 56.6519  16
   1   9  -4 141.276 79.1652  25
   1   9  -3 1227.16 208.853  16
   1   9  -3 1174.20 190.625  25
   1   9  -2 3415.34 308.042  25
   1   9  -2 3852.60 358.369  16
   1   9  -1 9346.55 541.390  16
   1   9  -1 7773.32 466.056  25
   1   9   0 5932.90 409.645  25
   1   9   0 4938.11 390.920  16
   1   9   1 2951.80 283.569  25
   1   9   2 233.445 101.008  25
   1   9   3 2025.60 250.136  25
   1   9   4 5143.12 391.275  25
   1   9   5 8009.53 478.455  25
   1   9   6 5278.85 396.897  25
   1   9   7 3460.50 314.298  25
   1   9   8 2291.63 255.691  25
   1   9   9 1962.92 239.155  25
   1   9   9 1479.99 224.475  19
   1   9   9 1735.08 226.434  22
   1   9  10 2495.18 269.280  25
   1   9  10 2100.59 245.980  22
   1   9  10 2085.17 261.124  19
   1   9  11 2990.86 316.192  19
   1   9  11 2938.04 293.951  22
   1   9  11 3216.52 327.048  25
   1   9  12 2609.66 282.388  22
   1   9  12 2738.12 307.051  19
   1   9  12 3226.08 316.156  25
   1   9  13 1878.09 262.467  19
   1   9  13 1708.86 222.601  22
   1   9  14 1220.16 213.338  19
   1   9  14 1089.79 179.064  22
   1   9  15 720.584 152.618  22
   1   9  15 935.505 188.064  19
   1   9  16 576.733 149.563  22
   1   9  16 723.262 167.818  19
   1   9  17 621.497 158.456  22
   1   9  17 583.829 154.994  19
   1   9  18 327.288 108.823  19
   1   9  18 364.268 117.769  22
   1   9  19-101.626 84.6590  22
   1   9  19 156.798 115.926  19
   1   9  20 44.6764 53.5594  19
   1   9  20-36.3301 59.4608  22
   1   9  21-19.5355 73.3675  19
   1   9  22 496.154 120.872  19
   1   9  23 733.982 136.262  19
   1   9  24 662.059 124.039  19
   1   9  25 206.488 66.6210  19
   1   9  26 53.4665 38.7748  19
   1  10 -15-76.6153 42.5061  16
   1  10 -14 135.398 67.7828  16
   1  10 -13 17.5918 49.5992  16
   1  10 -12-73.5700 62.0941  16
   1  10 -11 1.09809 51.2880  16
   1  10 -10 17.2831 57.9499  16
   1  10  -9 139.006 65.6283  16
   1  10  -8 129.318 50.5520  16
   1  10  -7-35.6749 70.7073  16
   1  10  -6-116.372 80.9691  16
   1  10  -5 73.2681 40.6296  25
   1  10  -5-20.7152 58.7118  16
   1  10  -4-88.3242 64.7358  25
   1  10  -4 45.3126 54.7727  16
   1  10  -3 11.2741 39.5793  25
   1  10  -3 113.861 58.7551  16
   1  10  -2 32.9027 56.8769  16
   1  10  -2-60.4448 69.2728  25
   1  10  -1-15.2692 52.7599  25
   1  10  -1 101.508 50.4732  16
   1  10   0 223.858 75.7179  25
   1  10   1 62.0924 49.0910  25
   1  10   2 818.018 160.101  25
   1  10   3 1018.19 173.171  25
   1  10   4 35.0634 70.9327  25
   1  10   5 1119.88 196.024  22
   1  10   5 896.473 170.959  25
   1  10   6 1063.87 177.369  25
   1  10   6 1202.66 195.290  22
   1  10   7-17.0615 55.4350  25
   1  10   7-46.5883 57.4546  22
   1  10   8 117.160 93.4648  25
   1  10   8 39.6453 52.3377  22
   1  10   9 643.344 125.782  22
   1  10   9 834.905 169.428  25
   1  10  10 208.235 102.574  25
   1  10  10 190.002 85.6825  22
   1  10  11 196.302 81.5447  19
   1  10  11 269.521 93.8889  22
   1  10  12 61.3832 65.7343  19
   1  10  12-59.2709 82.8901  22
   1  10  13 60.3100 75.6775  19
   1  10  13 62.0454 49.8395  22
   1  10  14 138.795 79.6366  22
   1  10  14 219.929 102.057  19
   1  10  15 272.272 103.750  22
   1  10  15 466.675 129.383  19
   1  10  16 395.830 109.983  22
   1  10  16 421.174 122.225  19
   1  10  17-127.125 92.3277  19
   1  10  17 1.68075 63.6416  22
   1  10  18 216.863 80.8025  19
   1  10  18 69.9900 60.6700  22
   1  10  19-106.533 91.8045  19
   1  10  19-79.9311 72.4218  22
   1  10  20-108.874 73.2891  19
   1  10  20-67.7181 56.9936  22
   1  10  21-69.2753 70.8310  19
   1  10  22 43.6867 39.6130  19
   1  10  23-74.7144 49.8824  19
   1  10  24 103.418 47.1126  19
   1  11 -10 1082.58 144.536  16
   1  11  -9 844.709 135.177  16
   1  11  -8 281.574 78.9844  16
   1  11  -7-12.0906 43.0859  16
   1  11  -6 80.8726 52.2140  16
   1  11  -5 568.482 121.579  16
   1  11  -4 1136.27 171.262  16
   1  11  -3 1879.63 203.739  25
   1  11  -3 1332.98 184.356  16
   1  11  -2 1513.14 195.180  25
   1  11  -2 902.820 154.521  22
   1  11  -1 802.578 147.836  25
   1  11  -1 817.157 144.561  22
   1  11   0 465.433 117.877  25
   1  11   0 269.634 99.6203  22
   1  11   1 217.253 75.8127  22
   1  11   1 422.743 119.955  25
   1  11   2 525.970 127.361  25
   1  11   2 402.943 110.767  22
   1  11   3 349.425 115.785  22
   1  11   3 532.700 144.928  25
   1  11   4 569.600 139.710  25
   1  11   4 381.960 97.1790  22
   1  11   5 403.035 124.958  25
   1  11   5 152.207 89.3960  22
   1  11   6-53.2717 76.0088  22
   1  11   6 216.600 112.995  25
   1  11   7 246.694 129.478  25
   1  11   7 18.6130 54.3791  22
   1  11   8 240.486 91.6402  22
   1  11   9 383.722 116.223  22
   1  11  10 150.844 83.6980  22
   1  11  11 165.907 94.6405  22
   1  11  12 233.552 103.102  22
   1  11  13 264.400 107.007  22
   1  11  14 341.560 93.7644  19
   1  11  14 909.939 157.354  22
   1  11  15 1645.81 200.940  22
   1  11  15 987.236 151.803  19
   1  11  16 1463.97 182.164  19
   1  11  16 1929.38 193.746  22
   1  11  17 1367.63 157.648  22
   1  11  17 1035.30 149.101  19
   1  11  18 1046.86 142.989  19
   1  11  18 897.332 122.199  22
   1  11  19 920.294 130.993  19
   1  11  20 910.534 121.763  19
   1  12   1-20.1957 47.1946  22
   1  12   2-14.5293 36.6051  22
   1  12   3 29.7478 45.3808  22
   1  12   4 35.7000 56.7258  22
   1  12   5 61.6646 56.5999  22
   1  12   6 0.23966 47.5180  22
   1  12   7 205.408 87.4979  22
   1  12   8 371.026 103.245  22
   1  12   9 354.332 93.0443  22
   1  12  10 215.678 85.5312  22
   1  12  11 189.985 77.9154  22
   1  12  12 50.7273 56.2966  22
   1  12  13-14.1697 50.8307  22
   1  12  14 17.7366 35.0945  22
  -2  11   9 69.6037 40.3075  22
  -2  11   8-37.5719 37.8807  22
  -2  11   7 50.5668 42.2379  22
  -2  11   7-40.3206 37.9573  23
  -2  11   6 111.247 45.5874  23
  -2  11   6 11.3836 35.9026  22
  -2  11   5 35.9270 35.6954  23
  -2  11   5-67.8995 61.6708  22
  -2  11   4-108.397 52.6490  23
  -2  11   4-6.04517 49.2619  22
  -2  11   3-83.6693 67.4336  22
  -2  11   3 47.4486 34.6626  23
  -2  11   2 8.54007 39.1854  22
  -2  11   2 30.6434 30.9654  23
  -2  11   1-15.7996 47.3298  22
  -2  11   1 6.14862 25.7576  23
  -2  11   0 42.8005 29.3691  23
  -2  11   0-93.1110 56.8566  22
  -2  11  -1-82.4706 51.8367  22
  -2  11  -2 72.5585 52.8375  22
  -2  10  18 742.454 108.026  19
  -2  10  17 0.55697 27.2753  19
  -2  10  16-69.9804 42.6324  23
  -2  10  16 124.448 58.6682  19
  -2  10  15 19.9381 27.0396  19
  -2  10  15-4.90622 33.1086  23
  -2  10  14 171.888 59.6848  19
  -2  10  14 148.326 57.2969  23
  -2  10  14 163.975 56.7223  22
  -2  10  13 109.261 53.8825  22
  -2  10  13 183.491 62.2515  23
  -2  10  13 82.4940 50.2215  19
  -2  10  12 1511.51 163.199  22
  -2  10  12 1737.42 185.235  23
  -2  10  11 122.932 60.3526  22
  -2  10  11 31.2769 38.6010  19
  -2  10  11 143.026 75.4238  23
  -2  10  10 62.0290 38.6528  22
  -2  10  10 250.384 84.8018  23
  -2  10   9 43.3846 45.1463  23
  -2  10   9-98.2691 62.9823  22
  -2  10   8 127.618 46.4997  23
  -2  10   8-20.9194 58.5631  22
  -2  10   7-71.8824 53.7184  23
  -2  10   6 1283.75 159.457  23
  -2  10   5 2054.56 208.877  23
  -2  10   4 978.415 155.590  23
  -2  10   3 162.186 76.2991  23
  -2  10   2 20.0766 48.2162  23
  -2  10   1 236.320 79.6981  23
  -2  10   0 591.431 111.554  23
  -2  10  -1 1499.87 176.632  23
  -2  10  -2 1117.07 152.247  23
  -2  10  -3 211.718 77.4057  23
  -2  10  -4 221.195 70.1451  23
  -2  10  -5 497.536 98.3870  23
  -2  10  -6 947.858 132.465  23
  -2  10  -7 653.131 108.721  23
  -2  10  -8 493.590 91.8824  23
  -2  10  -9 2004.68 178.937  23
  -2  10 -10 943.110 117.837  23
  -2   9  22-86.7986 39.4503  19
  -2   9  21 41.1402 36.2924  23
  -2   9  21-12.2535 33.4902  19
  -2   9  20 161.810 66.2366  19
  -2   9  20 3.25357 23.8850  23
  -2   9  19-50.6441 56.9391  19
  -2   9  19 69.2378 40.6676  23
  -2   9  18 157.976 73.8388  19
  -2   9  18 30.7470 48.9300  23
  -2   9  17 52.9875 63.3686  19
  -2   9  17 61.7948 43.1363  23
  -2   9  16-108.869 82.5034  19
  -2   9  16-63.6486 56.6448  23
  -2   9  15 17.4597 59.1760  19
  -2   9  15-40.0248 54.7465  23
  -2   9  14-96.8760 60.5574  22
  -2   9  14-90.3139 50.2153  23
  -2   9  14 14.0794 56.7685  19
  -2   9  13-109.063 63.5871  22
  -2   9  13-47.6078 64.4523  23
  -2   9  13-129.651 83.4153  19
  -2   9  12 57.7235 59.8969  19
  -2   9  12-12.3717 45.2440  23
  -2   9  11 65.4836 47.6666  23
  -2   9  11 49.7932 48.9403  19
  -2   9  10-3.15757 47.0979  19
  -2   9  10 103.007 61.2302  23
  -2   9   9 55.2745 63.2532  23
  -2   9   9-12.5973 44.4984  19
  -2   9   8 90.5838 75.2486  23
  -2   9   7 140.858 85.6024  23
  -2   9   6 153.102 82.4670  23
  -2   9   5 392.463 102.922  23
  -2   9   4 85.3181 67.3624  23
  -2   9   3-29.5890 58.4330  23
  -2   9   2-26.1868 58.5822  23
  -2   9   1-45.6637 56.5292  23
  -2   9   0-39.8901 74.1748  23
  -2   9   0 17.9699 57.1221  16
  -2   9  -1-98.6924 62.4707  23
  -2   9  -1 153.992 89.5385  16
  -2   9  -2-89.7046 79.1943  23
  -2   9  -2 38.2629 65.2044  16
  -2   9  -3-271.159 89.5721  23
  -2   9  -3 100.432 73.6912  16
  -2   9  -4-81.7350 82.6665  23
  -2   9  -4 2.76662 61.1348  16
  -2   9  -5-18.7316 60.3918  16
  -2   9  -6 118.194 80.1995  16
  -2   9  -7 111.301 73.3272  16
  -2   9  -8 62.2287 49.6844  16
  -2   9  -9-33.4381 48.5065  16
  -2   9 -10-34.2337 57.0439  16
  -2   9 -11 101.999 61.9837  16
  -2   9 -12 14.5661 43.0787  16
  -2   9 -13-116.867 60.2488  16
  -2   9 -14 16.9435 32.7107  16
  -2   9 -15 2.37227 35.6863  16
  -2   8  24 501.597 91.7270  19
  -2   8  24 464.105 88.0591  23
  -2   8  24 366.989 77.8837  15
  -2   8  23 57.9705 46.4125  23
  -2   8  23 77.2027 55.8619  19
  -2   8  23-17.8213 29.1671  15
  -2   8  22 36.7512 43.4889  19
  -2   8  22 16.4957 38.1700  23
  -2   8  22-2.71206 25.9536  15
  -2   8  21 144.745 60.3350  19
  -2   8  21 47.5088 52.2419  23
  -2   8  21 123.719 58.7365  15
  -2   8  20 429.944 111.778  23
  -2   8  20 438.203 103.165  15
  -2   8  19 831.944 155.354  23
  -2   8  19 724.694 145.196  19
  -2   8  18 402.361 108.626  19
  -2   8  18 407.791 115.690  23
  -2   8  17 8.85423 67.5984  19
  -2   8  17-99.0604 91.7239  23
  -2   8  16-91.3728 85.7327  19
  -2   8  16 69.1856 71.6230  23
  -2   8  15 971.510 178.716  19
  -2   8  15 979.934 179.598  23
  -2   8  14 3465.68 332.825  19
  -2   8  14 3627.31 340.862  23
  -2   8  13 1738.29 232.539  23
  -2   8  13 1253.95 174.022  22
  -2   8  12 1750.95 225.201  23
  -2   8  11 974.114 173.239  23
  -2   8  10 1441.32 202.809  23
  -2   8   9 511.876 126.984  23
  -2   8   8 1773.73 208.460  23
  -2   8   7 17.5838 51.3895  23
  -2   8   6 6401.66 397.990  23
  -2   8   5 3162.56 283.690  23
  -2   8   4 32.3250 78.3368  23
  -2   8   3 342.815 112.180  16
  -2   8   3 616.585 178.353  23
  -2   8   2 25491.1 887.422  16
  -2   8   2 24575.6 765.553  23
  -2   8   1 1390.34 253.917  25
  -2   8   1 2241.66 394.345  23
  -2   8   1 1619.47 262.869  16
  -2   8   0 3372.26 313.558  25
  -2   8   0 3947.65 315.222  23
  -2   8   0 4254.08 369.725  16
  -2   8  -1 2184.17 272.169  16
  -2   8  -2 379.889 131.804  16
  -2   8  -3 16.8675 59.4708  16
  -2   8  -3 60.8194 50.5998  27
  -2   8  -4 854.373 176.672  16
  -2   8  -4 739.845 148.248  27
  -2   8  -5 2319.09 276.789  16
  -2   8  -5 2567.28 276.825  27
  -2   8  -6 3785.62 342.583  27
  -2   8  -6 3599.94 351.804  16
  -2   8  -7 6182.65 437.839  27
  -2   8  -7 5098.36 419.928  16
  -2   8  -8 6471.33 470.077  16
  -2   8  -8 7162.65 473.846  27
  -2   8  -9 5352.87 420.136  16
  -2   8  -9 6628.71 453.084  27
  -2   8 -10 2427.27 280.054  27
  -2   8 -10 2445.87 286.333  16
  -2   8 -11 1189.72 198.207  16
  -2   8 -11 1060.01 184.414  27
  -2   8 -12 223.415 79.1600  27
  -2   8 -12 248.521 77.4464  16
  -2   8 -13 38.8275 42.6123  27
  -2   8 -13 5.13324 50.3230  16
  -2   8 -14 684.683 139.510  16
  -2   8 -14 540.974 120.273  27
  -2   8 -15 1208.36 174.976  16
  -2   8 -15 850.094 145.256  27
  -2   8 -16 2240.01 223.009  16
  -2   8 -16 1329.60 174.644  27
  -2   8 -17 1135.61 150.266  27
  -2   8 -17 1848.98 192.589  16
  -2   8 -18 1696.18 164.921  27
  -2   8 -18 1833.43 174.917  16
  -2   7  27-39.7142 35.5765  15
  -2   7  26-84.6728 52.4006  19
  -2   7  26-117.679 56.6617  15
  -2   7  25 27.0603 42.3660  19
  -2   7  25-8.94714 33.6832  23
  -2   7  25-100.881 60.6141  15
  -2   7  24-8.81068 38.2185  19
  -2   7  24-82.3978 66.0228  15
  -2   7  23-3.14842 54.3665  19
  -2   7  23-73.1870 55.8712  23
  -2   7  23-9.49261 43.0444  15
  -2   7  22 26.8311 38.8976  19
  -2   7  22-109.174 77.0581  23
  -2   7  22-97.7427 70.4153  15
  -2   7  21-76.3882 55.4851  23
  -2   7  21 37.3138 39.0084  19
  -2   7  20 22.3868 65.6273  19
  -2   7  20-68.1845 86.2369  23
  -2   7  19-128.691 78.4647  19
  -2   7  19 54.9916 62.7098  23
  -2   7  18-48.3057 97.3753  23
  -2   7  18-138.170 93.2527  19
  -2   7  17 37.3862 68.6874  23
  -2   7  17-34.6542 63.7364  19
  -2   7  16 3.16944 78.0658  23
  -2   7  15 83.8130 75.8270  23
  -2   7  14-102.658 95.5195  23
  -2   7  13-93.4823 77.2688  23
  -2   7  12-332.402 104.865  23
  -2   7  11 25.2582 47.9188  23
  -2   7  10-36.8083 63.0419  23
  -2   7   9 84.1823 68.2064  23
  -2   7   8-26.2356 48.8941  23
  -2   7   7 22.1253 48.6777  23
  -2   7   6-7.95745 40.2552  23
  -2   7   5-40.0558 41.5861  23
  -2   7   5 157.344 89.3153  25
  -2   7   4 4.39837 36.6121  16
  -2   7   4 74.5922 57.5909  25
  -2   7   4 112.166 59.3772  23
  -2   7   3 422.665 118.451  16
  -2   7   3 793.919 136.550  23
  -2   7   3 729.856 149.529  25
  -2   7   2 657.405 136.272  23
  -2   7   2 633.211 138.221  25
  -2   7   2 395.794 116.100  16
  -2   7   1 8.29102 33.7857  16
  -2   7   1 151.872 75.0469  25
  -2   7   0 301.408 107.024  25
  -2   7   0 227.384 90.6450  27
  -2   7   0 265.473 100.864  16
  -2   7  -1 44.7603 48.2758  27
  -2   7  -1-23.3264 38.7780  16
  -2   7  -2 110.118 50.5052  16
  -2   7  -2 59.4849 51.0832  27
  -2   7  -3-44.1638 48.8635  16
  -2   7  -3 76.9955 54.2184  27
  -2   7  -4 64.6693 62.2734  16
  -2   7  -4-21.2589 30.8449  27
  -2   7  -5-2.93681 43.2919  27
  -2   7  -5 24.3235 48.7704  16
  -2   7  -6 62.5840 56.1443  27
  -2   7  -6 38.6034 44.5453  16
  -2   7  -7 159.999 82.9404  16
  -2   7  -7 135.108 74.5245  27
  -2   7  -8-2.82449 49.0030  16
  -2   7  -8 32.0327 51.7506  27
  -2   7  -9 79.3493 70.0781  27
  -2   7  -9 23.0342 53.9302  16
  -2   7 -10-20.0565 72.2917  16
  -2   7 -10 52.4980 58.2096  27
  -2   7 -11-20.6062 76.2044  16
  -2   7 -11 63.8475 65.1663  27
  -2   7 -12-35.3061 67.4952  27
  -2   7 -12-15.3323 58.8547  16
  -2   7 -13-41.4305 52.6881  16
  -2   7 -13-18.8893 46.4539  27
  -2   7 -14 14.0538 49.0403  27
  -2   7 -14-34.6491 58.3001  16
  -2   7 -15-5.81237 39.4961  16
  -2   7 -15 45.3476 53.8990  27
  -2   7 -16 85.0671 55.2895  16
  -2   7 -16 87.6677 65.2787  27
  -2   7 -17 6.21389 46.2344  16
  -2   7 -17 78.4951 49.1304  27
  -2   7 -18-24.1301 63.3094  27
  -2   7 -18-35.7110 49.5903  16
  -2   7 -19-42.8351 47.1509  27
  -2   7 -19 57.8797 47.0993  16
  -2   7 -20 2.02333 29.0849  27
  -2   7 -20 55.2982 36.4473  16
  -2   7 -21-7.22176 31.1349  27
  -2   6  29 11.1873 38.0868  15
  -2   6  28 506.874 103.192  15
  -2   6  27 396.717 104.032  15
  -2   6  26 116.519 50.7004  15
  -2   6  25 228.952 93.0453  23
  -2   6  25 168.274 68.6850  19
  -2   6  25 288.935 102.685  15
  -2   6  24 1164.04 195.103  23
  -2   6  24 1065.70 163.112  19
  -2   6  24 1095.04 181.109  15
  -2   6  23 684.366 159.195  23
  -2   6  23 828.811 151.403  19
  -2   6  22 509.609 138.066  23
  -2   6  22 457.944 108.207  19
  -2   6  21 1154.08 174.914  19
  -2   6  21 1377.76 214.097  23
  -2   6  20 3134.79 341.380  23
  -2   6  20 2936.08 298.260  19
  -2   6  19 5601.55 453.918  23
  -2   6  19 5231.91 394.360  19
  -2   6  18 8635.39 550.534  23
  -2   6  17 9841.69 589.412  23
  -2   6  16 11561.1 615.247  23
  -2   6  15 6735.09 467.351  23
  -2   6  14 3111.71 306.912  23
  -2   6  13 214.693 88.3527  23
  -2   6  12 192.429 85.1745  23
  -2   6  11 77.7771 58.3151  23
  -2   6  10 818.629 140.449  23
  -2   6  10 745.497 314.833   4
  -2   6  10 501.784 234.635   7
  -2   6   9 775.497 317.183   4
  -2   6   8 2535.35 578.706   4
  -2   6   7 5988.49 776.205   5
  -2   6   7 4344.92 754.977   4
  -2   6   6 9488.35 1131.65   4
  -2   6   6 6240.60 780.291   5
  -2   6   5 6809.66 803.567   5
  -2   6   5 10060.0 1180.83   4
  -2   6   4 12224.5 1062.69   5
  -2   6   4 13661.8 1365.52   4
  -2   6   3 104.388 174.032   5
  -2   6   3 113.579 150.131   4
   2  -6  -3 61.9483 59.6601   6
  -2   6   2 1710.28 390.295   5
   2  -6  -2 1862.80 441.871   6
  -2   6   2 1002.08 382.942   4
  -2   6   1 1031.42 317.960   5
   2  -6  -1 918.278 313.126   6
  -2   6   1 947.599 357.177   4
  -2   6   0 2252.51 563.472   4
   2  -6   0 2525.70 504.072   6
  -2   6   0 2221.45 445.154   5
  -2   6  -1 507.794 216.398   5
  -2   6  -1 502.100 249.868   4
   2  -6   1 594.458 263.101   6
  -2   6  -2 6666.12 804.628   5
  -2   6  -2 7466.82 979.149   4
   2  -6   2 6666.41 878.773   6
  -2   6  -3 5309.27 823.717   4
  -2   6  -3 4887.33 693.445   5
   2  -6   3 5571.93 804.065   6
  -2   6  -4-12.0970 150.669   5
  -2   6  -4 2.52554 174.921   4
   2  -6   4-5.50577 97.1990   6
   2  -6   5 152.751 147.150   6
  -2   6  -5 447.315 232.322   5
  -2   6  -5 138.535 163.072   4
  -2   6  -6 407.749 114.166  27
  -2   6  -6 326.096 100.661  16
  -2   6  -6 346.072 222.451   4
  -2   6  -7 592.358 136.231  16
  -2   6  -7 392.829 108.022  27
  -2   6  -8 422.323 123.949  16
  -2   6  -8 298.219 97.2112  27
  -2   6  -9 665.834 137.348  16
  -2   6  -9 606.600 143.574  27
  -2   6 -10 3143.78 314.534  16
  -2   6 -10 3795.21 354.694  27
  -2   6 -11 833.476 167.209  16
  -2   6 -11 1054.32 193.109  27
  -2   6 -12 258.483 90.8944  27
  -2   6 -12 96.1979 58.1158  16
  -2   6 -13 2584.07 285.192  16
  -2   6 -13 3131.87 329.889  27
  -2   6 -14 4858.59 423.261  27
  -2   6 -14 4359.07 375.414  16
  -2   6 -15 2833.89 317.940  27
  -2   6 -15 2978.18 305.098  16
  -2   6 -16 1737.16 250.917  27
  -2   6 -16 1751.46 228.624  16
  -2   6 -17 1826.23 231.469  16
  -2   6 -17 1895.22 266.937  27
  -2   6 -18 2380.53 284.108  27
  -2   6 -18 2088.34 243.356  16
  -2   6 -19 1772.27 213.574  16
  -2   6 -19 1855.72 242.457  27
  -2   6 -20 1008.39 153.418  16
  -2   6 -20 1174.44 187.188  27
  -2   6 -21 368.488 106.061  27
  -2   6 -22 49.0472 36.3367  27
  -2   6 -23 167.354 62.1639  27
  -2   6 -24 286.436 67.8610  27
  -2   5  30-20.3305 35.2450  15
  -2   5  29 76.7228 48.4974  15
  -2   5  28 70.0982 69.5587  15
  -2   5  27 39.5224 76.0564  15
  -2   5  26 34.2018 50.6520  15
  -2   5  25 142.714 105.496  23
  -2   5  25-1.08455 62.7706  15
  -2   5  24 39.8167 81.6083  23
  -2   5  24-0.64445 71.7902  15
  -2   5  23 120.210 86.9264  23
  -2   5  23 25.1932 46.1059  19
  -2   5  22-134.296 113.709  23
  -2   5  22 4.45302 55.4801  19
  -2   5  21-133.717 88.5399  19
  -2   5  21-99.2768 106.916  23
  -2   5  20 39.4067 38.7555  19
  -2   5  20-44.2340 90.0753  23
  -2   5  19-61.0331 79.5887  23
  -2   5  18-134.256 117.659  23
  -2   5  17 166.825 86.3056  23
  -2   5  16 24.1158 71.9948  23
  -2   5  15 2.96914 36.1563  23
  -2   5  14-17.9992 56.8659  23
  -2   5  14-6.12049 153.423   7
  -2   5  13 65.0195 141.127   7
  -2   5  12 143.230 196.985   7
  -2   5  11 146.273 110.462   7
  -2   5  11 47.6257 66.3416   4
  -2   5  10-79.5160 112.165   7
  -2   5  10 104.279 138.174   4
  -2   5   9 177.378 173.002   7
  -2   5   9 14.4119 118.327   4
  -2   5   8 51.0047 75.4519   4
  -2   5   8 119.834 105.540   7
  -2   5   8 0.18817 80.9840   5
  -2   5   7 28.2444 107.508   7
  -2   5   7 73.1026 123.276   5
  -2   5   7 6.61745 122.210   4
  -2   5   6-10.9760 99.1026   7
  -2   5   6 52.6820 99.1328   5
  -2   5   6 52.1573 147.193   4
  -2   5   5 120.594 109.748   7
  -2   5   5-89.2217 136.598   5
  -2   5   5 121.361 110.203   4
  -2   5   4-12.8976 130.647   5
  -2   5   4 62.4568 161.484   4
  -2   5   3-97.5777 132.023   5
  -2   5   3 56.6982 141.175   4
  -2   5   2 0.26071 110.724   4
  -2   5   2 16.5195 73.1176   5
  -2   5   1-29.7510 77.9373   4
  -2   5   1-27.0954 68.5731   5
   2  -5   0 75.2920 119.123   6
  -2   5   0-6.69126 108.073   4
  -2   5   0-7.84170 91.6143   5
  -2   5  -1 68.1744 120.227   4
  -2   5  -1 88.7184 69.5091   5
   2  -5   1 45.7542 104.486   6
  -2   5  -2 929.494 287.166   5
   2  -5   2 606.079 264.747   6
  -2   5  -2 735.576 301.920   4
  -2   5  -3 95.6288 150.242   5
  -2   5  -3-133.823 118.078   4
   2  -5   3-10.1505 75.6044   6
  -2   5  -4 6.70411 68.7381   5
  -2   5  -4-125.362 176.383   4
   2  -5   4 2.94634 84.8287   6
  -2   5  -5 113.161 137.490   5
  -2   5  -5 47.6525 91.5574   4
   2  -5   5 10.8043 123.951   6
  -2   5  -6 50.7080 69.9907   5
  -2   5  -6 47.0620 77.7663   4
   2  -5   6 45.3433 112.982   6
   2  -5   7 123.576 111.947   6
  -2   5  -7 102.591 114.402   5
  -2   5  -7 183.955 106.821   4
  -2   5  -8 36.0865 97.6421   5
   2  -5   8 209.463 243.621   6
  -2   5  -9-214.386 165.960   5
   2  -5   9-110.005 217.605   6
  -2   5 -10-128.359 212.742   5
   2  -5  10 26.7748 75.0218   6
  -2   5 -11 56.6221 54.0980  27
  -2   5 -11 63.1879 37.6407  16
   2  -5  11-1.10400 89.0798   6
  -2   5 -12 6.19803 33.7031  27
  -2   5 -12 85.9604 46.6183  16
  -2   5 -13 11.3981 39.0715  16
  -2   5 -13 42.4302 42.5217  27
  -2   5 -14 73.1107 51.2568  27
  -2   5 -14 41.2496 45.9016  16
  -2   5 -15-63.1585 77.8694  16
  -2   5 -15-226.621 96.0011  27
  -2   5 -16-42.2774 58.5602  16
  -2   5 -16-224.784 96.1694  27
  -2   5 -17 53.7745 60.9417  27
  -2   5 -17-44.7114 57.0976  16
  -2   5 -18-89.6026 88.1510  27
  -2   5 -18-73.1692 76.8405  16
  -2   5 -19-83.8467 63.5819  16
  -2   5 -19-50.5504 78.7687  27
  -2   5 -20-13.4272 64.2539  27
  -2   5 -21-25.8944 81.1444  27
  -2   5 -22 50.7363 67.3240  27
  -2   5 -23 13.1084 40.8657  27
  -2   5 -24 49.1647 41.1903  27
  -2   5 -25 50.7020 42.2402  27
  -2   5 -26 65.5165 38.0301  27
  -2   5 -27-43.4899 35.1159  27
  -2   4  31 168.372 61.8410  15
   2  -4 -30 534.627 99.2685  27
  -2   4  30 522.886 107.015  15
  -2   4  29 370.848 103.706  15
  -2   4  28 697.188 147.062  15
  -2   4  27 787.931 158.489  15
  -2   4  26 140.951 87.7966  15
  -2   4  25 273.944 112.029  15
  -2   4  24 806.783 169.612  23
  -2   4  23 8926.19 545.171  23
  -2   4  22 1470.05 229.641  23
  -2   4  21-37.1225 54.7369  23
  -2   4  20 1684.42 229.549  23
  -2   4  19 605.077 143.509  23
  -2   4  18 1587.05 220.529  23
  -2   4  17 788.757 153.897  23
  -2   4  16 3128.24 638.470   7
  -2   4  15 3163.32 649.676   7
  -2   4  14 5433.43 817.924   7
  -2   4  13 4668.38 752.311   7
  -2   4  12 3349.19 626.047   7
  -2   4  11 6742.88 862.207   7
  -2   4  11 7421.40 779.934   4
  -2   4  10 49738.5 2045.40   4
  -2   4  10 38028.6 1989.90   7
  -2   4   9 65566.8 2543.90   7
  -2   4   9 96642.7 2877.85   4
  -2   4   8 74575.1 2191.53   5
  -2   4   8 73010.0 2529.70   4
  -2   4   7 41334.1 1944.11   4
  -2   4   7 39997.8 1586.02   5
  -2   4   7 37401.3 1772.49   7
  -2   4   6 19313.0 1084.45   5
  -2   4   6 22976.3 1425.91   4
  -2   4   6 21328.0 1268.95   7
  -2   4   5 2072.57 359.434   5
  -2   4   5 2739.75 485.888   4
  -2   4   5 2710.52 435.914   7
  -2   4   4 548.490 195.893   5
  -2   4   4 887.347 250.374   4
  -2   4   4 817.678 220.636   7
  -2   4   3 1329.87 280.837   5
  -2   4   3 1532.90 380.203   4
  -2   4   3 1574.59 291.986   7
  -2   4   2 3841.41 599.877   4
  -2   4   2 4013.45 441.091   7
  -2   4   2 3489.41 444.491   5
  -2   4   1 19.6053 80.4057   5
  -2   4   1 52.0263 126.338   4
  -2   4   0 1218.94 347.729   4
  -2   4   0 1316.48 271.398   5
  -2   4  -1 13806.3 888.660   5
  -2   4  -1 14918.3 1163.54   4
   2  -4   1 16444.1 1079.45   6
  -2   4  -2 1718.93 320.272   5
  -2   4  -2 1558.07 410.955   4
   2  -4   2 1548.21 332.468   6
  -2   4  -3 9148.07 775.731   5
   2  -4   3 9831.43 866.133   6
  -2   4  -3 8886.58 924.065   4
  -2   4  -4 32107.1 1493.49   5
  -2   4  -4 32472.9 1680.26   4
   2  -4   4 32979.5 1620.71   6
  -2   4  -5 111609. 3112.32   4
   2  -4   5 116369. 3221.35   6
  -2   4  -6 14858.7 1152.17   5
  -2   4  -6 15146.9 1111.01   4
   2  -4   6 15776.7 1218.30   6
   2  -4   7 14124.5 1201.67   6
  -2   4  -7 13038.3 1014.09   4
  -2   4  -7 14045.8 1149.44   5
  -2   4  -8 3164.45 559.344   5
   2  -4   8 3357.85 614.755   6
  -2   4  -8 2247.42 435.263   4
   2  -4   9 2965.50 594.329   6
  -2   4  -9 2699.73 545.816   5
  -2   4 -10 186.301 130.021   5
   2  -4  10 487.834 235.503   6
  -2   4 -11 1240.69 384.088   5
   2  -4  11 1720.79 498.678   6
  -2   4 -12 4180.28 723.424   5
   2  -4  12 6045.13 954.135   6
  -2   4 -13 225.760 162.515   5
   2  -4  13 190.856 126.211   6
  -2   4 -14 331.127 109.571  27
  -2   4 -14 212.216 152.106   5
   2  -4  14 478.837 313.360   6
  -2   4 -15 4058.26 333.897  16
  -2   4 -15 4485.77 374.664  27
  -2   4 -16 88.2221 63.9039  16
  -2   4 -16 142.296 90.3333  27
  -2   4 -17 18667.4 796.802  27
  -2   4 -18 5790.01 455.000  27
  -2   4 -19 1009.34 182.473  27
  -2   4 -20 6226.67 458.171  27
  -2   4 -21 5170.39 410.000  27
  -2   4 -22 4952.70 395.072  27
  -2   4 -23 5708.69 412.364  27
  -2   4 -24 3356.25 309.471  27
  -2   4 -25 3182.14 285.232  27
  -2   4 -26 1762.60 199.415  27
  -2   4 -27 806.206 126.233  27
  -2   4 -28 433.766 82.5123  27
   2  -3 -31 56.0733 44.5938  27
  -2   3  31-68.0519 48.3995  15
   2  -3 -30-37.7050 39.5392  27
  -2   3  30-68.1358 50.0052  15
  -2   3  29-44.4839 52.3521  15
  -2   3  28-20.2264 44.5911  15
  -2   3  27 28.5105 53.4207  15
  -2   3  26-55.5258 58.0298  15
  -2   3  25 11.1225 49.5551  15
  -2   3  24 4.14718 45.6812  15
  -2   3  23 95.2203 92.4169  23
  -2   3  22 75.1313 78.5955  23
  -2   3  21 58.6643 71.3568  23
  -2   3  20-16.1413 52.5874  23
  -2   3  19 106.990 74.6484  23
  -2   3  18 109.465 67.4460  23
  -2   3  18-102.424 111.205   7
   2  -3 -18 110.352 143.515   3
   2  -3 -17-20.2105 125.609   3
  -2   3  17-181.497 205.838   7
   2  -3 -16-2.45994 101.587   3
  -2   3  16 48.4768 64.0213   7
   2  -3 -15 10.8468 93.5279   3
  -2   3  15 32.2515 103.160   7
   2  -3 -14 32.4866 100.305   3
  -2   3  14 121.069 169.140   7
  -2   3  13 188.487 180.749   7
   2  -3 -13 59.6590 65.9290   9
   2  -3 -13-56.8411 96.3383   3
   2  -3 -12-0.97728 77.0669   3
  -2   3  12 173.166 155.360   7
  -2   3  11 15.6189 85.1133   7
  -2   3  11-29.6291 56.5276   4
   2  -3 -11 16.2301 91.9567   3
  -2   3  10 52.9590 138.477   7
  -2   3  10-127.003 111.872   4
   2  -3 -10-10.8592 52.6574   3
   2  -3  -9 275.569 130.010   3
  -2   3   9 438.053 193.625   4
  -2   3   9 202.849 132.047   7
  -2   3   8 140.909 121.408   7
   2  -3  -8 128.968 88.7659   3
  -2   3   8 137.532 144.703   4
  -2   3   7 141.071 86.5159   2
   2  -3  -7 158.318 93.7727   3
  -2   3   7 196.438 106.203   5
  -2   3   7 148.056 105.809   4
  -2   3   7 121.785 107.657   7
  -2   3   6 300.901 126.537   2
   2  -3  -6 74.4169 48.2720   3
  -2   3   6 270.083 123.490   4
  -2   3   6 134.569 103.767   7
  -2   3   6 126.545 76.2122   5
  -2   3   5 122.416 62.5356   5
  -2   3   5 100.515 95.3177   2
  -2   3   5 81.9760 146.374   4
  -2   3   5-27.7351 76.8248   7
  -2   3   4-31.7476 55.8138   7
  -2   3   4-49.6383 72.0293   2
  -2   3   4 38.7969 79.6828   5
  -2   3   4-80.7593 108.420   4
  -2   3   3 29.5069 82.2945   2
  -2   3   3-2.47693 48.0868   5
  -2   3   3 65.5054 131.984   4
  -2   3   3 2.27405 48.3035   7
  -2   3   2 30.4027 52.2753   5
  -2   3   2 71.9655 109.750   4
  -2   3   2-90.0161 101.499   2
  -2   3   2 37.9139 56.9402   7
  -2   3   1-24.0612 52.8901   5
  -2   3   1-53.9180 58.3297   2
  -2   3   1-55.6566 133.508   4
  -2   3   1 18.8970 47.3726   7
  -2   3   0-50.7547 93.7375   5
  -2   3   0 80.4189 68.6479   2
  -2   3   0 35.6656 151.321   4
  -2   3   0 50.4324 31.4827   7
  -2   3  -1 101.339 71.8747   5
  -2   3  -1 98.7400 56.4294   7
  -2   3  -1 117.595 79.8605   4
  -2   3  -2 3.27635 96.1603   5
  -2   3  -2-37.8803 122.542   4
   2  -3   2-46.2087 97.5861   6
  -2   3  -2 32.1626 38.8517   1
  -2   3  -3 71.5172 71.6545   5
  -2   3  -3 12.0306 41.2442   1
   2  -3   3-41.3368 107.199   6
  -2   3  -3-90.3813 103.046   4
  -2   3  -4 468.001 204.271   5
  -2   3  -4 492.556 205.163   4
  -2   3  -4 326.270 116.297   1
   2  -3   4 157.733 87.4603   6
  -2   3  -5 152.787 86.3521   1
  -2   3  -5 338.359 167.648   5
  -2   3  -5 50.1084 106.573   4
   2  -3   5 213.206 152.670   6
  -2   3  -6 120.884 88.6275   1
   2  -3   6 44.9972 114.136   6
  -2   3  -6 133.518 93.8043   4
  -2   3  -6 133.376 143.510   5
  -2   3  -7 231.641 163.324   5
   2  -3   7 288.954 193.904   6
  -2   3  -7 329.838 135.928   1
  -2   3  -7 263.599 144.078   4
  -2   3  -8 149.948 102.633   5
  -2   3  -8 30.5643 68.9742   1
  -2   3  -8-4.18169 51.0534   4
   2  -3   8 25.1902 95.7414   6
  -2   3  -9 78.9688 156.300   5
  -2   3  -9-103.975 120.932   4
  -2   3  -9 28.5808 52.9117   1
   2  -3   9-30.3293 105.192   6
  -2   3 -10 56.0364 108.130   1
  -2   3 -10 58.0487 95.4020   5
   2  -3  10-17.8939 121.365   6
  -2   3 -11-38.2766 80.5657   5
  -2   3 -11-58.4667 119.326   1
   2  -3  11 107.211 230.816   6
  -2   3 -12 56.1758 182.383   5
  -2   3 -12 59.8192 95.6760   1
   2  -3  12-63.5637 103.276   6
  -2   3 -13 58.5744 201.127   5
   2  -3  13-108.413 101.328   6
  -2   3 -13-30.3159 92.2700   1
  -2   3 -14 44.8513 128.722   5
   2  -3  14-73.7858 170.349   6
  -2   3 -15 149.083 188.830   5
   2  -3  15 47.2992 119.465   6
  -2   3 -16-4.04011 37.5859  27
   2  -3  16-245.402 205.886   6
  -2   3 -17 80.2628 62.2407  27
  -2   3 -18 452.959 119.680  27
  -2   3 -19 119.698 74.0246  27
  -2   3 -20 125.779 56.5254  27
  -2   3 -21-33.3668 63.6308  27
  -2   3 -22 17.3253 41.1754  27
  -2   3 -23 18.0946 47.4567  27
  -2   3 -24 92.3702 74.3030  27
  -2   3 -25 89.2431 61.3208  27
  -2   3 -26-48.0370 55.5008  27
  -2   3 -27 41.9060 46.7570  27
  -2   3 -28 0.83749 32.6194  27
  -2   3 -29 21.6815 35.5207  27
  -2   3 -30 20.8604 22.3994  27
   2  -2 -32 303.216 71.4335  27
   2  -2 -31 13.1319 27.5118  27
  -2   2  31 75.8694 44.3745  15
   2  -2 -30 90.0177 52.5508  27
  -2   2  30-64.7312 46.2115  15
   2  -2 -29 73.9150 53.3134  27
  -2   2  29-52.3897 63.1083  15
  -2   2  28-22.0802 51.4241  15
  -2   2  27 144.894 77.2692  15
  -2   2  26 479.550 122.523  15
  -2   2  25 1363.39 215.964  15
  -2   2  24 3265.69 331.680  15
   2  -2 -23 6451.15 393.852  13
  -2   2  23 6519.62 466.722  15
  -2   2  22 7620.57 465.997  23
   2  -2 -22 7570.37 427.323  13
  -2   2  21 140.355 67.2968  23
   2  -2 -21 113.477 45.6606  13
  -2   2  20 655.809 139.105  23
   2  -2 -20 568.705 117.916  13
  -2   2  19 3743.51 307.979  23
  -2   2  19 3950.50 685.788   7
  -2   2  18 1531.38 418.810   7
   2  -2 -18 2761.71 563.060   3
   2  -2 -17 310.828 178.412   3
  -2   2  17 437.594 226.368   7
   2  -2 -16 55.6215 123.718   3
  -2   2  16 352.214 221.430   7
  -2   2  15 4437.73 645.903   7
   2  -2 -15 3891.56 604.413   3
   2  -2 -14 29.6392 85.0273   3
  -2   2  14-58.0238 117.638   7
   2  -2 -13 4309.13 589.564   3
  -2   2  13 4470.52 631.913   7
   2  -2 -12 335.914 147.283   3
  -2   2  12 453.796 164.266   7
   2  -2 -12 283.754 138.749   9
   2  -2 -11 9027.29 650.786   9
  -2   2  11 9709.77 881.537   7
   2  -2 -11 8609.17 754.126   3
  -2   2  10 2437.36 439.082   7
   2  -2 -10 2481.36 397.374   3
  -2   2  10 2474.36 344.738   4
  -2   2  10 2700.76 368.385   2
   2  -2  -9 126044. 2627.41   3
  -2   2   9 125773. 2549.47   4
  -2   2   9 127140. 3026.40   7
  -2   2   8 104706. 2293.35   4
  -2   2   8 109420. 2141.01   2
  -2   2   8 100903. 2632.31   7
   2  -2  -8 103867. 2249.36   3
  -2   2   7 271.481 138.757   4
  -2   2   7-14.7645 121.659   7
  -2   2   7 147.428 106.756   2
   2  -2  -7 100.685 89.0710   3
  -2   2   6 4615.21 359.368   5
  -2   2   6 5024.45 525.308   4
  -2   2   6 4880.14 427.021   2
  -2   2   6 4712.59 548.957   7
   2  -2  -6 5266.64 436.606   3
  -2   2   5 63554.9 1503.95   2
  -2   2   5 65320.2 1841.02   4
  -2   2   5 59710.1 1833.32   7
  -2   2   5 57920.7 1286.42   5
   2  -2  -5 64647.2 1415.07   3
  -2   2   4 27231.4 867.405   5
   2  -2  -4 30854.1 909.940   3
  -2   2   4 28409.0 1261.19   4
  -2   2   4 30718.2 1042.57   2
  -2   2   3 21031.5 1061.78   4
  -2   2   3 20316.5 828.959   2
  -2   2   3 17064.4 903.512   7
  -2   2   3 17461.4 686.002   5
  -2   2   2 32779.0 951.013   5
  -2   2   2 34352.8 1367.57   4
  -2   2   2 37266.8 1121.64   2
  -2   2   2 34564.5 1201.88   7
  -2   2   1 111798. 1987.85   2
  -2   2   1 115263. 2012.06   7
  -2   2   0 60062.6 1381.58   5
  -2   2   0 62905.4 1522.14   2
  -2   2  -1 134846. 2279.96   2
  -2   2  -1 134806. 1719.10   7
  -2   2  -2 12866.5 712.444   5
  -2   2  -2 13810.7 868.181   4
  -2   2  -2 14024.5 750.446   2
  -2   2  -2 13188.2 456.139   7
  -2   2  -2 13073.6 350.742   3
   2  -2   3 13766.2 786.753   6
  -2   2  -3 12624.7 828.315   4
  -2   2  -3 12902.6 749.616   2
  -2   2  -3 11554.1 337.326   7
  -2   2  -4 485.936 94.8114   3
   2  -2   4 627.642 180.303   6
  -2   2  -4 665.360 182.344   4
  -2   2  -4 400.382 78.5226   8
  -2   2  -4 688.269 154.495   1
  -2   2  -5 21579.8 1036.35   4
  -2   2  -5 19910.1 878.608   1
  -2   2  -5 13238.3 592.626   3
  -2   2  -5 12309.7 457.570   8
   2  -2   5 21977.8 1063.07   6
  -2   2  -6 136761. 2558.17   4
  -2   2  -6 134856. 2367.77   1
   2  -2   6 140015. 2818.72   6
  -2   2  -7 4501.55 456.681   1
  -2   2  -7 2940.88 259.228   8
  -2   2  -7 4769.83 488.363   4
   2  -2   7 4446.97 526.255   6
  -2   2  -7 2942.58 342.851   3
  -2   2  -8 5340.51 503.777   4
  -2   2  -8 5682.23 391.013   8
  -2   2  -8 5068.66 523.526   1
  -2   2  -8 5646.55 495.460   3
   2  -2   8 5285.47 611.838   6
  -2   2  -9 15250.6 944.037   1
  -2   2  -9 15820.5 903.879   3
  -2   2  -9 15542.1 858.899   4
   2  -2   9 16534.2 1104.45   6
  -2   2 -10 8327.62 681.178   3
   2  -2  10 8094.74 828.915   6
  -2   2 -10 7699.47 711.126   1
  -2   2 -11 5079.93 619.068   1
   2  -2  11 5473.37 714.855   6
  -2   2 -12 4691.69 615.013   1
   2  -2  12 5307.25 728.858   6
  -2   2 -13 11813.9 1014.15   1
   2  -2  13 11945.6 1161.59   6
   2  -2  14 7223.90 947.401   6
  -2   2 -14 6850.00 796.945   1
  -2   2 -15 6286.41 783.075   1
   2  -2  15 5920.54 865.573   6
   2  -2  16 366.770 173.334   6
  -2   2 -16 342.879 174.079   1
  -2   2 -17 732.488 273.723   1
   2  -2  17 927.636 378.040   6
  -2   2 -18 7843.31 459.115  27
   2  -2  18 8419.21 1114.61   6
  -2   2 -18 7224.06 908.275   1
  -2   2 -19 4544.92 360.976  27
  -2   2 -19 4670.26 332.552  13
  -2   2 -20 7009.43 452.040  27
  -2   2 -21 251.190 81.8462  27
  -2   2 -22 1566.81 220.543  27
  -2   2 -23 4324.75 361.368  27
  -2   2 -24 124.984 78.8471  27
  -2   2 -25 604.607 147.391  27
  -2   2 -26 422.187 111.880  27
  -2   2 -27 48.0921 55.7567  27
  -2   2 -28 1090.17 162.813  27
  -2   2 -29 58.8674 48.6106  27
  -2   2 -30 712.694 113.871  27
  -2   2 -31 137.248 46.5953  27
   2  -1 -32 26.6378 28.0150  27
   2  -1 -31-40.4132 49.4782  27
   2  -1 -30 3.61451 43.7903  27
   2  -1 -29-38.9227 37.4740  27
   2  -1 -28 34.9167 52.2670  27
  -2   1  28-97.9423 61.2439  15
  -2   1  27 94.4919 70.9846  15
   2  -1 -27-128.974 71.4614  13
  -2   1  26-20.2708 40.4791  15
   2  -1 -26 27.8248 49.3669  13
   2  -1 -25-22.4177 55.1519  13
  -2   1  25-10.8984 54.6409  15
   2  -1 -24-61.4330 60.5204  13
  -2   1  24-88.6294 70.1211  15
   2  -1 -23 4.30000 46.1048  13
  -2   1  23-103.340 74.2641  15
   2  -1 -22-19.4935 28.3177  13
  -2   1  22-91.0045 71.9598  15
   2  -1 -21-73.9210 65.8415  13
  -2   1  20-103.053 79.1707  23
   2  -1 -20-69.3538 65.9483  13
  -2   1  19 7.73474 37.3759  23
   2  -1 -19 2.39936 111.389   3
  -2   1  19 59.5844 56.2025   7
   2  -1 -19 17.4235 84.0380   1
   2  -1 -18-72.9499 112.647   1
  -2   1  18-52.2254 74.1898   7
   2  -1 -18 71.9644 129.729   3
   2  -1 -17-31.2316 98.9397   3
  -2   1  17 27.4719 71.5845   7
   2  -1 -17 17.3916 107.831   1
   2  -1 -16 38.1124 95.9174   1
  -2   1  16-35.3490 51.9458   7
   2  -1 -16-42.7428 66.4187   3
   2  -1 -15-3.70998 66.1980   1
   2  -1 -15-51.5221 92.4808   3
  -2   1  15 15.7112 69.7712   7
  -2   1  14-79.7520 123.017   7
   2  -1 -14-29.4310 117.920   1
   2  -1 -14 218.659 153.382   3
   2  -1 -13-31.1764 110.894   3
   2  -1 -13 25.5885 77.1861   1
  -2   1  13-66.4588 137.625   7
  -2   1  13 67.0430 76.8418   2
   2  -1 -12-77.3711 140.748   3
   2  -1 -12 0.33970 78.9866   1
  -2   1  12 27.3802 89.8240   2
  -2   1  12 33.2676 103.250   7
   2  -1 -11-2.25378 49.6539   9
  -2   1  11 3.31798 77.4832   7
  -2   1  11 25.9244 88.1912   2
   2  -1 -11-71.2750 81.4889   1
   2  -1 -11 11.4280 110.507   3
   2  -1 -10 149.677 126.750   3
   2  -1 -10 36.6493 95.5152   1
   2  -1 -10 70.9434 76.4043   9
  -2   1  10 60.0586 37.2562   4
  -2   1  10 50.0705 92.4190   7
  -2   1  10 52.3372 81.9964   2
  -2   1   9-24.1534 73.4321   2
   2  -1  -9 23.1077 74.4139   3
  -2   1   9 47.2766 60.2435   4
   2  -1  -9 51.3931 101.516   1
   2  -1  -8 47.9181 64.4572   3
  -2   1   8 19.8698 53.8581   4
  -2   1   8 72.1441 104.350   2
   2  -1  -7 303.798 120.881   3
  -2   1   7 310.872 131.578   2
   2  -1  -6-27.0419 72.6344   3
  -2   1   6-18.7932 61.3011   2
  -2   1   5 244.024 112.525   2
   2  -1  -5 215.940 85.2313   3
  -2   1   5 100.920 48.7931   5
  -2   1   4 504.192 95.3645   5
   2  -1  -4 953.507 178.822   3
  -2   1   4 975.243 193.779   2
  -2   1   3 83.5364 42.6367   5
  -2   1   3 132.355 66.8899   2
  -2   1   2 228.921 73.4675   5
  -2   1   2 349.937 112.393   2
  -2   1   1 14.3194 34.1118   5
  -2   1   1 50.4457 65.4701   2
  -2   1   0 7.83403 61.3302   2
  -2   1  -1 43.4796 48.6026   2
  -2   1  -2 141.004 93.4799   2
  -2   1  -3 38.7718 65.6977   2
   2  -1   3-71.7532 55.5689   6
  -2   1  -4-30.7472 73.1742   2
  -2   1  -4 11.7930 20.3390  11
  -2   1  -4 7.42820 14.8714   8
   2  -1   4-80.1612 67.7181   6
  -2   1  -4-9.70582 35.2693   3
  -2   1  -5 18.9307 60.8374   1
  -2   1  -5 58.7334 87.2715   2
  -2   1  -5 16.2405 17.1598   8
   2  -1   5-0.79230 54.7010   6
  -2   1  -5 37.6068 36.1699   3
  -2   1  -6 40.9105 78.4313   1
  -2   1  -6 65.1459 35.5149   8
  -2   1  -6 136.734 82.1867   3
   2  -1   6 60.7356 88.5327   6
  -2   1  -7 99.1293 83.9364   1
  -2   1  -7 95.4308 58.6033   8
  -2   1  -7 85.1406 68.2747   3
   2  -1   7 52.0577 72.7205   6
   2  -1   8 58.4833 81.4721   6
  -2   1  -8 112.605 80.2625   1
  -2   1  -8 142.470 70.6706   8
  -2   1  -8 154.231 88.7754   3
  -2   1  -9 78.8344 89.0253   1
  -2   1  -9 92.8010 86.5114   8
   2  -1   9 8.51135 83.8602   6
  -2   1  -9 62.5955 94.4235   3
  -2   1  -9-9.54752 47.1373   4
   2  -1  10 77.1332 121.440   6
  -2   1 -10 108.354 98.4054   1
  -2   1 -10 170.659 107.078   3
  -2   1 -11 79.3893 140.909   3
  -2   1 -11 168.312 124.436   1
   2  -1  11 44.1818 96.2534   6
  -2   1 -12 100.328 128.312   3
  -2   1 -12 148.633 148.251   1
   2  -1  12 60.4312 82.8679   6
  -2   1 -13 92.7850 139.444   3
  -2   1 -13 92.2893 137.998   1
   2  -1  13-115.445 135.717   6
  -2   1 -14 59.8298 121.174   1
  -2   1 -14-30.7099 57.9257   3
   2  -1  14 136.951 126.030   6
  -2   1 -15-13.9679 74.7049   1
  -2   1 -15-53.4393 70.2214   3
   2  -1  15-5.66914 81.6057   6
  -2   1 -16 99.8982 101.818   3
  -2   1 -16-19.6335 76.3906   1
   2  -1  16 98.0081 159.253   6
   2  -1  17-1.34863 151.798   6
  -2   1 -17-16.3911 82.2603   1
  -2   1 -17 15.2169 89.4704   3
  -2   1 -18 15.0195 110.903   3
  -2   1 -18 158.985 89.7897   1
   2  -1  18 131.834 170.465   6
   2  -1  19-19.7883 67.1433   6
  -2   1 -19 6.73980 70.5634   1
  -2   1 -20-26.2684 53.0830  27
   2  -1  20 26.2890 178.824   6
   2  -1  20-21.4176 39.6205  15
  -2   1 -21 57.7167 51.5003  27
   2  -1  21 98.6775 64.1946  15
  -2   1 -22-15.6976 54.5703  27
  -2   1 -23 56.9364 38.9086  27
  -2   1 -24-26.3782 43.2980  27
  -2   1 -25-15.9203 49.0823  27
  -2   1 -26-22.9149 46.2568  27
  -2   1 -27-51.0029 56.5760  27
  -2   1 -28 36.8693 37.1066  27
  -2   1 -29 26.9146 38.5291  27
  -2   1 -30-39.0381 38.0199  27
  -2   1 -31-3.39432 27.1691  27
  -2   1 -32 31.3934 28.2863  27
   2   0 -32 198.061 58.8231  27
   2   0 -31 84.7071 42.1736  27
   2   0 -30 63.5648 46.8839  27
   2   0 -29 401.955 98.2968  27
   2   0 -29 404.917 87.1006  13
   2   0 -28 2139.98 228.406  27
   2   0 -28 2172.82 208.357  13
   2   0 -27 1171.40 173.505  27
   2   0 -27 1279.73 172.900  13
   2   0 -26 800.560 143.097  13
   2   0 -25 478.408 106.590  13
   2   0 -24 307.402 92.7561  13
   2   0 -23 324.900 90.7801  13
   2   0 -22 312.337 84.4807  13
   2   0 -21 165.077 65.0845  13
   2   0 -20 229.377 69.8151  13
   2   0 -19-76.6926 103.420   3
   2   0 -19-98.9088 104.055   1
   2   0 -18 1601.41 415.691   3
   2   0 -18 1648.72 462.070   1
  -2   0  18 1217.10 340.595   7
   2   0 -17 634.718 253.616   3
  -2   0  17 624.281 217.646   7
   2   0 -17 650.240 281.770   1
   2   0 -16 6987.99 849.071   3
   2   0 -16 6470.01 827.363   1
  -2   0  16 7207.78 786.906   7
  -2   0  16 7209.04 800.902   2
   2   0 -15 2958.81 542.900   1
  -2   0  15 3018.22 500.806   2
  -2   0  15 2889.04 483.060   7
   2   0 -15 3143.50 560.022   3
  -2   0  14 6.50068 62.0383   2
   2   0 -14-0.40450 69.1439   1
  -2   0  14-42.4056 101.100   7
   2   0 -14 158.478 135.911   3
   2   0 -13 1433.34 350.850   3
   2   0 -13 1312.31 334.163   1
  -2   0  13 1316.90 303.101   2
  -2   0  13 1323.16 310.554   7
   2   0 -12 716.072 256.128   3
   2   0 -12 910.224 275.492   1
   2   0 -11 30820.0 1489.58   3
   2   0 -11 32470.3 1517.97   1
   2   0 -10 244.178 150.075   3
  -2   0  10 263.765 143.291   2
   2   0 -10 16.3129 70.2496   1
  -2   0   9 18192.1 1039.72   2
   2   0  -9 22218.9 1149.75   1
   2   0  -9 21163.7 1127.61   3
   2   0  -8-18.9171 66.5571   3
  -2   0   8 133.878 141.356   2
   2   0  -8 86.6849 100.882   1
  -2   0   7 34954.4 1263.50   2
   2   0  -7 34557.3 935.374   9
   2   0  -7 38520.9 1379.63   1
   2   0  -7 36961.3 1328.78   3
  -2   0   6 31323.8 1127.14   2
   2   0  -6 30306.8 717.496   9
   2   0  -6 32414.6 1167.59   3
  -2   0   5 447926. 4030.76   2
   2   0  -5 445419. 4020.74   3
  -2   0   4 999999. 5716.64   2
   2   0  -4 990242. 5591.78   3
  -2   0   3 40416.9 1087.19   2
  -2   0   2 796585. 4602.81   2
  -2   0   2 801878. 3209.42  10
  -2   0   1 146379. 1920.65   2
  -2   0   0 78036.7 1347.79   2
  -2   0  -1 206.291 69.5419  11
  -2   0  -1 177.817 82.2041   2
   2   0   1 212.711 33.0313   8
  -2   0  -2 110.851 42.2687  11
  -2   0  -2 116.607 65.4140   2
   2   0   3 74050.8 1073.93   6
  -2   0  -3 70084.5 1302.96   2
   2   0   4 42744.7 923.811   6
  -2   0  -4 41313.6 1046.20   2
  -2   0  -5 109411. 1798.12   2
   2   0   5 113201. 1686.19   6
  -2   0  -6 54236.8 1382.75   1
  -2   0  -6 53479.7 1345.36   2
  -2   0  -6 52137.4 1199.91   3
   2   0   6 52143.3 1309.05   6
  -2   0  -7 95166.5 1946.68   1
   2   0   7 90508.6 1868.65   6
  -2   0  -7 91973.1 1727.42   3
  -2   0  -8 14748.3 757.031   3
  -2   0  -8 15527.2 822.641   1
   2   0   8 14744.3 834.808   6
  -2   0  -9 56544.9 1605.14   3
  -2   0  -9 61171.6 1733.07   1
   2   0   9 57206.4 1765.68   6
  -2   0 -10 127561. 2621.38   1
  -2   0 -10 119690. 2467.04   3
   2   0  10 124722. 2781.83   6
  -2   0 -11 38592.7 1530.67   1
   2   0  11 39360.1 1628.10   6
  -2   0 -11 34605.6 1407.30   3
  -2   0 -12 10182.4 817.060   3
  -2   0 -12 10701.6 870.204   1
   2   0  12 12173.9 961.600   6
  -2   0 -13 18244.9 1170.79   1
   2   0  13 20441.9 1302.16   6
  -2   0 -13 17182.7 1098.41   3
   2   0  14 17954.7 1274.47   6
  -2   0 -14 15413.5 1130.60   1
  -2   0 -14 14885.6 1058.20   3
  -2   0 -15 10923.3 935.886   3
  -2   0 -15 12206.8 1048.25   1
   2   0  15 13463.9 1144.61   6
  -2   0 -16 3342.89 573.358   1
  -2   0 -16 3386.27 541.371   3
   2   0  16 3922.93 632.785   6
   2   0  17 12.5250 129.242   6
  -2   0 -17 191.111 178.314   1
  -2   0 -17 6.51979 99.9704   3
  -2   0 -18 522.720 213.858   3
  -2   0 -18 566.304 234.091   1
  -2   0 -19 59.6409 72.3875   3
  -2   0 -19 67.7613 58.3845   1
  -2   0 -20 3137.74 617.956   1
  -2   0 -20 2747.93 549.706   3
  -2   0 -21 2861.13 270.182  27
   2   0  21 3055.71 294.874  15
  -2   0 -22 526.580 115.362  27
   2   0  22 501.644 122.792  15
  -2   0 -23 6.88468 30.9114  27
   2   0  23-19.8823 57.7287  15
  -2   0 -24 3479.39 310.647  27
   2   0  24 3373.47 316.558  15
  -2   0 -25 11.1857 52.1220  27
   2   0  25 126.532 57.9979  15
  -2   0 -26 992.873 169.320  27
   2   0  26 1052.31 175.189  15
  -2   0 -27 363.775 97.1974  27
   2   0  27 362.209 110.066  15
  -2   0 -28 222.502 81.0034  27
   2   0  28 355.591 102.080  15
  -2   0 -29 443.332 113.582  27
   2   0  29 457.921 103.780  15
  -2   0 -30 75.2429 44.1957  27
  -2   0 -31 160.463 59.1221  27
  -2   0 -32 16.2777 33.0498  27
   2   1 -31 5.98915 24.5344  27
   2   1 -30 119.193 55.6698  27
   2   1 -30 15.8804 31.9977  13
   2   1 -29 20.0099 45.6124  27
   2   1 -29-28.9504 45.0809  13
   2   1 -28-19.4424 42.8724  27
   2   1 -28-34.8384 40.2429  13
   2   1 -27-17.9467 37.3543  27
   2   1 -27-53.0819 49.4106  13
   2   1 -26 17.6507 37.9083  27
   2   1 -26 25.4778 32.9396  13
   2   1 -25-38.1639 70.4215  27
   2   1 -25-2.87350 38.7177  13
   2   1 -24-41.9725 69.7437  27
   2   1 -24-4.91367 33.6962  13
   2   1 -23 4.70606 49.4883  13
   2   1 -22-42.2427 55.8516  13
   2   1 -21 18.4720 37.5703  13
   2   1 -20 34.9857 28.4671  13
   2   1 -19 9.93309 35.3082  13
   2   1 -19-49.0685 126.236   1
   2   1 -19-18.4125 95.8487   3
   2   1 -18-8.77792 65.6011   1
   2   1 -18 30.9285 101.499   3
   2   1 -17-61.6251 120.232   3
   2   1 -17-11.8402 166.342   1
   2   1 -16-61.8278 144.549   3
   2   1 -16 47.3210 152.766   1
  -2  -1  16 40.8821 45.2711   7
   2   1 -15-67.2271 125.227   3
   2   1 -15-12.9925 105.760   1
  -2  -1  15 14.2890 60.3349   7
   2   1 -14-0.21125 117.016   3
   2   1 -14 9.94380 76.3018   1
   2   1 -13-28.9735 125.290   3
   2   1 -13-3.51868 84.4200   1
   2   1 -12-7.72969 142.322   1
   2   1 -12 42.3190 107.551   3
   2   1 -11-27.4974 92.4654   3
   2   1 -11-74.9964 145.909   1
  -2  -1  11-8.88966 82.3380   6
   2   1 -10-14.8366 100.400   3
  -2  -1  10-40.1632 119.199   6
   2   1 -10-32.6251 75.4998   1
  -2  -1   9 166.282 134.702   6
   2   1  -9-101.379 105.113   3
   2   1  -9 27.4861 65.3999   1
   2   1  -8 2.63948 31.1118   5
   2   1  -8-82.5104 103.244   3
  -2  -1   8 155.853 137.582   6
   2   1  -8 32.2914 74.2159   1
   2   1  -7 53.0600 32.3428   5
   2   1  -7 70.5496 87.6383   1
   2   1  -7 251.037 138.673   3
  -2  -1   7-62.8492 123.567   6
   2   1  -6 53.4040 27.1567   5
   2   1  -6 156.695 123.044   1
   2   1  -6 137.437 110.550   3
  -2  -1   6 105.082 86.1631   6
   2   1  -5 502.912 52.4920   5
   2   1  -5 617.864 175.043   3
  -2  -1   5 511.248 174.761   6
   2   1  -4 94.2957 22.5858   5
   2   1  -4 86.0459 86.9500   3
  -2  -1   4 89.4175 95.2840   6
  -2  -1   3 79.2938 71.5788  10
  -2  -1   3 21.3534 59.2407   6
  -2  -1   3-22.0174 79.4329   2
  -2  -1   2 1592.23 219.713   2
  -2  -1   2 1181.77 180.586  10
  -2  -1   2 1307.60 208.818   6
   2   1  -1 167.063 69.4646   8
  -2  -1   1 125.830 95.6157   2
   2   1   0 199.195 61.7147   8
  -2  -1   0 111.695 66.5232   2
  -2  -1  -1 228.628 92.3556   2
   2   1   1 137.284 39.3681   8
   2   1   2 66.6005 39.2870   8
  -2  -1  -2 88.8585 66.7512   2
  -2  -1  -3-13.7757 44.7290   2
  -2  -1  -4 50.4502 58.5926   2
   2   1   4 18.1127 27.3319   6
  -2  -1  -5 254.520 87.9964   2
   2   1   5 193.258 68.1774   6
  -2  -1  -6 142.007 86.0412   1
  -2  -1  -6 92.1484 76.5001   2
   2   1   6 9.22295 66.1842   6
  -2  -1  -7 75.8012 92.2772   1
  -2  -1  -7 4.36242 51.4387   2
   2   1   7 4.18251 73.7956   6
  -2  -1  -7 5.19679 51.1615   3
   2   1   7-17.2661 39.0882   7
  -2  -1  -8 239.524 106.417   1
   2   1   8 154.360 102.477   6
  -2  -1  -8 199.616 110.678   3
   2   1   8 118.681 74.3298   7
   2   1   9-67.4900 106.704   6
  -2  -1  -9 88.3104 62.9923   1
  -2  -1  -9 14.5906 60.1663   3
   2   1   9 22.0972 52.8892   7
   2   1  10 17.1433 89.2266   6
  -2  -1 -10 49.0374 89.5597   1
   2   1  10 44.4086 46.3265   7
  -2  -1 -10 109.295 93.1884   3
   2   1  11 6.20670 136.150   6
  -2  -1 -11 66.8211 110.556   3
   2   1  11 1.88309 38.4857   7
  -2  -1 -11-14.1577 96.8873   1
   2   1  12 20.6005 72.6573   6
  -2  -1 -12-33.6442 70.1963   1
   2   1  12 14.7417 56.8252   7
  -2  -1 -12 166.723 126.696   3
   2   1  13 57.0766 72.8639   7
  -2  -1 -13 81.5152 84.0451   1
  -2  -1 -13 160.769 97.4097   3
   2   1  14 75.9485 83.7138   7
  -2  -1 -14 163.915 136.267   1
  -2  -1 -14 84.9697 138.498   3
  -2  -1 -15 152.091 142.667   3
  -2  -1 -15 36.6817 87.3366   1
  -2  -1 -16 236.947 185.670   3
  -2  -1 -16 100.147 126.877   1
  -2  -1 -17 188.279 155.986   3
  -2  -1 -17 46.2902 104.469   1
  -2  -1 -18 128.089 152.737   1
  -2  -1 -18 310.356 184.916   3
  -2  -1 -19 156.325 166.418   1
  -2  -1 -19 59.9416 62.0991   3
  -2  -1 -20 0.24563 71.5838   3
  -2  -1 -20 237.770 172.880   1
  -2  -1 -21-10.9115 27.1307  27
   2   1  21-39.4420 55.4132  15
  -2  -1 -22 75.1117 54.6025  27
   2   1  22 90.1104 80.6810  15
  -2  -1 -23 49.7130 44.8370  27
   2   1  23 114.900 69.3332  15
  -2  -1 -24-67.5611 73.7339  27
   2   1  24-60.5044 80.4971  15
  -2  -1 -25-22.0174 32.7092  27
   2   1  25-22.6472 77.4652  15
  -2  -1 -26-70.9581 46.0931  27
   2   1  26 28.7938 42.8613  15
  -2  -1 -27 30.7910 40.5994  27
   2   1  27-41.6722 53.7534  15
  -2  -1 -28 69.3660 48.9643  27
   2   1  28-55.7894 60.6759  15
  -2  -1 -29-36.6390 51.8261  27
   2   1  29 6.48189 35.8028  15
  -2  -1 -30 16.3526 33.0923  27
   2   1  30 11.2422 42.5217  15
  -2  -1 -31 44.3221 48.3040  27
   2   1  31-6.03099 35.7579  15
  -2  -1 -32-0.98564 32.7379  27
   2   1  32-62.8093 41.2081  15
  -2  -1 -33-53.1506 40.9061  27
   2   2 -30 14.2209 29.3095  27
   2   2 -30 1.64513 24.2269  13
   2   2 -29 92.0106 43.5030  27
   2   2 -29 165.068 59.0954  13
   2   2 -28-40.5334 46.6573  27
   2   2 -28-14.7648 41.4099  13
   2   2 -27 262.139 80.3197  27
   2   2 -27 263.882 77.9396  13
   2   2 -26 425.995 105.612  27
   2   2 -26 328.560 79.7868  13
   2   2 -25 806.596 145.422  27
   2   2 -25 822.476 142.668  13
   2   2 -24 154.633 68.4091  27
   2   2 -24 100.139 49.8086  13
   2   2 -23 2306.92 254.099  27
   2   2 -23 2550.65 258.310  13
   2   2 -22 3733.09 319.893  27
   2   2 -22 3565.30 303.197  13
   2   2 -21 6196.25 408.490  27
   2   2 -21 5922.41 383.209  13
   2   2 -20 6591.90 401.121  13
   2   2 -19 7991.25 432.272  13
   2   2 -18 8771.31 1052.92   3
   2   2 -18 15898.3 1433.29   8
   2   2 -18 13035.8 538.352  13
   2   2 -18 8505.21 1062.60   1
   2   2 -17 13831.1 1293.22   3
   2   2 -17 15830.4 1398.30   8
   2   2 -17 12934.7 1272.97   1
   2   2 -16 25745.3 1742.88   3
   2   2 -16 28010.3 1813.31   8
   2   2 -16 23790.7 1673.33   1
  -2  -2  15 12808.2 1218.99   6
   2   2 -15 15125.1 1294.48   1
   2   2 -15 17579.1 1419.84   8
   2   2 -15 14618.5 1259.33   3
  -2  -2  14 11919.9 1130.25   6
   2   2 -14 12001.0 1116.05   3
   2   2 -14 11915.3 1098.71   1
  -2  -2  13 1070.19 343.887   6
   2   2 -13 1074.15 320.809   3
   2   2 -13 940.218 290.488   1
   2   2 -12 364.666 199.651   3
   2   2 -12 412.008 207.118   1
  -2  -2  12 342.909 191.588   6
   2   2 -11 1961.56 394.542   3
  -2  -2  11 2247.01 449.920   6
   2   2 -11 2223.14 416.289   1
   2   2 -10-19.3943 104.856   3
  -2  -2  10-54.4592 83.6480   6
   2   2 -10 113.699 155.753   1
   2   2  -9 456.261 195.508   3
   2   2  -9 645.302 217.800   1
  -2  -2   9 628.406 221.086   6
   2   2  -8 493.415 189.723   1
   2   2  -8 441.206 119.303   5
   2   2  -8 257.923 128.069   3
  -2  -2   8 382.651 199.143   6
   2   2  -7 5342.67 363.025   5
   2   2  -7 5539.43 585.220   8
   2   2  -7 6275.57 609.066   3
  -2  -2   7 5491.28 604.182   6
   2   2  -7 7040.08 621.401   1
   2   2  -6 3489.09 276.392   5
   2   2  -6 4888.29 496.001   1
   2   2  -6 4052.24 494.015   8
  -2  -2   6 3863.90 464.276   6
   2   2  -6 4104.37 452.818   3
   2   2  -5 9500.94 426.151   5
   2   2  -5 10605.7 700.544   8
  -2  -2   5 9573.63 696.571   6
   2   2  -4 9515.48 407.554   5
   2   2  -4 10853.6 658.361   8
  -2  -2   4 10549.4 673.654   6
   2   2  -3 29264.5 706.207   5
   2   2  -3 31438.0 1024.38   8
  -2  -2   3 30578.3 1052.20   6
   2   2  -2 413396. 2654.78   5
   2   2  -2 409768. 3454.93   8
   2   2  -1 911748. 4032.67   5
   2   2  -1 882109. 4685.32   8
   2   2   0 274778. 2299.96   5
  -2  -2   0 274600. 2172.46   6
  -2  -2  -1 161066. 1409.33   6
  -2  -2  -1 162693. 1991.61   2
  -2  -2  -2 383.467 64.5328   6
   2   2   2 251.964 75.1386   8
  -2  -2  -2 434.146 111.171   2
  -2  -2  -3 103081. 1416.08   2
  -2  -2  -4 37183.9 820.147   2
  -2  -2  -4 37225.5 1045.64   9
  -2  -2  -5 30216.0 975.179   1
  -2  -2  -5 30110.4 727.784   2
  -2  -2  -5 33288.3 1035.89   9
   2   2   5 34356.9 1051.40   7
  -2  -2  -6 2137.92 305.035   9
  -2  -2  -6 2141.12 195.737   2
   2   2   6 2202.44 280.179   7
  -2  -2  -6 2184.10 268.418   1
  -2  -2  -7 6184.14 517.315   3
  -2  -2  -7 7477.75 519.204   1
  -2  -2  -7 6896.17 369.060   2
   2   2   7 7017.92 517.083   7
  -2  -2  -7 7478.40 609.308   9
  -2  -2  -8 6.74271 68.5271   1
  -2  -2  -8-6.00440 71.8969   9
  -2  -2  -8 11.0240 98.5919   3
   2   2   8-4.41016 68.0876   7
  -2  -2  -9 4621.39 492.165   3
  -2  -2  -9 4943.89 567.439   9
  -2  -2  -9 4962.82 474.090   1
   2   2   9 4428.20 438.447   7
  -2  -2 -10 8164.43 877.527   9
  -2  -2 -10 8493.78 660.073   1
   2   2  10 7414.70 588.557   7
  -2  -2 -10 8817.72 681.138   3
  -2  -2 -11 53339.6 1778.18   3
  -2  -2 -11 52776.7 2121.72   9
  -2  -2 -11 52337.0 1722.92   1
  -2  -2 -12 895.351 267.163   3
   2   2  12 535.057 174.884   7
  -2  -2 -13 49075.1 1870.69   1
   2   2  13 45531.9 1640.79   7
  -2  -2 -14 5080.97 638.865   3
  -2  -2 -14 5087.78 632.307   1
   2   2  14 4792.45 551.818   7
  -2  -2 -15 51732.7 2072.68   1
   2   2  15 47763.9 1816.49   7
  -2  -2 -15 50572.6 2095.68   3
  -2  -2 -16 16429.2 1238.30   3
   2   2  16 16507.6 1095.87   7
  -2  -2 -16 16707.4 1225.45   1
  -2  -2 -17 4442.03 654.712   1
  -2  -2 -17 4915.75 712.159   3
  -2  -2 -18 8701.46 957.585   3
  -2  -2 -18 8449.73 934.954   1
  -2  -2 -19 4556.20 705.435   3
  -2  -2 -19 4064.82 673.832   1
  -2  -2 -20 2520.66 536.650   3
  -2  -2 -20 2622.97 562.148   1
   2   2  21 1356.49 200.798  15
  -2  -2 -22 449.317 108.521  27
   2   2  22 428.812 127.296  15
  -2  -2 -23 212.653 88.1341  27
   2   2  23 209.174 98.8067  15
  -2  -2 -24 62.4313 46.0114  27
   2   2  24-25.5516 40.4932  15
  -2  -2 -25 506.861 121.254  27
   2   2  25 694.167 144.023  15
  -2  -2 -26 25.5532 47.1335  27
   2   2  26 19.9690 44.6074  15
  -2  -2 -27 85.3140 58.0114  27
   2   2  27 131.614 74.6170  15
  -2  -2 -28-34.0417 36.3922  27
   2   2  28 1.48162 49.4336  15
  -2  -2 -29 94.6248 45.3916  27
   2   2  29 62.0062 60.6548  15
  -2  -2 -30-18.4993 42.6065  27
   2   2  30-0.16765 46.5798  15
  -2  -2 -31-37.9838 41.5744  27
   2   2  31 14.1389 33.8001  15
  -2  -2 -32 23.5906 34.0898  27
   2   2  32-16.7920 33.3975  15
   2   2  33-72.3366 41.1628  15
   2   3 -29 34.4208 30.4144  27
   2   3 -28 53.1243 38.1933  27
   2   3 -28-0.07791 35.4563  13
   2   3 -27 12.3362 38.5831  27
   2   3 -27 25.7570 34.5206  13
   2   3 -26 44.9589 52.4258  27
   2   3 -26 6.09203 46.8614  13
   2   3 -25 58.4795 40.6888  27
   2   3 -25 21.7437 42.4016  13
   2   3 -24 10.0749 40.9440  27
   2   3 -24-5.94175 51.7130  13
   2   3 -23 25.0450 53.6933  27
   2   3 -23-22.9143 58.0003  13
   2   3 -22-5.98609 37.6536  27
   2   3 -22 28.8315 60.8626  13
   2   3 -21 22.1963 36.9003  27
   2   3 -21-25.8027 65.9810  13
   2   3 -20 54.3698 43.6903  27
   2   3 -20 2.15293 33.4621  13
   2   3 -19-35.9859 54.3766  27
   2   3 -19-23.5695 57.3061  13
   2   3 -18 29.6453 35.3395  27
   2   3 -18-25.4527 51.3493  13
   2   3 -17-60.6666 48.8618  13
   2   3 -17 14.1754 63.5145   1
   2   3 -17 23.2455 69.2723   8
  -2  -3  17-6.78125 92.0072   6
   2   3 -16 29.0850 92.5034   8
  -2  -3  16 35.6911 131.407   6
   2   3 -16-20.2737 89.4490   1
  -2  -3  15-34.3485 115.254   6
   2   3 -15-78.7782 161.761   1
   2   3 -15 24.6786 110.905   3
   2   3 -15-136.863 203.990   8
   2   3 -14-11.0848 141.501   3
   2   3 -14-47.3779 93.4181   1
  -2  -3  14-68.8589 109.439   6
   2   3 -14-75.1433 118.034   8
   2   3 -13 12.6804 79.4580   1
   2   3 -13-47.6928 114.221   3
   2   3 -13 67.0885 120.603   8
  -2  -3  13-1.72216 122.398   6
   2   3 -12-6.13980 105.225   3
   2   3 -12 60.3799 85.1218   8
   2   3 -12-69.5701 76.3773   1
  -2  -3  12-111.293 131.987   6
   2   3 -11 80.6086 105.394   8
   2   3 -11 76.3462 127.283   1
  -2  -3  11 99.2378 169.248   6
   2   3 -10 116.127 123.683   1
   2   3 -10-33.3488 126.048   8
  -2  -3  10-9.56344 103.860   6
   2   3  -9-5.29864 61.7137   5
   2   3  -9 9.15657 87.6613   1
   2   3  -9-8.00164 81.2131   8
  -2  -3   9-78.1959 133.408   6
   2   3  -8 70.2454 82.5753   1
   2   3  -8-16.1572 44.5806   5
   2   3  -8-60.0766 107.616   8
  -2  -3   8 128.251 138.359   6
   2   3  -7-26.2139 74.2104   5
   2   3  -7 24.4584 63.2758   1
   2   3  -7-46.2769 82.6464   8
  -2  -3   7-8.19338 94.0935   6
   2   3  -6-17.9494 39.1608   5
   2   3  -6 50.7820 105.885   8
  -2  -3   6 103.113 127.910   6
   2   3  -5 65.6675 38.5243   5
   2   3  -5 100.807 115.789   8
   2   3  -5 8.77999 61.7026   4
  -2  -3   5 23.9083 67.4872   6
  -2  -3   4 132.575 119.753   6
   2   3  -4 129.088 69.6766   5
   2   3  -4 211.295 110.457   8
   2   3  -4 178.698 136.682   4
   2   3  -3 52.8624 69.8909   5
  -2  -3   3 38.2469 75.4683  10
   2   3  -3-3.03401 62.5169   8
   2   3  -3-15.5502 78.4336   4
  -2  -3   3 68.5142 81.7793   6
  -2  -3   2 148.806 101.710   6
   2   3  -2 248.447 92.9526   5
  -2  -3   2 120.222 109.967  10
   2   3  -2 158.117 94.3690   8
   2   3  -2 184.563 109.930   4
   2   3  -1 379.820 116.951   5
  -2  -3   1 369.664 133.348  11
  -2  -3   1 544.621 151.861  10
   2   3  -1 309.575 118.297   8
   2   3  -1 706.325 192.574   4
  -2  -3   1 410.056 138.415   6
   2   3   0 91.1558 74.7773   5
  -2  -3   0 35.3218 42.5371  11
   2   3   0 56.7113 65.5504   8
   2   3   0 97.4449 82.0920   4
  -2  -3   0 83.3811 76.6153   6
  -2  -3  -1-76.5916 83.9129   6
   2   3   1 16.0827 68.4784   5
   2   3   1-7.53603 60.5770   8
   2   3   1 20.0143 67.9551   4
  -2  -3  -2 12.1302 40.5798   6
   2   3   2 63.5593 66.0711   5
   2   3   2 42.1788 74.6381   8
  -2  -3  -2 38.5318 41.3368   2
   2   3   2 65.0436 78.5214   4
   2   3   3 228.745 119.651   5
   2   3   3 169.562 90.8399   8
  -2  -3  -3 228.687 79.7111   2
   2   3   3 326.634 155.994   4
  -2  -3  -4-60.0387 71.3375   1
  -2  -3  -4-26.3977 60.3344   2
   2   3   4-12.3858 84.0707   4
  -2  -3  -5 25.6197 55.3000   1
   2   3   5 10.4887 75.7669   7
   2   3   5 56.0485 64.1682   4
  -2  -3  -5 25.3301 36.8332   2
  -2  -3  -6-13.2890 47.7092   1
   2   3   6-13.5070 66.1558   4
   2   3   6 137.996 125.964   7
  -2  -3  -6 145.738 68.2347   2
  -2  -3  -7 82.7163 69.9198   1
   2   3   7 67.0542 77.7747   7
   2   3   7 28.3031 125.106   4
  -2  -3  -7 65.6867 57.0747   3
  -2  -3  -8 31.0684 91.9944   9
  -2  -3  -8 51.4695 42.1648   1
   2   3   8 161.594 109.553   4
  -2  -3  -8 97.2289 59.0058   3
   2   3   8 161.524 126.291   7
  -2  -3  -9 72.1916 78.0493   1
  -2  -3  -9-47.7990 66.5491   9
   2   3   9 45.4883 96.6224   7
  -2  -3  -9-110.679 111.611   3
   2   3   9 153.034 122.562   4
  -2  -3 -10-7.67523 57.5340   1
  -2  -3 -10-24.8181 72.0619   9
  -2  -3 -10 116.481 117.090   3
   2   3  10-21.0169 73.2955   7
   2   3  11 92.4619 84.4506   7
  -2  -3 -11 75.3865 78.2180   1
  -2  -3 -11-55.2069 93.3367   9
  -2  -3 -11-55.8426 83.4418   3
  -2  -3 -12-95.3716 57.3055   1
  -2  -3 -12 73.7843 96.3429   9
  -2  -3 -12 59.9538 69.2019   3
   2   3  12 60.0035 99.6122   7
  -2  -3 -13 70.6547 84.0781   1
  -2  -3 -13 128.798 168.846   9
   2   3  13 33.0602 120.142   7
  -2  -3 -13 46.7231 89.7964   3
  -2  -3 -14 98.5376 190.629   9
   2   3  14 82.1192 56.9629   7
  -2  -3 -14-99.3597 117.633   1
  -2  -3 -14 19.5365 107.113   3
  -2  -3 -15-97.7874 162.499   9
  -2  -3 -15-17.8439 95.6606   3
   2   3  15 50.5413 106.066   7
  -2  -3 -15 16.8276 102.278   1
  -2  -3 -16 44.5796 120.211   3
  -2  -3 -16 62.7471 111.256   1
   2   3  16 125.864 129.245   7
  -2  -3 -17 145.996 173.056   3
  -2  -3 -17 71.9002 115.982   1
   2   3  17-106.008 147.811   7
   2   3  18 16.4690 71.6156   7
  -2  -3 -18 90.2325 164.715   3
  -2  -3 -18 97.8395 103.677   1
  -2  -3 -19-84.3617 119.015   3
  -2  -3 -19 37.2993 135.295   1
  -2  -3 -20-59.9565 106.674   3
  -2  -3 -20 25.2420 84.5332   1
   2   3  21 36.4620 41.3647  15
   2   3  22 47.9421 39.1545  15
   2   3  23 30.1896 38.6268  15
  -2  -3 -24-32.0136 50.6968  27
   2   3  24 9.86734 43.2217  15
  -2  -3 -25 9.01275 48.5779  27
   2   3  25-57.3678 68.0497  15
  -2  -3 -26 65.1874 55.9955  27
   2   3  26-88.7427 75.7546  15
  -2  -3 -27-37.7763 45.1190  27
   2   3  27 94.1304 64.1235  15
  -2  -3 -28 23.1506 38.3159  27
   2   3  28 15.4229 53.8492  15
  -2  -3 -29 85.7807 51.2214  27
   2   3  29 10.1188 60.7789  15
  -2  -3 -30 13.0964 37.1483  27
   2   3  30-88.3212 59.9747  15
  -2  -3 -31 65.4605 43.3410  27
   2   3  31 57.7690 58.4757  15
   2   3  32 8.46023 37.0684  15
   2   3  33 34.9470 34.2307  15
   2   4 -29-25.8092 28.2951  18
   2   4 -28 14.8725 19.5014  27
   2   4 -27 731.135 113.974  27
   2   4 -26 328.720 84.4526  27
   2   4 -26 428.550 103.703  13
   2   4 -25 1082.55 161.873  27
   2   4 -25 1318.42 176.947  13
   2   4 -24 1153.19 180.145  16
   2   4 -24 1219.58 182.216  27
   2   4 -24 1386.31 184.947  13
   2   4 -23 2433.78 262.228  27
   2   4 -23 2636.96 261.468  13
   2   4 -22 765.249 149.485  27
   2   4 -22 667.944 136.212  13
   2   4 -21 95.6840 74.5822  27
   2   4 -21 25.4308 54.1429  13
   2   4 -20 1385.74 213.758  27
   2   4 -20 1264.54 185.263  13
   2   4 -19 375.711 123.705  27
   2   4 -19 217.392 70.4994  13
   2   4 -18 133.360 67.2899  27
   2   4 -18 51.3642 42.2206  13
   2   4 -17 308.805 87.9796  27
   2   4 -17 444.610 116.900  13
   2   4 -16 1327.13 198.178  27
   2   4 -16 1404.62 193.273  13
   2   4 -15 4251.83 761.336   8
  -2  -4  15 5641.40 904.340   6
   2   4 -14 6914.41 955.812   8
  -2  -4  14 6166.24 918.109   6
   2   4 -13 12205.3 1233.98   8
  -2  -4  13 11686.4 1225.01   6
   2   4 -12 18911.5 1472.25   8
  -2  -4  12 14402.3 1321.29   6
   2   4 -11 12224.2 1137.17   8
  -2  -4  11 9815.93 1058.57   6
   2   4 -10 18455.8 1325.88   8
  -2  -4  10 12867.4 1174.97   6
   2   4  -9 55121.3 1783.40   5
  -2  -4   9 49694.0 2214.94   6
   2   4  -8 63293.5 1859.28   5
   2   4  -8 69170.0 2301.48   8
   2   4  -7 6905.89 596.593   5
   2   4  -7 6808.07 675.995   4
   2   4  -7 8123.98 768.218   8
  -2  -4   7 6979.77 744.382   6
   2   4  -6 1535.95 281.569   5
  -2  -4   6 1403.44 330.008   6
   2   4  -6 1404.75 313.525   4
   2   4  -6 1644.34 326.856   8
   2   4  -5 4983.43 479.273   5
   2   4  -5 4889.94 578.099   4
   2   4  -5 5050.65 544.333   8
  -2  -4   5 4206.89 537.162   6
   2   4  -4 25662.3 1261.30   4
   2   4  -4 24878.7 1055.66   5
   2   4  -4 26420.6 1180.36   8
  -2  -4   4 22443.5 1171.01   6
   2   4  -3 59080.2 1915.34   4
   2   4  -3 57212.3 1670.55   8
  -2  -4   3 54713.1 1721.43   6
   2   4  -3 57287.3 1559.34   5
   2   4  -2 62189.8 1628.61   5
  -2  -4   2 61945.7 1779.61  10
   2   4  -2 64221.1 1973.41   4
   2   4  -2 61581.9 1695.39   8
  -2  -4   2 56739.8 1663.82   6
  -2  -4   1 45252.9 1432.21  10
   2   4  -1 45549.3 1668.70   4
   2   4  -1 43767.6 1404.75   8
  -2  -4   1 46474.9 1398.78  11
  -2  -4   1 43704.2 1370.28   6
   2   4  -1 43906.5 1368.25   5
  -2  -4   0 9110.30 614.866   6
  -2  -4   0 10001.9 643.696  11
  -2  -4   0 8637.92 606.525  10
   2   4   0 9117.90 749.161   4
   2   4   0 9891.02 645.758   5
   2   4   0 8387.73 601.572   8
   2   4   1 4650.97 446.276   5
   2   4   1 4329.20 511.221   4
  -2  -4  -1 4818.50 448.719  11
  -2  -4  -1 3314.75 352.834  10
   2   4   1 4243.79 418.891   8
  -2  -4  -1 4050.24 393.128   6
   2   4   2 17050.1 860.009   5
  -2  -4  -2 14698.3 718.907   6
   2   4   2 14598.6 948.320   4
   2   4   2 14381.1 798.758   8
   2   4   3 6378.39 536.272   5
   2   4   3 5715.44 597.455   4
  -2  -4  -3 5361.61 290.572   1
   2   4   4 5155.62 500.964   5
  -2  -4  -4 5017.50 341.208   2
  -2  -4  -4 4556.72 290.497   1
   2   4   4 4310.19 524.551   4
  -2  -4  -5 986.335 144.996   1
   2   4   5 979.150 276.668   4
   2   4   6 6348.27 637.804   4
  -2  -4  -6 6569.50 425.106   1
   2   4   6 6786.94 626.251   7
   2   4   7 1916.83 346.956   4
  -2  -4  -7 1929.09 249.680   1
   2   4   7 2116.41 356.697   7
  -2  -4  -7 1577.25 285.176   3
   2   4   8 1826.00 349.679   4
  -2  -4  -8 1798.54 261.744   1
   2   4   8 1798.71 348.494   7
  -2  -4  -8 1652.93 316.983   3
  -2  -4  -9 23622.3 1166.43   3
   2   4   9 23817.4 1240.54   4
  -2  -4  -9 23788.2 1019.78   1
   2   4   9 25124.3 1290.74   7
  -2  -4 -10 5938.67 635.952   9
   2   4  10 5949.33 634.303   4
  -2  -4 -10 6275.04 633.781   3
  -2  -4 -10 6048.56 551.161   1
   2   4  10 6265.30 670.653   7
  -2  -4 -11 29192.5 1412.93   3
  -2  -4 -11 26726.9 1360.35   9
   2   4  11 28570.4 1378.94   4
  -2  -4 -11 28524.8 1253.07   1
   2   4  11 28151.7 1462.85   7
  -2  -4 -12 20410.3 1235.73   3
  -2  -4 -12 20166.2 1211.56   9
   2   4  12 19780.1 1156.00   4
   2   4  12 19284.2 1266.40   7
  -2  -4 -12 18963.1 1080.66   1
  -2  -4 -13 5684.26 614.419   1
  -2  -4 -13 6503.18 735.113   9
   2   4  13 5666.86 703.962   7
  -2  -4 -13 5785.43 687.562   3
  -2  -4 -14 49870.3 2110.30   3
  -2  -4 -14 53382.2 2208.06   9
   2   4  14 50895.6 2169.73   7
  -2  -4 -14 50942.0 1915.46   1
  -2  -4 -15 13521.7 1215.97   9
   2   4  15 12971.4 1128.85   7
  -2  -4 -15 13212.4 1131.70   3
  -2  -4 -15 13034.0 1009.32   1
  -2  -4 -16 3282.54 529.141   1
  -2  -4 -16 3702.75 687.228   9
   2   4  16 3265.53 599.030   7
  -2  -4 -16 3289.37 582.330   3
  -2  -4 -17 5855.16 894.889   9
   2   4  17 5734.01 795.504   7
  -2  -4 -17 4991.32 749.313   3
  -2  -4 -17 4577.93 647.682   1
   2   4  18 3861.26 668.474   7
  -2  -4 -18 3416.29 575.169   1
  -2  -4 -18 4089.19 685.191   3
  -2  -4 -19 2452.91 550.920   3
  -2  -4 -19 2315.12 479.607   1
   2   4  19 1846.99 484.096   7
   2   4  20 30021.1 939.347  15
   2   4  20 32358.4 2012.01   7
   2   4  21 16142.7 709.808  15
   2   4  22 18115.0 764.423  15
   2   4  23 8049.28 508.238  15
   2   4  24 4102.29 367.965  15
   2   4  25 1046.87 182.814  15
   2   4  26 605.167 139.049  15
   2   4  27 376.565 115.074  15
   2   4  28 393.482 122.273  15
   2   4  29 362.506 111.872  15
   2   4  30 300.942 107.902  15
   2   4  31-45.8216 40.4868  15
   2   4  32 210.430 77.7216  15
   2   4  33-26.5010 32.0398  15
   2   5 -27 45.1117 34.4746  18
   2   5 -26 116.031 54.4047  18
   2   5 -25-3.52607 24.3954  27
   2   5 -25-2.84470 35.2331  16
   2   5 -24-25.8402 33.1843  27
   2   5 -24-34.9115 41.3605  16
   2   5 -23-10.7858 38.5476  27
   2   5 -23-23.6221 33.4152  16
   2   5 -23 76.2212 67.2697  13
   2   5 -22 60.0009 73.9204  16
   2   5 -22 74.1043 76.7430  27
   2   5 -22 70.1157 74.0487  13
   2   5 -21 198.445 99.4777  16
   2   5 -21 331.892 116.315  27
   2   5 -21 209.865 92.6635  13
   2   5 -20 250.014 105.448  27
   2   5 -20 119.767 59.9641  13
   2   5 -19-11.4745 56.3682  13
   2   5 -18 47.0764 47.6297  13
   2   5 -17-50.8534 61.8989  13
   2   5 -16-89.0979 71.9640  13
   2   5 -15 25.0184 31.9986  17
   2   5 -15-50.2754 66.5412  13
   2   5 -14-51.8839 42.6670  17
   2   5 -14-21.9710 36.7308  13
   2   5 -13 59.1340 78.5540   8
  -2  -5  13-60.2221 166.361   6
   2   5 -12-90.0876 161.271   8
  -2  -5  12-0.63373 106.442   6
   2   5 -11-48.8650 94.0747   8
  -2  -5  11-127.265 168.287   6
   2   5 -10 2.11848 97.0817   8
  -2  -5  10-93.6034 169.235   6
   2   5  -9-114.840 168.348   8
  -2  -5   9-69.2674 176.603   6
   2   5  -8-71.4148 72.7071   5
   2   5  -8 78.7870 92.9112   8
  -2  -5   8-150.876 182.749   6
   2   5  -7 74.5745 97.1939   5
   2   5  -7-45.1742 136.661   8
   2   5  -7-46.0941 108.539   4
  -2  -5   7 106.790 196.472   6
   2   5  -6 454.005 191.277   5
   2   5  -6 241.901 118.516   8
   2   5  -6 305.337 156.951   4
  -2  -5   6 298.008 161.838   6
   2   5  -5 527.376 176.164   5
   2   5  -5 526.019 194.789   8
   2   5  -5 583.757 231.552   4
  -2  -5   5 386.148 211.527   6
   2   5  -4 13.4073 55.8704   5
   2   5  -4 43.9858 74.1620   8
   2   5  -4 22.3848 113.075   4
  -2  -5   4 95.8016 126.733   6
   2   5  -3 105.584 96.6542   5
   2   5  -3 91.5057 126.192   8
   2   5  -3-17.9560 118.287   4
  -2  -5   3-32.0238 70.1200   6
   2   5  -2-122.498 131.088   5
   2   5  -2 55.4026 86.5441   8
   2   5  -2-33.2778 116.179   4
  -2  -5   2 55.9627 105.505   6
   2   5  -1 144.126 115.442   5
  -2  -5   1 160.827 91.7987  11
  -2  -5   1 540.359 222.734  10
   2   5  -1 159.124 125.254   8
   2   5  -1 103.355 121.772   4
  -2  -5   1 152.673 127.789   6
  -2  -5   0-50.9046 58.8473  10
   2   5   0 7.13427 85.1369   5
  -2  -5   0 95.5745 102.740  11
   2   5   0-69.4144 82.5025   8
   2   5   0-45.7669 98.7457   4
  -2  -5   0-0.60800 85.1308   6
  -2  -5  -1 19.8373 50.8995   6
   2   5   1 64.4954 69.3991   5
  -2  -5  -1 81.5297 106.212  11
  -2  -5  -1-0.44565 81.1379  10
   2   5   1-114.981 113.984   8
   2   5   1 67.4357 113.899   4
   2   5   2 162.882 127.710   5
  -2  -5  -2 207.378 131.993  11
  -2  -5  -2 133.465 72.3391  10
   2   5   2 81.7809 127.141   4
  -2  -5  -2 166.561 107.514   6
  -2  -5  -3 4.48829 48.5545   6
   2   5   3 31.0313 69.2150   5
  -2  -5  -3 7.04100 57.9981  10
   2   5   3 19.3107 83.6315   4
   2   5   4 159.247 122.756   5
   2   5   4-73.1736 144.100   4
   2   5   5-48.5134 83.3007   5
   2   5   5-33.8092 112.380   4
  -2  -5  -5 166.881 133.779   3
   2   5   6 20.0916 80.0192   4
  -2  -5  -6 68.0655 85.8428   3
   2   5   7 252.325 195.983   4
   2   5   7 206.583 112.593   7
  -2  -5  -7 206.153 106.488   3
   2   5   8 273.913 157.099   7
   2   5   8 126.320 104.415   4
  -2  -5  -8 261.851 125.806   3
   2   5   9 316.720 173.885   4
   2   5   9 316.734 183.903   7
  -2  -5  -9 604.249 216.372   3
   2   5  10 28.9271 92.0755   7
  -2  -5 -10 66.3227 81.0137   3
   2   5  10 214.627 155.773   4
   2   5  11 56.3647 74.4913   4
   2   5  11 117.223 126.160   7
  -2  -5 -11 81.7538 73.6891   3
  -2  -5 -12-102.034 186.566   9
   2   5  12 89.6889 92.5550   4
   2   5  12 130.730 119.356   7
  -2  -5 -12-26.6729 83.3811   3
   2   5  13-9.01297 95.3403   7
  -2  -5 -13 9.26517 93.6161   9
  -2  -5 -13 31.6058 87.6801   3
   2   5  14-44.2448 128.352   7
  -2  -5 -14-111.641 162.878   9
  -2  -5 -14 108.095 111.430   3
   2   5  15 66.6327 103.598   7
  -2  -5 -15 276.465 198.308   3
  -2  -5 -15 58.6876 78.8202   9
   2   5  16-114.654 193.610   7
  -2  -5 -16-9.80268 63.2740   3
  -2  -5 -16 25.3511 108.565   9
  -2  -5 -17 163.071 202.098   3
  -2  -5 -17-41.0980 87.0115   9
   2   5  17-6.61457 190.545   7
  -2  -5 -18-93.5948 181.352   3
  -2  -5 -18-3.76887 130.853   9
   2   5  18 31.8272 75.7567   7
   2   5  19 127.286 64.9284  19
   2   5  19 32.3428 39.1663  15
   2   5  20 38.8240 53.9843  19
   2   5  20-65.1380 57.9675  15
   2   5  21 13.3989 47.9316  19
   2   5  21-18.7626 79.7226  15
   2   5  22-24.0316 70.4330  19
   2   5  22-6.41527 77.3745  15
   2   5  23-13.0603 47.8275  19
   2   5  23 67.8726 67.7158  15
   2   5  24-55.0401 63.2799  15
   2   5  25-9.70318 47.6487  15
   2   5  26-81.4991 80.2317  15
   2   5  27 24.7902 62.5430  15
   2   5  28 16.7552 52.4886  15
   2   5  29 40.4943 48.8192  15
   2   5  30-67.4272 86.0583  15
   2   5  31-21.4014 50.0522  15
   2   5  32-22.0904 48.6774  15
   2   5  33 44.6492 28.2008  15
   2   6 -26 42.1412 22.3567  18
   2   6 -25 154.066 50.7373  18
   2   6 -25 100.801 44.0971  16
   2   6 -24 290.069 77.0958  16
   2   6 -24 343.426 82.4725  18
   2   6 -23 496.410 105.030  16
   2   6 -23 691.127 117.523  18
   2   6 -22 717.981 135.918  18
   2   6 -22 433.376 113.088  16
   2   6 -21 42.6563 36.4614  16
   2   6 -21 81.0815 61.7125  18
   2   6 -20 1907.75 235.467  18
   2   6 -20 1792.38 229.673  16
   2   6 -19 2229.60 267.499  16
   2   6 -19 1857.96 225.798  13
   2   6 -18 599.650 159.002  16
   2   6 -18 329.227 109.146  13
   2   6 -17 387.154 126.409  16
   2   6 -17 346.526 112.904  13
   2   6 -16 1155.61 188.357  13
   2   6 -15 2944.67 302.197  13
   2   6 -14 1627.28 222.748  13
   2   6 -13 2897.04 292.535  13
   2   6 -12 237.810 84.3959  13
   2   6 -11 153.003 55.2732  13
   2   6 -11 43.0977 87.2989   8
   2   6 -10 200.340 203.440   8
  -2  -6  10 169.431 143.590   6
   2   6  -9 192.630 120.005   8
  -2  -6   9 377.163 241.142   6
   2   6  -8 5160.71 691.119   5
   2   6  -8 6145.55 800.294   8
  -2  -6   8 4601.71 763.289   6
   2   6  -7 145.475 163.026   5
   2   6  -7 206.359 142.418   8
  -2  -6   7 545.592 272.168   6
   2   6  -6 203.954 170.960   5
   2   6  -6 14.7336 94.0149   8
   2   6  -6 60.9814 81.7909   4
  -2  -6   6 43.0956 111.760   6
   2   6  -5 4753.19 646.424   5
   2   6  -5 4287.05 661.010   4
   2   6  -5 4839.65 643.195   8
  -2  -6   5 4184.07 653.171   6
   2   6  -4 57998.8 2201.48   5
   2   6  -4 59971.6 2179.19   8
   2   6  -4 53930.1 2357.68   4
  -2  -6   4 54631.4 2281.23   6
   2   6  -3 80370.7 2555.29   5
   2   6  -3 79333.5 2859.34   4
   2   6  -3 84258.0 2511.00   8
  -2  -6   3 75741.0 2627.00   6
   2   6  -2 57426.2 2140.94   5
   2   6  -2 54869.9 2383.01   4
   2   6  -2 55825.5 2003.80   8
  -2  -6   2 53045.8 2104.34   6
   2   6  -1 18635.0 1205.97   5
   2   6  -1 19536.3 1176.99   8
   2   6  -1 17884.2 1359.65   4
  -2  -6   1 18282.9 1187.17   6
   2   6   0 11428.7 937.861   5
   2   6   0 11974.1 1111.03   4
   2   6   0 12273.1 922.655   8
  -2  -6   0 11492.5 903.910   6
   2   6   1 8820.94 820.499   5
  -2  -6  -1 7537.19 711.371   6
  -2  -6  -1 8380.91 736.910  10
   2   6   1 8029.01 913.683   4
   2   6   2 1610.79 353.632   5
  -2  -6  -2 1367.62 271.961  10
   2   6   2 1426.07 399.558   4
  -2  -6  -2 1349.43 294.578   6
  -2  -6  -3 5385.57 546.676  11
  -2  -6  -3 5180.68 549.212  10
   2   6   3 5318.37 739.662   4
   2   6   3 5163.14 627.997   5
  -2  -6  -3 4903.81 566.782   6
   2   6   4 607.422 189.801   5
  -2  -6  -4 570.913 194.686  10
   2   6   4 646.941 231.571   4
  -2  -6  -4 426.714 158.165   6
   2   6   5 951.256 297.795   5
  -2  -6  -5 1114.58 268.935  10
   2   6   5 1111.82 314.901   4
  -2  -6  -5 599.055 221.712   6
   2   6   6 7042.61 780.817   5
  -2  -6  -6 7452.92 667.215  10
   2   6   6 8090.77 910.008   4
   2   6   7 2802.77 546.413   4
   2   6   8 451.130 218.809   4
   2   6   9 812.220 305.648   7
   2   6   9 610.343 268.273   4
   2   6  10 1325.88 396.660   4
   2   6  10 1336.50 378.679   7
   2   6  11 2519.34 536.710   4
   2   6  11 2267.83 509.648   7
   2   6  12 484.303 228.427   4
   2   6  12 428.394 264.882   7
  -2  -6 -13 1336.31 380.437   9
   2   6  13 1299.82 413.997   7
  -2  -6 -14 1724.17 438.230   9
   2   6  14 1786.13 500.004   7
  -2  -6 -15 5902.15 852.246   9
   2   6  15 5795.73 892.456   7
   2   6  16 4384.14 798.273   7
   2   6  17 10497.6 544.761  19
   2   6  17 11492.2 583.645  15
   2   6  18 6161.14 426.070  19
   2   6  18 6783.83 460.557  15
   2   6  19-50.6971 88.3253  22
   2   6  19-0.14297 45.5204  15
   2   6  20 13021.3 616.050  19
   2   6  20 13900.8 680.156  15
   2   6  21 1916.05 239.894  19
   2   6  21 1942.51 254.390  15
   2   6  22 55.3945 46.6190  19
   2   6  22 111.022 78.3699  15
   2   6  23 205.364 73.1213  19
   2   6  23 356.934 117.806  15
   2   6  24 2905.93 286.480  19
   2   6  24 3107.72 327.230  15
   2   6  25 110.725 60.7590  19
   2   6  25 123.540 67.8201  15
   2   6  26 740.685 135.565  19
   2   6  26 648.400 148.002  15
   2   6  27 416.991 117.567  15
   2   6  28 534.823 129.608  15
   2   6  29 457.817 112.798  15
   2   6  30 1617.12 195.922  15
   2   6  31 302.495 80.9303  15
   2   6  32 70.8973 42.6505  15
   2   7 -24-74.7023 34.6542  18
   2   7 -23-12.1685 33.5009  18
   2   7 -23-16.1410 37.5161  16
   2   7 -22-30.1336 36.5125  16
   2   7 -22-31.3377 43.4476  18
   2   7 -21-17.3846 47.2352  16
   2   7 -21-58.0452 46.6460  18
   2   7 -20-42.4261 57.4071  16
   2   7 -20 34.5159 40.1993  18
   2   7 -19 11.6914 49.8946  16
   2   7 -19-6.44813 45.9037  18
   2   7 -18 38.1200 55.9163  16
   2   7 -18 19.0103 45.2951  18
   2   7 -17 58.9111 70.9549  16
   2   7 -17 16.5640 58.0645  18
   2   7 -16-10.8066 41.4550  18
   2   7 -16-41.9445 77.5198  16
   2   7 -15 42.8257 52.0659  16
   2   7 -15-16.0660 54.3810  18
   2   7 -14 37.5875 79.2456  16
   2   7 -14-28.2713 63.1998  18
   2   7 -13 34.2664 81.2152  16
   2   7 -13-41.5396 69.5224  18
   2   7 -12 140.582 87.9179  16
   2   7 -12 36.1179 40.4178  18
   2   7 -11 11.3664 60.6793  16
   2   7 -11-73.1673 78.2461  18
   2   7 -10 79.5699 60.5381  16
   2   7 -10 44.4840 38.1878  18
   2   7  -9-38.8867 50.0029  18
   2   7  -9 134.525 83.2901  16
   2   7  -8 42.3149 42.4201  25
   2   7  -8 29.7696 38.0865  16
   2   7  -8-40.6259 53.3424  18
   2   7  -7 110.991 58.9633  16
   2   7  -7 90.6393 47.9023  18
   2   7  -7 212.091 197.047   5
   2   7  -7-21.5078 99.3049   8
  -2  -7   7 76.4363 146.440   6
   2   7  -6 13.9768 77.1647   5
   2   7  -6 6.63652 110.760   8
  -2  -7   6-100.025 183.588   6
   2   7  -5 59.5549 88.2948   5
   2   7  -5-74.2978 116.670   8
   2   7  -5 48.5498 144.656   4
  -2  -7   5 90.7168 103.152   6
   2   7  -4 247.582 192.069   5
   2   7  -4-159.799 91.3758   8
   2   7  -4-79.2617 169.820   4
  -2  -7   4-55.7331 109.006   6
   2   7  -3 95.6281 143.907   5
   2   7  -3 43.3856 53.7160   8
   2   7  -3-106.437 180.525   4
  -2  -7   3 97.1054 150.244   6
   2   7  -2-53.1200 124.274   5
   2   7  -2-14.5462 93.0114   8
   2   7  -2 40.9308 91.2057   4
  -2  -7   2 49.6824 124.047   6
  -2  -7   1 62.7845 101.294   6
   2   7  -1 62.6226 106.156   5
   2   7  -1-129.749 95.1543   4
   2   7   0 27.4234 74.4604   5
   2   7   0-91.8162 97.3786   4
  -2  -7   0 113.563 139.459   6
   2   7   1 6.87594 89.4649   5
   2   7   1 199.855 221.487   4
  -2  -7  -1 65.1147 53.5992   6
   2   7   2-5.08301 90.3099   5
   2   7   2-241.455 252.791   4
  -2  -7  -2-5.69537 68.0801   6
  -2  -7  -3 75.2179 107.626   6
   2   7   3 93.8308 124.546   5
   2   7   3-79.9459 118.605   4
   2   7   4 57.9818 137.830   5
  -2  -7  -4 63.0615 131.559   6
   2   7   4-121.929 178.994   4
  -2  -7  -5 73.7484 89.9887   6
   2   7   5-10.0648 62.6686   5
   2   7   5 168.654 170.226   4
   2   7   6 73.2589 74.7418   5
   2   7   6-19.3531 173.170   4
  -2  -7  -6 212.341 142.438   6
   2   7   7-28.9470 87.3413   4
   2   7   8-41.5576 140.948   4
   2   7   9-167.001 211.482   4
   2   7  10 73.6120 165.974   4
   2   7  11 12.9505 143.147   4
   2   7  12 7.75065 113.057   4
   2   7  13-14.3367 40.1527  19
   2   7  13 143.591 215.877   7
   2   7  14 73.6147 65.5657  22
   2   7  14-65.9971 80.5711  19
   2   7  15-40.7687 66.1378  22
   2   7  15 38.3250 47.9642  19
   2   7  16 1.78519 60.8005  19
   2   7  16 90.2484 76.6921  22
   2   7  17 59.3283 43.7153  19
   2   7  17 269.017 107.758  22
   2   7  18 68.1186 56.1555  19
   2   7  18-355.710 155.721  22
   2   7  19-152.584 125.742  22
   2   7  19 5.38424 40.5231  19
   2   7  20 116.402 79.8325  19
   2   7  20-165.079 106.715  22
   2   7  20-57.0316 80.2135  15
   2   7  21 7.20640 64.5885  19
   2   7  21-32.4674 62.7103  15
   2   7  22-115.638 88.2280  19
   2   7  22 23.9377 66.1452  15
   2   7  23-196.259 91.6371  19
   2   7  23 34.3298 71.4307  15
   2   7  24 68.5492 40.7400  19
   2   7  24 22.9676 45.2199  15
   2   7  25-31.1275 51.4820  19
   2   7  25 62.3583 57.2341  15
   2   7  26 0.05306 36.9951  19
   2   7  26-43.7767 64.0148  15
   2   7  27-4.29839 40.7667  19
   2   7  27-24.9754 57.8122  15
   2   7  28-68.8457 63.8471  15
   2   7  29 84.9408 52.8260  15
   2   7  30-21.7631 30.2001  15
   2   8 -21-44.1778 43.5758  16
   2   8 -21-22.6426 31.3525  18
   2   8 -20 23.6100 29.6238  18
   2   8 -20 124.525 50.8569  16
   2   8 -19 293.672 88.0345  16
   2   8 -19 277.322 72.9867  18
   2   8 -18 409.267 85.9319  18
   2   8 -18 480.191 117.010  16
   2   8 -17 329.439 101.476  16
   2   8 -17 292.291 87.4049  18
   2   8 -16 31.9268 43.3996  18
   2   8 -16 18.4756 42.9356  16
   2   8 -15 186.320 62.3415  18
   2   8 -15 237.195 87.2607  16
   2   8 -14 166.882 66.2157  18
   2   8 -14 161.380 88.2211  16
   2   8 -13 437.524 135.489  16
   2   8 -13 180.615 77.1813  18
   2   8 -12-57.2461 63.8374  16
   2   8 -12-14.1492 59.7751  18
   2   8 -11 246.285 90.8856  18
   2   8 -11 271.385 109.294  16
   2   8 -10 3913.66 326.665  18
   2   8 -10 3808.12 380.458  16
   2   8  -9 793.607 158.435  18
   2   8  -9 828.232 191.699  16
   2   8  -8 16886.9 650.445  18
   2   8  -8 17454.4 798.931  16
   2   8  -8 16673.4 678.726  25
   2   8  -7 573.057 146.177  16
   2   8  -7 304.593 104.518  25
   2   8  -7 543.225 124.192  18
   2   8  -6 10016.8 474.203  18
   2   8  -6 8927.39 500.057  25
   2   8  -5 5138.80 331.797  18
   2   8  -5 4798.04 364.816  25
   2   8  -4 2346.42 219.811  18
   2   8  -4 1815.55 239.251  16
   2   8  -4 2206.89 241.427  25
   2   8  -4 2180.19 253.570  28
   2   8  -3 1360.54 204.529  16
   2   8  -3 1855.25 237.702  28
   2   8  -3 1779.49 212.942  25
   2   8  -2 703.046 152.670  16
   2   8  -2 578.689 141.726  25
   2   8  -2 549.270 162.603  28
   2   8  -1 14132.5 657.620  28
   2   8  -1 13838.5 595.028  25
   2   8   0 4103.30 355.276  28
   2   8   0 4203.43 327.173  25
   2   8   1 317.974 144.876  25
   2   8   1 594.054 184.892  28
   2   8   2 7822.92 433.081  25
   2   8   2 7909.61 495.231  28
   2   8   3 4359.64 337.294  25
   2   8   3 4560.12 386.602  28
   2   8   3 3824.20 799.523   4
   2   8   4 7684.82 430.936  25
   2   8   4 7176.79 480.570  28
   2   8   4 6902.84 1082.98   4
   2   8   4 7116.83 933.490   5
   2   8   5 3009.80 269.227  25
   2   8   5 2958.25 307.299  28
   2   8   5 3055.68 728.769   4
   2   8   6 4435.63 373.436  28
   2   8   6 4549.29 332.440  25
   2   8   7 3852.15 305.551  25
   2   8   7 4056.86 358.899  28
   2   8   8 1648.35 200.794  25
   2   8   8 2787.92 258.475  22
   2   8   8 2319.20 259.365  19
   2   8   8 1539.56 214.641  28
   2   8   9 1722.44 209.135  22
   2   8   9 1069.97 167.069  25
   2   8   9 1076.47 193.346  28
   2   8   9 1630.05 212.988  19
   2   8  10 2372.56 242.253  25
   2   8  10 2103.24 258.162  28
   2   8  10 1974.84 245.357  19
   2   8  11 1557.37 202.297  22
   2   8  11 1026.18 164.507  25
   2   8  11 942.188 178.418  28
   2   8  11 976.948 179.733  19
   2   8  12-64.0684 60.9510  28
   2   8  12-9.55618 42.7114  25
   2   8  12-9.65946 50.4513  22
   2   8  13 96.4298 66.0368  25
   2   8  13 2.62635 40.2545  19
   2   8  13 81.6463 72.3432  22
   2   8  13 108.520 76.5350  28
   2   8  14 1132.93 188.683  22
   2   8  14 1055.15 178.908  25
   2   8  14 1227.23 202.974  19
   2   8  15 240.205 110.635  22
   2   8  15 207.712 114.365  25
   2   8  15 134.135 106.279  19
   2   8  16 260.335 113.205  19
   2   8  16 313.220 132.341  22
   2   8  17 107.571 91.4987  19
   2   8  17 31.0824 72.4496  22
   2   8  18 409.288 125.055  19
   2   8  18 44.7319 77.8486  22
   2   8  19 665.442 158.722  19
   2   8  19 330.299 87.8850  22
   2   8  20 1700.98 228.140  22
   2   8  20 2393.04 272.036  19
   2   8  21 1115.16 187.467  22
   2   8  21 1077.71 175.620  19
   2   8  22 337.501 90.2527  19
   2   8  23 1110.26 178.395  19
   2   8  24 435.136 112.497  19
   2   8  25 466.589 108.600  19
   2   8  26 636.837 119.078  19
   2   8  26 421.715 100.018  15
   2   8  27 576.903 110.273  19
   2   8  27 376.242 92.2666  15
   2   8  28 1323.82 146.821  19
   2   8  28 1237.60 145.908  15
   2   9 -19-2.55712 29.5858  16
   2   9 -18-78.0613 54.0702  16
   2   9 -17-48.9509 49.4681  16
   2   9 -16-7.29897 44.5885  16
   2   9 -15 48.5435 47.7554  16
   2   9 -14 134.663 76.7527  16
   2   9 -13 85.2092 71.3168  16
   2   9 -12-66.5923 68.3885  16
   2   9 -11 63.5569 72.1427  16
   2   9 -10-28.7890 88.0360  16
   2   9  -9-58.6999 73.4697  16
   2   9  -8-21.5442 74.1021  16
   2   9  -8-16.9254 34.9237  25
   2   9  -7-15.7181 34.8229  25
   2   9  -7-75.3883 77.1700  16
   2   9  -6-71.3751 95.0039  16
   2   9  -6-1.76268 51.6708  25
   2   9  -5 331.459 103.962  25
   2   9  -5 381.694 130.649  16
   2   9  -4-10.6771 46.5830  16
   2   9  -4-71.4529 71.1298  25
   2   9  -3 177.315 92.6055  16
   2   9  -3 106.429 45.2505  25
   2   9  -2 7.18730 59.9343  25
   2   9  -2 52.8225 52.4890  16
   2   9  -1 78.4269 93.0305  28
   2   9  -1 42.8164 41.9271  25
   2   9   0 62.7900 42.1925  25
   2   9   0 242.693 129.579  28
   2   9   1 417.450 110.920  25
   2   9   1 721.218 197.258  28
   2   9   2 296.867 92.1409  25
   2   9   2 365.990 141.012  28
   2   9   3 150.715 96.9981  28
   2   9   3 85.1900 45.0235  25
   2   9   4 51.9776 50.0412  25
   2   9   4 272.966 128.144  28
   2   9   5 238.826 132.054  28
   2   9   5 32.4392 52.2187  25
   2   9   6-10.7127 59.9123  22
   2   9   6 83.0505 65.8620  25
   2   9   6 168.264 111.273  28
   2   9   7-111.466 96.8475  22
   2   9   7 193.680 104.033  28
   2   9   7 129.375 81.8113  25
   2   9   8-63.9239 59.4168  25
   2   9   8-83.6794 108.081  22
   2   9   9 6.91098 42.1372  25
   2   9   9 79.3504 98.8857  28
   2   9  10 211.137 106.291  28
   2   9  10 74.0955 71.9839  19
   2   9  10 6.00980 52.9210  25
   2   9  11-20.8629 87.3867  22
   2   9  11-3.24916 45.1807  19
   2   9  11 104.678 101.518  28
   2   9  11 7.02723 45.3227  25
   2   9  12 163.231 93.8357  19
   2   9  12 60.1307 63.4758  22
   2   9  12 176.330 104.115  25
   2   9  13 53.7955 63.7472  19
   2   9  13 143.012 84.0210  25
   2   9  13-85.0137 99.9879  22
   2   9  14 46.2622 63.1901  19
   2   9  14 173.218 100.972  25
   2   9  14 1.87321 72.3383  22
   2   9  15 77.8242 76.8681  19
   2   9  15 23.8985 65.7730  22
   2   9  16 193.986 96.0983  22
   2   9  16-70.9382 79.7122  19
   2   9  17 11.5961 53.8883  19
   2   9  17 163.260 106.547  22
   2   9  18-169.763 115.308  19
   2   9  18-239.843 129.769  22
   2   9  19-216.417 123.312  19
   2   9  19-133.123 93.0779  22
   2   9  20-118.830 91.0344  22
   2   9  20-157.000 110.994  19
   2   9  21-40.9450 65.6342  19
   2   9  21-36.7110 50.7415  22
   2   9  22-97.8480 79.3349  19
   2   9  22 248.209 91.1571  22
   2   9  23-106.638 75.1381  19
   2   9  24 11.5323 46.7982  19
   2   9  25 20.3951 51.5236  19
   2   9  26 54.8665 49.2386  19
   2   9  27-2.29040 29.8772  19
   2  10 -16 779.712 112.948  16
   2  10 -15 230.337 67.8170  16
   2  10 -14 321.150 90.7221  16
   2  10 -13 96.6916 59.8638  16
   2  10 -12 507.391 128.423  16
   2  10 -11 596.269 136.181  16
   2  10 -10 276.797 94.1934  16
   2  10  -9 71.1172 53.7158  16
   2  10  -8-52.5903 59.9503  16
   2  10  -7-83.2538 70.1009  16
   2  10  -7-33.7428 39.5128  25
   2  10  -6 37.0172 50.3780  16
   2  10  -6 18.9110 49.0989  25
   2  10  -5 272.541 93.7900  16
   2  10  -5 193.450 91.1071  25
   2  10  -4 653.673 145.366  16
   2  10  -4 611.856 142.826  25
   2  10  -3 2266.53 251.984  25
   2  10  -3 2665.20 293.536  16
   2  10  -2 6213.55 441.581  16
   2  10  -2 5447.17 403.987  25
   2  10  -1 12053.9 596.478  25
   2  10  -1 10102.6 542.846  22
   2  10   0 8572.64 497.082  25
   2  10   0 7497.89 474.199  22
   2  10   1 827.767 172.678  25
   2  10   1 932.747 198.602  22
   2  10   2 3683.01 324.852  25
   2  10   2 4477.88 357.977  22
   2  10   3 1292.18 217.177  25
   2  10   3 1876.65 263.911  22
   2  10   4 9232.64 542.258  22
   2  10   4 6816.11 450.831  25
   2  10   5 8865.68 509.706  25
   2  10   5 11294.3 583.210  22
   2  10   6 3117.84 303.756  25
   2  10   6 3435.14 327.389  22
   2  10   7 2872.27 297.992  22
   2  10   7 2644.76 279.671  25
   2  10   8 52.9347 61.7106  25
   2  10   8 26.6802 82.3881  22
   2  10   9 140.942 72.7100  25
   2  10   9 120.152 80.5673  22
   2  10  10 2.34689 85.2449  22
   2  10  10 115.624 76.1547  25
   2  10  11 1943.08 246.002  25
   2  10  11 1469.55 208.500  19
   2  10  11 2003.00 246.479  22
   2  10  12 329.219 107.510  25
   2  10  12 237.432 100.567  22
   2  10  12 203.144 80.8560  19
   2  10  13 63.8900 109.163  25
   2  10  13 1.55987 64.1768  22
   2  10  13-115.235 106.641  19
   2  10  14 257.007 95.5881  19
   2  10  14 466.801 126.847  22
   2  10  15 1373.45 207.721  22
   2  10  15 1197.68 191.372  19
   2  10  16 1090.92 184.254  19
   2  10  16 1290.47 203.647  22
   2  10  17 1193.32 186.187  19
   2  10  17 1108.58 166.687  22
   2  10  18-79.3771 91.6022  19
   2  10  18-248.729 108.198  22
   2  10  19 217.320 66.9456  22
   2  10  19 262.419 81.0404  19
   2  10  20 98.8804 62.4938  22
   2  10  20-70.8154 84.5874  19
   2  10  21 196.961 77.7865  19
   2  10  21 182.813 75.9105  22
   2  10  22 212.534 78.2417  19
   2  10  22 346.574 91.6099  22
   2  10  23-2.53215 35.0953  19
   2  10  24 151.194 61.6210  19
   2  10  25 109.727 44.1421  19
   2  11 -11-48.3738 31.5581  16
   2  11 -10 24.3715 37.8858  16
   2  11  -9 50.9120 43.1007  16
   2  11  -8-12.5921 37.2414  16
   2  11  -7 11.6684 34.1477  16
   2  11  -6 74.2402 46.8131  16
   2  11  -5 13.6134 38.9249  25
   2  11  -5-35.0447 40.3559  16
   2  11  -4 49.5033 51.3984  25
   2  11  -4-43.6042 40.6851  16
   2  11  -3-81.1607 68.7950  25
   2  11  -2-86.6102 74.0282  25
   2  11  -1-132.076 85.6742  25
   2  11   0-61.1599 74.6861  25
   2  11   0-3.36934 49.5938  22
   2  11   1-76.4364 86.4805  22
   2  11   1-56.3972 56.4271  25
   2  11   2 98.3887 72.1546  22
   2  11   2 22.5346 49.7092  25
   2  11   3-50.5835 70.0454  22
   2  11   3 89.2893 77.5447  25
   2  11   4 128.338 82.6200  25
   2  11   4 198.788 97.4226  22
   2  11   5 90.1900 74.9111  25
   2  11   5 109.863 67.2533  22
   2  11   6 182.014 99.2099  25
   2  11   6-5.45199 68.6265  22
   2  11   7 24.9936 77.1344  25
   2  11   7-91.4318 63.0509  22
   2  11   8 175.263 105.565  25
   2  11   8 16.5534 74.4652  22
   2  11   9 77.4902 82.8512  25
   2  11   9-11.3457 56.7577  22
   2  11  10 45.6547 88.6201  25
   2  11  10 13.7230 71.2140  22
   2  11  11 226.523 104.490  22
   2  11  12 122.026 91.0843  22
   2  11  13 31.2802 51.7042  22
   2  11  14-12.3261 37.3547  19
   2  11  14 136.366 90.4118  22
   2  11  15-129.381 86.7067  22
   2  11  15 58.4088 51.9928  19
   2  11  16-134.702 84.4633  22
   2  11  16-29.6249 55.0591  19
   2  11  17-65.9114 70.2258  19
   2  11  17-118.369 64.2711  22
   2  11  18-31.4136 52.7316  19
   2  11  18-132.455 66.1623  22
   2  11  19-20.6490 47.6461  19
   2  11  19-87.7611 56.4536  22
   2  11  20 31.4595 37.2730  19
   2  11  20 51.3855 41.4722  22
   2  11  21-8.54621 29.6951  19
   2  12  -2 692.471 116.821  25
   2  12  -1 648.159 112.296  25
   2  12   0 419.000 105.707  25
   2  12   1 267.855 100.280  25
   2  12   1 268.338 79.4494  22
   2  12   2 217.907 88.9588  25
   2  12   2 106.735 61.2791  22
   2  12   3 1057.91 162.068  25
   2  12   3 637.674 123.334  22
   2  12   4 1981.47 222.411  25
   2  12   4 1629.47 198.020  22
   2  12   5 1797.46 213.240  25
   2  12   5 1657.41 207.412  22
   2  12   6 1442.58 188.604  22
   2  12   7 1376.60 192.203  22
   2  12   8 1890.15 229.868  22
   2  12   9 3223.29 286.036  22
   2  12  10 3870.66 301.467  22
   2  12  11 3917.20 301.113  22
   2  12  12 1591.02 192.131  22
   2  12  13 2596.19 225.661  22
   2  12  14 1394.45 161.064  22
   2  12  15 45.6733 48.4732  22
   2  12  16-16.7983 41.1793  22
  -3  10  13-18.8288 33.1395  23
  -3  10  12-5.86317 24.9522  23
  -3  10  11 13.2120 29.5249  22
  -3  10  11 82.7014 38.0391  23
  -3  10  10 48.2123 34.1908  23
  -3  10  10-52.4058 44.6874  22
  -3  10   9 12.9901 37.0625  22
  -3  10   9 54.2564 44.9658  23
  -3  10   8 55.9991 46.5286  23
  -3  10   8-181.968 69.9586  22
  -3  10   7-35.1327 41.2779  23
  -3  10   7 6.99517 48.0789  22
  -3  10   6-42.8939 42.8371  23
  -3  10   6-247.289 84.8106  22
  -3  10   5 51.7972 37.1119  23
  -3  10   4-53.9506 46.3086  23
  -3  10   3 60.2339 50.7980  23
  -3  10   2 120.309 62.4418  23
  -3  10   1-15.1761 34.7025  23
  -3  10   0 94.0137 55.7950  23
  -3  10  -1 113.878 57.2705  23
  -3  10  -2 111.787 57.3124  23
  -3  10  -3 288.615 74.6590  23
  -3  10  -4 10.6352 36.3974  23
  -3  10  -5 43.6864 41.9678  23
  -3  10  -6-14.1518 31.8506  23
  -3  10  -7 18.6705 30.9081  23
  -3   9  20 184.225 57.6126  19
  -3   9  19 205.744 67.1616  19
  -3   9  19 193.064 61.4116  23
  -3   9  18 61.2658 40.7973  23
  -3   9  18 171.746 61.6982  19
  -3   9  17-11.1721 34.8788  19
  -3   9  17-76.2245 50.9307  23
  -3   9  16 88.6228 48.3768  23
  -3   9  16-65.2556 61.3740  19
  -3   9  15 24.1177 42.9735  19
  -3   9  15 183.869 66.8936  23
  -3   9  14 314.683 100.121  19
  -3   9  14 396.929 96.6710  23
  -3   9  13 395.035 107.000  23
  -3   9  13 300.793 92.5122  19
  -3   9  12 534.185 98.0365  22
  -3   9  12 509.234 119.501  19
  -3   9  12 648.055 135.063  23
  -3   9  11 570.585 128.535  19
  -3   9  11 857.586 163.732  23
  -3   9  11 498.464 94.3783  22
  -3   9  10 425.362 116.569  19
  -3   9  10 516.089 137.857  23
  -3   9  10 500.491 100.731  22
  -3   9   9 1415.66 205.661  19
  -3   9   9 1965.06 222.183  23
  -3   9   8 2328.65 251.929  23
  -3   9   7 3532.27 293.948  23
  -3   9   6 991.708 185.311  23
  -3   9   5 632.438 129.539  23
  -3   9   4 4622.55 328.602  23
  -3   9   3 9265.94 453.659  23
  -3   9   2 9713.03 465.054  23
  -3   9   1 8284.13 432.610  23
  -3   9   0 7025.33 402.596  23
  -3   9  -1 6610.52 397.529  23
  -3   9  -2 5849.96 363.350  23
  -3   9  -3 4198.05 308.445  23
  -3   9  -4 2313.34 233.887  23
  -3   9  -5 785.566 138.599  23
  -3   9  -6 208.238 79.0957  23
  -3   9  -7-26.2471 68.2632  23
  -3   9  -7 64.9987 58.1679  16
  -3   9  -8 10.0506 57.4419  23
  -3   9  -8-35.1824 50.7740  16
  -3   9  -9-44.3508 58.5808  23
  -3   9  -9-53.8214 61.6062  16
  -3   9 -10 41.0884 39.5535  23
  -3   9 -10 117.021 63.6396  16
  -3   9 -11 188.233 68.0962  23
  -3   9 -12 351.504 81.9455  23
  -3   9 -13 341.431 75.4032  23
  -3   8  23-41.5402 32.6883  19
  -3   8  22 60.1812 38.7816  19
  -3   8  22-8.83509 26.5177  23
  -3   8  21 20.2497 36.2398  19
  -3   8  21-19.4486 36.5865  23
  -3   8  21 15.4468 27.1184  15
  -3   8  20 78.1228 48.4122  19
  -3   8  20 55.4033 47.9120  23
  -3   8  20-2.21985 34.2834  15
  -3   8  19 110.478 58.1921  19
  -3   8  19 45.0657 53.7803  23
  -3   8  18-33.4143 70.4408  23
  -3   8  18 118.021 67.4494  19
  -3   8  17-20.3812 53.9695  23
  -3   8  17-98.1197 66.1984  19
  -3   8  16-145.487 93.6777  23
  -3   8  16-88.9172 70.6750  19
  -3   8  15 39.8891 58.5316  23
  -3   8  15-44.8432 91.8947  19
  -3   8  14-45.7751 73.5764  19
  -3   8  14-103.614 88.8962  23
  -3   8  13-4.15537 61.7200  23
  -3   8  12 73.8702 65.2032  23
  -3   8  11-133.514 79.8068  23
  -3   8  10-43.9878 60.2337  23
  -3   8   9 24.5356 62.2335  23
  -3   8   8 534.171 128.254  23
  -3   8   7 877.898 159.583  23
  -3   8   6 973.257 176.048  23
  -3   8   5 2656.12 255.550  23
  -3   8   4 257.346 108.568  23
  -3   8   3 48.0168 59.0035  23
  -3   8   2-31.8001 51.2574  23
  -3   8   1-8.66212 67.5650  23
  -3   8   0-81.0457 73.7710  23
  -3   8  -1 103.131 87.4400  16
  -3   8  -1-47.6238 80.9234  23
  -3   8  -2-376.184 103.472  23
  -3   8  -2 20.4397 64.4684  16
  -3   8  -3-257.196 115.769  23
  -3   8  -3 20.2059 41.6174  16
  -3   8  -4-8.67265 58.9100  16
  -3   8  -5-2.35466 49.8569  16
  -3   8  -5-65.3281 61.1848  27
  -3   8  -6 34.4993 45.1728  27
  -3   8  -6 25.4795 59.5950  16
  -3   8  -7-55.6181 65.8001  16
  -3   8  -7 2.61184 53.6202  27
  -3   8  -8 20.2120 71.1643  16
  -3   8  -8 13.4694 44.3243  27
  -3   8  -9 30.1470 66.8989  16
  -3   8  -9 48.2574 59.2264  27
  -3   8 -10 35.0211 58.0212  16
  -3   8 -10 17.4799 50.2353  27
  -3   8 -11 187.170 80.7672  16
  -3   8 -11 167.395 86.1476  27
  -3   8 -12-77.7956 55.3905  16
  -3   8 -12-15.2937 39.4756  27
  -3   8 -13-93.5225 67.9442  16
  -3   8 -13-31.0747 35.6532  27
  -3   8 -14 51.8890 56.9438  27
  -3   8 -14-36.0090 50.3120  16
  -3   8 -15 50.9347 32.0440  16
  -3   8 -15 77.3937 54.1950  27
  -3   8 -16 63.5665 44.5121  16
  -3   8 -16-25.2925 26.2157  27
  -3   8 -17 175.097 58.8049  27
  -3   8 -17 174.156 56.1213  16
  -3   7  25 410.517 83.4055  15
  -3   7  24 572.750 105.329  23
  -3   7  24 835.083 117.906  19
  -3   7  24 680.887 115.307  15
  -3   7  23 1417.32 178.807  23
  -3   7  23 1230.83 156.068  19
  -3   7  23 1122.66 157.292  15
  -3   7  22 1793.49 210.186  23
  -3   7  22 1348.64 175.752  19
  -3   7  21 1287.94 174.991  19
  -3   7  21 1145.86 188.956  23
  -3   7  20 356.416 104.624  19
  -3   7  20 342.896 123.971  23
  -3   7  19 4.80812 57.6966  23
  -3   7  19-35.7023 65.0142  19
  -3   7  18 193.326 89.5521  19
  -3   7  18 128.859 74.9250  23
  -3   7  17 615.268 162.453  23
  -3   7  16 592.340 174.709  23
  -3   7  15 95.6743 95.8058  23
  -3   7  14 35.3007 50.3758  23
  -3   7  13-92.8459 88.6558  23
  -3   7  12 45.0397 58.3759  23
  -3   7  11-41.2260 74.8844  23
  -3   7  10 699.901 152.780  23
  -3   7   9 941.419 167.995  23
  -3   7   8 1336.95 186.398  23
  -3   7   7 1126.03 175.940  23
  -3   7   6 42.4545 50.6952  23
  -3   7   5 64.7178 43.2105  23
  -3   7   4 335.924 97.8413  23
  -3   7   3 4853.68 352.130  23
  -3   7   2 14837.0 688.948  16
  -3   7   2 15545.7 610.891  23
  -3   7   1 16897.7 740.281  16
  -3   7   1 18911.6 699.010  23
  -3   7   0 9157.64 548.438  16
  -3   7   0 9950.19 501.290  23
  -3   7  -1 4688.77 387.943  27
  -3   7  -1 4528.38 388.122  16
  -3   7  -2 670.615 171.853  27
  -3   7  -2 711.977 162.550  16
  -3   7  -3 229.073 98.2275  16
  -3   7  -3 301.089 104.419  27
  -3   7  -4 230.465 106.930  16
  -3   7  -4 143.599 78.6979  27
  -3   7  -5 122.575 78.5556  16
  -3   7  -5-22.7120 52.6144  27
  -3   7  -6 182.150 82.4193  27
  -3   7  -6 177.506 91.9810  16
  -3   7  -7 1151.62 195.562  16
  -3   7  -7 1103.04 188.492  27
  -3   7  -8 3179.67 328.768  16
  -3   7  -8 3586.86 343.313  27
  -3   7  -9 5227.76 416.224  27
  -3   7  -9 4421.05 382.269  16
  -3   7 -10 5155.81 412.772  27
  -3   7 -10 4293.48 376.681  16
  -3   7 -11 2632.21 301.392  27
  -3   7 -11 2526.44 288.941  16
  -3   7 -12 849.534 166.689  27
  -3   7 -12 771.369 155.868  16
  -3   7 -13 83.2715 57.3779  27
  -3   7 -13 206.797 80.1717  16
  -3   7 -14 204.038 89.4426  27
  -3   7 -14 158.910 74.1411  16
  -3   7 -15 657.691 139.960  16
  -3   7 -15 516.421 126.703  27
  -3   7 -16 509.622 118.798  16
  -3   7 -16 780.107 152.606  27
  -3   7 -17 537.215 115.357  16
  -3   7 -17 467.236 118.780  27
  -3   7 -18 34.1996 36.7278  16
  -3   7 -18 37.6255 53.9197  27
  -3   7 -19 156.218 61.6736  27
  -3   7 -19 263.185 70.1402  16
  -3   7 -20 484.357 92.4375  27
  -3   6  27-11.5212 31.6093  15
  -3   6  26 14.5612 46.0519  15
  -3   6  25 38.8507 48.0927  23
  -3   6  25-39.0137 52.4750  15
  -3   6  24 41.9961 43.4115  19
  -3   6  24-149.371 83.3398  23
  -3   6  24-57.8679 57.9478  15
  -3   6  23-52.0090 50.6892  19
  -3   6  23 30.2037 51.3665  23
  -3   6  22-41.5719 52.4569  23
  -3   6  22-73.2545 63.6093  19
  -3   6  21-88.1818 61.0487  19
  -3   6  21-40.7238 60.7168  23
  -3   6  20-47.2374 64.0389  19
  -3   6  20-135.050 99.7039  23
  -3   6  19 26.4149 59.6723  23
  -3   6  18-115.731 97.9403  23
  -3   6  17 39.8178 91.4448  23
  -3   6  16 98.4030 74.6790  23
  -3   6  15 6.16661 55.9140  23
  -3   6  14-29.9380 71.4487  23
  -3   6  13-70.1942 89.3923  23
  -3   6  12-107.373 84.7412  23
  -3   6  11-83.9016 91.2654  23
  -3   6  10-98.4733 67.7332  23
  -3   6   9-10.5665 52.8409  23
  -3   6   8 88.0714 55.0412  23
  -3   6   7 7.65459 51.5985  23
  -3   6   6-63.2280 52.6045  23
  -3   6   5 292.039 84.7965  23
  -3   6   4 4406.65 313.748  23
  -3   6   3 432.100 115.327  16
  -3   6   3 588.482 120.255  23
  -3   6   2 1241.79 165.973  23
  -3   6   2 715.756 146.317  16
  -3   6   2 808.521 289.257   5
  -3   6   1 802.474 143.131  27
  -3   6   1 1303.17 189.786  16
  -3   6   1 1060.34 316.803   5
  -3   6   0 4554.12 356.159  27
  -3   6   0 5926.45 762.193   5
  -3   6  -1 2696.26 267.075  27
  -3   6  -1 3429.74 592.629   5
  -3   6  -2 201.426 68.6457  27
  -3   6  -2 408.836 119.548  16
  -3   6  -3 379.488 109.922  16
  -3   6  -3 173.832 64.1735  27
  -3   6  -4 2545.66 281.829  16
  -3   6  -4 1764.25 220.006  27
  -3   6  -5 5652.65 393.643  27
  -3   6  -5 5523.74 409.997  16
  -3   6  -6 4472.46 357.759  27
  -3   6  -6 4356.07 369.761  16
  -3   6  -7 2261.85 270.144  16
  -3   6  -7 2404.85 271.419  27
  -3   6  -8 267.589 100.750  27
  -3   6  -8 235.309 94.4712  16
  -3   6  -9 214.123 89.0592  27
  -3   6  -9 82.5662 54.6671  16
  -3   6 -10 1181.60 207.777  27
  -3   6 -10 1092.36 190.410  16
  -3   6 -11 56.7819 44.4785  27
  -3   6 -11 63.5671 60.5717  16
  -3   6 -12 46.4483 64.4452  27
  -3   6 -12 8.10745 51.1997  16
  -3   6 -13 27.1350 53.8762  16
  -3   6 -13 2.68879 59.8290  27
  -3   6 -14 14.3352 46.2158  16
  -3   6 -14 31.8805 54.6117  27
  -3   6 -15 5.65214 38.8851  16
  -3   6 -15 68.8315 65.4006  27
  -3   6 -16 38.1620 36.7627  16
  -3   6 -16-44.8610 49.3947  27
  -3   6 -17 101.401 75.1519  27
  -3   6 -17-26.5125 54.2506  16
  -3   6 -18-69.0351 49.2044  16
  -3   6 -18-49.8399 56.8827  27
  -3   6 -19 27.5935 47.9049  27
  -3   6 -20 61.9973 34.8094  27
  -3   6 -21-61.9060 52.5514  27
  -3   6 -22 66.7319 42.6853  27
  -3   6 -23 36.5763 29.6455  27
  -3   5  29 166.892 54.5672  15
  -3   5  28 161.150 73.3214  15
  -3   5  27 579.273 119.212  15
  -3   5  26 1120.87 178.748  15
  -3   5  25 417.425 124.984  23
  -3   5  25 342.701 109.481  15
  -3   5  24 136.636 93.8408  23
  -3   5  23 192.924 74.5987  19
  -3   5  23 256.221 132.697  23
  -3   5  22 693.757 171.008  23
  -3   5  22 468.136 112.037  19
  -3   5  21 106.808 48.9346  19
  -3   5  21 155.405 99.2227  23
  -3   5  20 6.65075 54.5999  23
  -3   5  19 102.100 88.6260  23
  -3   5  18 816.694 183.002  23
  -3   5  17 2985.72 328.778  23
  -3   5  16 3929.97 368.950  23
  -3   5  15 3476.97 336.629  23
  -3   5  14 2762.03 295.213  23
  -3   5  13 3863.27 333.887  23
  -3   5  12 3575.43 310.138  23
  -3   5  11 1721.08 212.552  23
  -3   5  11 1072.41 389.762   7
  -3   5  10 920.651 345.457   7
  -3   5  10 1017.12 355.282   4
  -3   5   9 1407.80 426.243   7
  -3   5   9 1144.88 354.897   4
  -3   5   8 1582.86 450.478   7
  -3   5   8 970.757 387.077   4
  -3   5   7 129.715 143.653   4
  -3   5   6 319.513 225.174   4
  -3   5   5 362.892 173.776   4
  -3   5   4 70.5433 84.0450   5
  -3   5   4 108.847 90.0723   4
  -3   5   3 932.129 267.076   5
  -3   5   3 1327.85 428.017   4
  -3   5   2 4929.59 626.130   5
  -3   5   2 4444.85 826.728   4
  -3   5   1 2522.00 455.866   5
  -3   5   1 1833.47 539.216   4
   3  -5  -1 2511.03 501.302   6
  -3   5   0 175.776 141.171   5
  -3   5   0 89.8102 105.081   4
   3  -5   0 68.5208 85.9487   6
  -3   5  -1 571.518 216.812   5
   3  -5   1 406.316 175.672   6
  -3   5  -1 607.902 279.508   4
  -3   5  -2 5672.94 701.919   5
  -3   5  -2 5516.25 904.022   4
   3  -5   2 6067.36 802.701   6
  -3   5  -3 13380.8 1093.44   5
  -3   5  -3 14279.3 1391.54   4
   3  -5   3 13519.6 1203.09   6
  -3   5  -4 19379.7 1593.48   4
   3  -5   4 20035.8 1512.27   6
  -3   5  -4 19856.1 1375.62   5
  -3   5  -5 20741.5 1455.28   5
  -3   5  -5 19468.1 1608.79   4
   3  -5   5 22056.9 1640.61   6
  -3   5  -6 13989.3 1237.11   5
   3  -5   6 11927.4 1228.97   6
  -3   5  -7 9594.19 1067.61   5
  -3   5  -7 10502.0 1109.66   4
   3  -5   7 7561.63 1015.39   6
  -3   5  -8 9256.60 503.841  27
  -3   5  -8 8836.88 508.461  16
  -3   5  -8 7718.90 989.045   5
   3  -5   8 6886.15 1004.02   6
  -3   5  -9 4303.72 356.845  16
  -3   5  -9 3414.42 321.628  27
  -3   5 -10 4534.81 369.195  16
  -3   5 -10 5300.20 399.447  27
  -3   5 -11 1317.30 203.848  16
  -3   5 -11 1579.13 229.662  27
  -3   5 -12 918.182 174.358  16
  -3   5 -12 1014.54 194.657  27
  -3   5 -13 164.165 79.4643  16
  -3   5 -13 156.079 92.6363  27
  -3   5 -14 456.831 142.373  27
  -3   5 -14 465.160 127.764  16
  -3   5 -15 1412.47 212.355  16
  -3   5 -15 1509.24 238.948  27
  -3   5 -16 1561.06 216.552  16
  -3   5 -16 1715.56 252.266  27
  -3   5 -17 1058.43 175.576  16
  -3   5 -17 1320.77 221.746  27
  -3   5 -18 856.157 178.659  27
  -3   5 -19 362.610 113.882  27
  -3   5 -20 274.596 105.697  27
  -3   5 -21 36.8446 40.2689  27
  -3   5 -22 21.1971 41.0748  27
  -3   5 -23-10.4226 34.5435  27
  -3   5 -24 74.2550 52.9585  27
  -3   5 -25-20.3915 33.6696  27
  -3   5 -26 13.9397 23.0962  27
  -3   4  29 30.0148 39.1975  15
  -3   4  28 101.009 59.1056  15
  -3   4  27 300.821 107.269  15
  -3   4  26 129.103 88.5994  15
  -3   4  25 414.675 129.560  15
  -3   4  24 309.866 127.510  23
  -3   4  23 38.1212 73.4242  23
  -3   4  22-13.3143 57.8563  23
  -3   4  21-86.5975 88.4070  23
  -3   4  20-119.837 97.0611  23
   3  -4 -20-74.1188 65.0974  13
  -3   4  19-24.8133 85.3233  23
   3  -4 -19-10.5465 63.8958  13
  -3   4  18-127.175 122.357  23
  -3   4  17-264.680 138.392  23
  -3   4  16 0.59146 50.2100  23
  -3   4  15 258.932 85.0444  23
  -3   4  14 73.4100 66.6343  23
  -3   4  14-33.1108 90.7621   7
  -3   4  13 265.469 207.536   7
  -3   4  12 23.7321 80.0713   7
  -3   4  11 158.366 158.311   7
  -3   4  10 100.625 129.908   4
  -3   4  10-92.6602 104.596   7
  -3   4   9-21.9012 96.4141   4
  -3   4   9 108.086 107.213   7
  -3   4   8-20.6683 84.7385   4
  -3   4   8-54.1908 126.006   7
  -3   4   7-33.2092 70.2593   4
  -3   4   7-63.3171 99.1551   7
  -3   4   6 676.255 270.638   4
  -3   4   6 763.583 260.026   7
  -3   4   5 701.244 291.225   4
  -3   4   5 614.472 219.419   7
  -3   4   4 762.629 219.653   5
  -3   4   4 742.194 322.362   4
  -3   4   4 766.754 240.535   7
  -3   4   3 62.1432 68.4176   5
  -3   4   3-30.7699 141.527   2
  -3   4   3 90.0744 89.8242   4
  -3   4   2 207.710 117.733   5
  -3   4   2 574.931 242.654   4
  -3   4   1 2303.47 385.125   5
  -3   4   1 2224.81 499.917   4
  -3   4   0 299.961 161.584   5
  -3   4   0 384.729 249.001   4
  -3   4  -1 3506.55 627.592   4
   3  -4   1 3784.00 558.010   6
  -3   4  -1 2719.67 443.349   5
  -3   4  -2 240.311 145.443   5
  -3   4  -2 99.8989 130.288   4
   3  -4   2 24.5473 80.2841   6
  -3   4  -3 5774.91 651.908   5
  -3   4  -3 6021.71 835.546   4
   3  -4   3 6134.84 726.182   6
  -3   4  -4 2923.01 469.250   5
  -3   4  -4 2995.17 578.069   4
   3  -4   4 2875.75 515.945   6
  -3   4  -5 401.245 199.519   5
  -3   4  -5 521.268 277.884   4
   3  -4   5 572.622 233.897   6
   3  -4   6 28.9698 117.541   6
  -3   4  -6 218.285 172.753   4
  -3   4  -6-23.1772 107.887   5
   3  -4   7-20.0111 105.939   6
  -3   4  -7 61.6823 122.491   5
  -3   4  -7 17.9528 77.2255   4
  -3   4  -8 120.479 82.9645   4
   3  -4   8 478.459 246.615   6
  -3   4  -8 335.984 241.394   5
   3  -4   9 395.388 233.487   6
  -3   4  -9 535.036 277.559   5
  -3   4 -10 1040.58 351.382   5
   3  -4  10 686.894 287.210   6
  -3   4 -11 692.795 325.795   5
   3  -4  11 258.113 184.217   6
  -3   4 -12 1286.19 190.846  27
  -3   4 -12 809.911 358.652   5
   3  -4  12 1047.79 421.989   6
  -3   4 -13 624.387 134.598  16
  -3   4 -13 596.094 133.565  27
  -3   4 -14 72.7135 58.4757  16
  -3   4 -14 46.7107 50.7994  27
  -3   4 -15 5184.59 410.284  27
  -3   4 -16 285.679 119.232  27
  -3   4 -17 25.0783 45.5283  27
  -3   4 -18 6.26252 47.1269  27
  -3   4 -19-36.6359 53.3911  27
  -3   4 -20 28.4074 65.0487  27
  -3   4 -21-12.0234 59.5404  27
  -3   4 -22-47.5050 74.2806  27
  -3   4 -23 29.9816 50.6028  27
  -3   4 -24 1.87257 57.2705  27
  -3   4 -25 100.387 60.2613  27
  -3   4 -26 45.4111 37.5337  27
  -3   4 -27-31.3262 41.1112  27
  -3   4 -28-25.1475 23.2767  27
   3  -3 -30 152.128 61.7694  27
  -3   3  30 114.020 53.1158  15
  -3   3  29 236.592 74.7123  15
  -3   3  28 487.055 116.844  15
  -3   3  27 499.264 125.846  15
  -3   3  26 415.251 128.233  15
  -3   3  25 314.648 115.932  15
  -3   3  24 558.159 157.469  23
  -3   3  23 711.395 169.447  23
   3  -3 -23 610.227 134.626  13
  -3   3  22 550.166 147.684  23
   3  -3 -22 466.210 124.541  13
  -3   3  21 4271.86 375.446  23
   3  -3 -21 4066.18 334.345  13
  -3   3  20 8467.46 516.015  23
   3  -3 -20 8527.64 480.744  13
  -3   3  19 8795.58 517.314  23
   3  -3 -19 8467.73 492.118  13
  -3   3  18 6302.46 436.646  23
   3  -3 -18 6591.63 422.515  13
  -3   3  17 5019.95 380.402  23
  -3   3  16 3034.58 291.090  23
  -3   3  16 3402.73 688.574   7
  -3   3  15 4001.78 705.471   7
  -3   3  14 1352.08 428.355   7
  -3   3  13 55.4443 92.0218   7
  -3   3  12-5.84772 87.5767   7
  -3   3  11-44.7367 121.836   7
  -3   3  10 2268.81 458.143   4
  -3   3  10 2310.35 493.446   7
  -3   3   9 14244.2 1103.73   4
  -3   3   9 11922.1 1097.00   7
  -3   3   8 21972.0 1402.37   4
  -3   3   8 20725.3 1394.97   7
  -3   3   7 16631.4 1224.12   4
  -3   3   7 12961.4 1081.90   7
  -3   3   6 6439.47 778.559   4
  -3   3   6 7859.92 734.553   2
  -3   3   5 3222.76 397.587   5
  -3   3   5 3925.04 585.515   4
  -3   3   5 4364.75 530.825   2
  -3   3   5 2935.75 482.392   7
  -3   3   4 3392.83 407.179   5
  -3   3   4 4141.55 607.284   4
  -3   3   4 4574.61 543.546   2
  -3   3   4 3193.55 474.877   7
  -3   3   3 2729.10 361.319   5
  -3   3   3 3977.90 582.805   4
  -3   3   3 4211.82 528.326   2
  -3   3   3 3439.63 469.926   7
  -3   3   2 912.391 209.923   5
  -3   3   2 1251.17 340.198   4
  -3   3   2 1585.64 338.896   2
  -3   3   2 1328.28 275.274   7
  -3   3   1 81.5232 107.113   2
  -3   3   1 136.028 88.8026   5
  -3   3   1 99.3060 148.273   4
  -3   3   1 5.30441 73.1147   7
  -3   3   0 886.122 238.091   2
  -3   3   0 710.090 241.406   4
  -3   3   0 543.059 170.051   5
  -3   3  -1 246.262 119.255   5
  -3   3  -1 469.940 180.862   2
  -3   3  -1 436.659 208.863   4
  -3   3  -2 2674.87 390.478   5
   3  -3   2 3000.25 463.837   6
  -3   3  -2 2641.43 493.030   4
  -3   3  -2 3639.44 516.740   2
  -3   3  -3 7630.89 713.368   5
  -3   3  -3 7481.51 597.628   1
  -3   3  -3 7704.74 838.714   4
   3  -3   3 8109.31 778.134   6
  -3   3  -4 207.089 88.9120   1
  -3   3  -4 340.670 166.308   5
  -3   3  -4 309.204 173.863   4
   3  -3   4 142.905 171.805   6
  -3   3  -5 1168.84 296.043   5
  -3   3  -5 735.328 195.589   1
  -3   3  -5 733.008 267.602   4
   3  -3   5 752.100 274.357   6
  -3   3  -6 113.728 94.6432   1
  -3   3  -6 250.213 149.422   5
  -3   3  -6-2.18864 99.5083   4
   3  -3   6 8.01438 71.1278   6
  -3   3  -7 143.918 149.180   5
  -3   3  -7 258.282 152.756   4
  -3   3  -7 203.725 118.114   1
   3  -3   7 295.678 189.177   6
   3  -3   8 1154.66 343.264   6
  -3   3  -8 950.805 319.831   5
  -3   3  -8 865.832 249.832   1
  -3   3  -8 846.071 256.907   4
  -3   3  -9 4110.38 670.385   5
  -3   3  -9 3697.49 566.407   4
   3  -3   9 4190.93 693.239   6
  -3   3 -10 5154.29 795.985   5
   3  -3  10 5073.51 783.076   6
  -3   3 -11 6611.60 914.731   5
   3  -3  11 7494.51 969.251   6
  -3   3 -12 7151.74 971.811   5
   3  -3  12 8657.87 1090.01   6
  -3   3 -13 11581.2 1277.14   5
   3  -3  13 7141.58 1031.15   6
  -3   3 -14 14320.4 1450.44   5
   3  -3  14 8541.36 1157.52   6
  -3   3 -15 18116.8 730.904  27
   3  -3  15 18556.5 1759.22   6
  -3   3 -16 14047.3 656.951  27
  -3   3 -17 11694.8 611.781  27
  -3   3 -18 3953.72 364.321  27
  -3   3 -19 11.8215 37.0298  27
  -3   3 -20 14.4467 45.3741  27
  -3   3 -21 467.149 127.125  27
  -3   3 -22 258.779 96.8448  27
  -3   3 -23 83.7405 63.1202  27
  -3   3 -24 61.5655 43.7682  27
  -3   3 -25 105.860 70.3873  27
  -3   3 -26 310.233 89.7561  27
  -3   3 -27 574.909 111.636  27
  -3   3 -28 591.919 102.437  27
  -3   3 -29 181.339 58.8247  27
   3  -2 -31-15.7402 22.7028  27
   3  -2 -30-31.3674 35.8091  27
  -3   2  30-80.0825 42.7915  15
  -3   2  29 1.53405 30.0317  15
  -3   2  28-6.37962 43.0186  15
  -3   2  27-7.38078 37.3234  15
   3  -2 -26-41.0912 42.7413  13
  -3   2  26 81.0743 60.4238  15
   3  -2 -25 69.8565 53.3284  13
  -3   2  25 107.304 73.1862  15
   3  -2 -24 94.7983 70.8695  13
  -3   2  24-26.5473 52.3014  15
   3  -2 -23 122.515 68.8014  13
  -3   2  22 497.072 130.231  23
   3  -2 -22 508.201 128.959  13
  -3   2  21 6.02785 48.4728  23
   3  -2 -21 18.7879 38.3625  13
  -3   2  20 49.2586 53.5007  23
   3  -2 -20-12.8680 55.7648  13
  -3   2  19 1403.25 212.958  23
   3  -2 -19 1699.10 207.913  13
  -3   2  18 2963.49 285.299  23
   3  -2 -18 2937.98 266.048  13
  -3   2  17 2947.06 274.822  23
  -3   2  17 3937.08 697.148   7
   3  -2 -17 3382.22 632.823   3
   3  -2 -16 1815.61 449.461   3
  -3   2  16 1886.94 469.098   7
   3  -2 -15 308.659 181.100   3
  -3   2  15 397.046 235.576   7
   3  -2 -14 34.1328 87.0491   3
  -3   2  14 79.7707 105.398   7
  -3   2  13 2794.80 517.056   7
   3  -2 -13 2425.64 468.798   3
  -3   2  12 4200.33 628.723   7
   3  -2 -12 3900.66 564.658   3
  -3   2  11 2019.87 458.488   7
   3  -2 -11 2149.86 398.853   3
   3  -2 -10 99.1793 93.6900   3
  -3   2  10 30.1694 97.9684   4
  -3   2  10 280.058 180.022   7
  -3   2   9 331.378 155.989   2
   3  -2  -9 285.990 134.202   3
  -3   2   9 183.388 128.215   4
  -3   2   9 245.657 165.652   7
  -3   2   8 396.359 178.178   4
   3  -2  -8 503.708 169.950   3
  -3   2   8 301.442 193.691   7
  -3   2   8 492.860 191.174   2
  -3   2   7 1527.89 323.775   4
  -3   2   7 1585.21 377.305   7
  -3   2   7 1586.84 300.676   2
  -3   2   6 905.006 273.014   4
  -3   2   6 883.982 278.300   7
  -3   2   6 986.020 256.799   2
  -3   2   5 53.8902 46.5359   5
  -3   2   5 171.903 129.028   2
  -3   2   5 55.1830 96.4582   7
  -3   2   4-26.5354 43.5648   5
  -3   2   4 39.7110 90.8400   2
  -3   2   3-58.3023 86.3851   2
  -3   2   3 49.1438 62.0481   5
  -3   2   2 176.365 123.374   2
  -3   2   2 135.627 79.9314   5
  -3   2   1 465.621 167.878   2
  -3   2   1 454.654 123.599   5
  -3   2   0 261.012 142.414   2
  -3   2   0 167.146 97.6095   5
  -3   2   0 220.312 120.578   7
  -3   2  -1 158.737 150.260   2
  -3   2  -1 216.130 105.291   5
  -3   2  -1 112.775 86.0108   7
  -3   2  -2 95.2487 86.1583   5
  -3   2  -2-43.7217 72.7762   2
  -3   2  -2 96.1728 61.2129   7
  -3   2  -3 854.665 227.331   5
  -3   2  -3 755.818 193.746   2
   3  -2   3 745.508 202.224   6
  -3   2  -4 686.666 227.228   2
   3  -2   4 441.024 159.756   6
   3  -2   5 2276.24 374.539   6
  -3   2  -5 2641.83 363.513   1
  -3   2  -5 2769.72 407.735   2
  -3   2  -6 15.9539 108.091   4
  -3   2  -6 1.39427 61.8808   1
   3  -2   6-2.86225 68.8387   6
  -3   2  -7 143.155 60.0152   1
  -3   2  -7 207.804 155.512   4
   3  -2   7 80.7214 65.4144   6
  -3   2  -8 84.4798 99.3385   1
  -3   2  -8 154.222 110.950   4
   3  -2   8 145.990 135.824   6
  -3   2  -9 76.7456 73.7268   1
  -3   2  -9 24.0038 64.6806   4
   3  -2   9 26.5678 72.9746   6
   3  -2  10 96.9843 130.475   6
  -3   2 -10-12.5270 78.4980   1
  -3   2 -11-22.3640 102.615   1
   3  -2  11 105.289 104.142   6
   3  -2  12 202.932 157.362   6
  -3   2 -12 41.5853 51.7626   1
   3  -2  13 306.383 151.679   6
  -3   2 -13 120.869 142.610   1
  -3   2 -14-37.2127 107.513   1
   3  -2  14 262.956 217.231   6
  -3   2 -15 207.799 136.461   1
   3  -2  15 135.097 143.158   6
  -3   2 -16 69.4195 141.151   1
   3  -2  16 103.546 207.581   6
  -3   2 -17 401.487 100.355  27
  -3   2 -17 280.757 163.466   1
   3  -2  17 510.588 285.683   6
  -3   2 -18 1520.02 207.572  27
  -3   2 -19 1301.06 195.464  27
  -3   2 -20 69.6590 50.1864  27
  -3   2 -21 545.745 141.829  27
  -3   2 -22 98.8384 79.3789  27
  -3   2 -23 26.6559 65.7031  27
  -3   2 -24 857.827 161.521  27
  -3   2 -25 210.715 72.6715  27
  -3   2 -26 527.501 115.111  27
  -3   2 -27-47.2363 46.7122  27
  -3   2 -28 68.9825 53.5417  27
  -3   2 -29-2.16928 36.2409  27
  -3   2 -30-93.6128 46.4045  27
   3  -1 -31 101.166 44.4563  27
   3  -1 -30 156.919 58.1662  27
   3  -1 -29 35.4881 36.3857  27
   3  -1 -29-20.8188 43.1904  13
   3  -1 -28-5.63743 31.7865  13
   3  -1 -27 35.7408 42.0706  13
  -3   1  27-26.2987 49.3680  15
   3  -1 -26 24.4046 44.0220  13
  -3   1  26 4.28461 36.1087  15
   3  -1 -25 17.7001 36.0215  13
  -3   1  25-9.50747 36.3847  15
   3  -1 -24 56.4445 50.4409  13
  -3   1  24 108.368 55.0203  15
   3  -1 -23 210.505 88.7230  13
  -3   1  23 102.134 64.9782  15
   3  -1 -22 26.0161 37.0840  13
  -3   1  21 822.230 159.565  23
   3  -1 -21 1274.00 180.169  13
  -3   1  20 1637.50 227.061  23
   3  -1 -20 1818.70 215.363  13
  -3   1  19 356.612 113.758  23
   3  -1 -19 389.196 100.257  13
  -3   1  18 1016.26 160.948  23
   3  -1 -18 1080.16 163.745  13
  -3   1  18 1314.71 392.141   7
  -3   1  17 2357.52 529.161   7
   3  -1 -17 3567.02 661.742   3
   3  -1 -16 5622.55 801.776   3
  -3   1  16 5979.23 783.393   7
  -3   1  15 6485.42 851.167   7
   3  -1 -15 6398.83 833.397   3
  -3   1  14 7490.02 878.228   7
   3  -1 -14 7231.58 846.424   3
  -3   1  13 14282.2 1142.72   7
   3  -1 -13 13104.1 1097.92   3
  -3   1  12 28516.1 1478.11   2
  -3   1  12 27822.2 1582.88   7
   3  -1 -12 26659.8 1498.65   3
  -3   1  11 46376.6 1835.86   2
   3  -1 -11 42239.8 1814.90   3
  -3   1  10 59143.3 2002.22   2
   3  -1 -10 57096.0 2016.69   3
   3  -1  -9 33510.2 1482.39   3
  -3   1   9 34295.3 1468.71   2
  -3   1   8 13444.8 919.145   2
   3  -1  -8 13274.2 894.136   3
   3  -1  -7 17195.0 964.559   3
  -3   1   7 18631.7 1030.62   2
  -3   1   6 8846.83 721.115   2
  -3   1   5 224.196 145.008   2
  -3   1   4 1252.28 159.278   5
  -3   1   4 2721.33 375.874   2
  -3   1   3 322.604 83.0266   5
  -3   1   3 568.189 191.668   2
  -3   1   2 1105.32 160.769   5
  -3   1   2 1050.00 247.977   2
  -3   1   1 5666.88 387.559   5
  -3   1   1 5342.29 519.539   2
  -3   1   0 947.982 176.526   5
  -3   1   0 983.417 221.051   2
  -3   1  -1 2964.96 370.267   2
  -3   1  -2 16119.5 853.098   2
  -3   1  -3 19710.9 937.775   2
   3  -1   3 20345.3 916.210   6
  -3   1  -4 7339.43 610.955   2
   3  -1   4 7100.63 543.923   6
  -3   1  -5 33.4920 75.8693   2
   3  -1   5-0.83668 46.9914   6
  -3   1  -6 52.8426 86.4142   1
  -3   1  -6 51.0476 70.3085   2
  -3   1  -6-19.9643 44.8409   3
   3  -1   6 61.4878 77.9050   6
  -3   1  -7 280.899 142.147   1
  -3   1  -7 2.47873 132.777   2
   3  -1   7 218.220 137.699   6
  -3   1  -7 156.240 92.5988   3
  -3   1  -8 193.772 118.573   1
   3  -1   8 237.668 131.167   6
  -3   1  -8 202.194 115.772   3
  -3   1  -9 4035.52 502.014   1
  -3   1  -9 3663.34 435.422   3
   3  -1   9 3641.92 502.593   6
  -3   1 -10 2214.82 392.859   1
  -3   1 -10 1995.57 334.123   3
   3  -1  10 2072.02 394.629   6
  -3   1 -11 1130.54 291.304   1
  -3   1 -11 803.272 230.298   3
   3  -1  11 1003.63 314.244   6
  -3   1 -12 169.535 133.665   1
   3  -1  12 21.2687 88.1614   6
  -3   1 -12-44.9966 120.848   3
  -3   1 -13 353.371 192.806   3
  -3   1 -13 415.832 212.399   1
   3  -1  13 734.882 290.463   6
  -3   1 -14 1782.94 380.898   3
  -3   1 -14 1971.50 444.359   1
   3  -1  14 1706.16 436.306   6
  -3   1 -15 2012.76 466.646   1
   3  -1  15 2378.41 526.582   6
  -3   1 -16 1627.18 429.413   1
   3  -1  16 1067.14 360.357   6
  -3   1 -17 498.459 236.026   1
  -3   1 -18 184.930 172.263   1
  -3   1 -19 268.246 93.5551  27
   3  -1  19 238.848 92.2791  15
  -3   1 -20 739.778 151.000  27
   3  -1  20 643.024 152.735  15
  -3   1 -21 2641.54 275.253  27
   3  -1  21 2813.02 309.711  15
  -3   1 -22 3983.20 345.099  27
   3  -1  22 4265.46 367.632  15
  -3   1 -23 4197.38 357.521  27
   3  -1  23 4407.00 377.992  15
  -3   1 -24 3648.83 331.068  27
   3  -1  24 3672.18 337.524  15
  -3   1 -25 1600.33 216.801  27
   3  -1  25 1510.79 213.438  15
  -3   1 -26 558.531 126.191  27
  -3   1 -27 105.494 52.4816  27
  -3   1 -28 6.38599 30.6237  27
  -3   1 -29 7.36865 40.3791  27
  -3   1 -30-41.5469 45.3958  27
  -3   1 -31 5.73910 26.6169  27
   3   0 -31-36.3440 29.6476  27
   3   0 -30 4.88142 31.0994  27
   3   0 -30-18.4684 36.2091  13
   3   0 -29 33.0268 28.6569  27
   3   0 -29 48.4613 42.1442  13
   3   0 -28 78.9048 48.7407  27
   3   0 -28-29.4357 39.3681  13
   3   0 -27-65.7051 63.1718  27
   3   0 -27-19.6717 46.9066  13
   3   0 -26 8.20179 36.2910  13
   3   0 -25 11.4704 43.8110  13
   3   0 -24-43.7643 45.9363  13
   3   0 -23 7.40431 40.2479  13
   3   0 -22 10.4196 32.1427  13
   3   0 -21-30.4873 58.5401  13
   3   0 -20-41.6058 60.9425  13
   3   0 -19-4.80273 30.7329  13
  -3   0  18-5.26328 45.4850  23
   3   0 -18 43.1872 30.9607  13
   3   0 -18 131.363 191.976   3
  -3   0  18-106.074 127.796   7
   3   0 -17 13.3383 87.6756   3
  -3   0  17 32.7684 86.7498   7
   3   0 -16 75.8613 64.8571   3
  -3   0  16 41.7666 53.2482   7
   3   0 -15-123.560 180.215   3
  -3   0  15-132.443 82.6935   2
  -3   0  15 108.564 68.9776   7
   3   0 -14 88.0131 141.175   3
  -3   0  14 185.160 120.768   2
  -3   0  14 107.071 156.891   7
   3   0 -13-0.21257 108.723   3
  -3   0  13-15.1050 90.8790   2
   3   0 -12 37.0468 128.195   3
  -3   0  12 147.996 141.389   2
   3   0 -11 142.049 169.132   3
  -3   0  11 1.69032 71.7273   2
   3   0 -10 68.4371 104.024   3
  -3   0  10 19.6780 71.9519   2
   3   0  -9 126.643 123.105   3
  -3   0   9-138.973 117.367   2
   3   0  -8 72.2897 90.5654   3
  -3   0   8 120.623 116.929   2
   3   0  -7 630.805 193.081   3
  -3   0   7 387.687 205.858   2
  -3   0   6 81.0238 98.8191   2
  -3   0   5 984.933 273.775   2
  -3   0   4 1259.09 268.140   2
  -3   0   3 134.202 30.8783   5
  -3   0   3 156.986 90.1198   2
  -3   0   2 136.903 51.3908  10
  -3   0   2 121.320 47.1438   5
  -3   0   2 188.501 74.4524   2
  -3   0   1 1480.67 226.129   2
  -3   0   0 1711.00 247.737   2
   3   0   0 1714.49 146.034   8
   3   0   1 864.578 74.1885   8
  -3   0  -1 1045.24 193.963   2
  -3   0  -2 784.051 177.342   2
   3   0   3 644.456 126.959   6
  -3   0  -3 600.153 137.432   2
  -3   0  -4 706.855 189.722   2
   3   0   4 777.171 140.683   6
  -3   0  -5 624.105 181.242   2
   3   0   5 692.017 141.470   6
  -3   0  -6 2275.58 335.392   2
   3   0   6 2681.74 297.274   6
  -3   0  -7 958.123 220.547   1
  -3   0  -7 1309.57 246.802   2
  -3   0  -7 939.673 193.718   3
   3   0   7 1003.36 196.121   6
  -3   0  -8 111.081 93.2672   1
  -3   0  -8 213.345 106.389   2
  -3   0  -8 108.555 88.7539   3
   3   0   8 10.1225 66.2076   6
  -3   0  -9 66.6479 90.1126   1
  -3   0  -9-12.1549 60.1405   3
   3   0   9 10.6078 78.0289   6
  -3   0 -10 1412.23 273.847   3
  -3   0 -10 1689.64 330.094   1
   3   0  10 1612.70 324.025   6
  -3   0 -11 651.470 204.256   3
  -3   0 -11 522.783 212.454   1
   3   0  11 498.383 181.695   6
  -3   0 -12 35.8950 79.7271   1
  -3   0 -12 31.1651 110.286   3
   3   0  12-18.1868 83.0821   6
  -3   0 -13 68.1339 86.3334   1
   3   0  13 16.3770 86.0671   6
  -3   0 -13-47.0475 87.4894   3
  -3   0 -14 1351.43 330.498   1
   3   0  14 1644.04 406.592   6
  -3   0 -14 1299.49 324.770   3
  -3   0 -15 205.117 143.146   1
  -3   0 -15 256.736 131.681   3
   3   0  15 313.557 172.258   6
  -3   0 -16 35.4956 142.955   1
  -3   0 -16 193.771 163.208   3
   3   0  16 91.4423 84.3386   6
  -3   0 -17-108.224 145.866   3
  -3   0 -17-85.7055 130.164   1
  -3   0 -18 368.108 210.612   3
  -3   0 -18 403.881 225.614   1
  -3   0 -19 330.700 168.813   3
  -3   0 -19 263.073 194.172   1
  -3   0 -20 139.712 76.0525  27
  -3   0 -20 287.620 167.133   3
   3   0  20 134.685 58.6674  15
  -3   0 -21 139.813 57.1376  27
   3   0  21 156.000 59.7850  15
  -3   0 -22 116.935 55.3621  27
   3   0  22 231.894 88.9810  15
  -3   0 -23 104.294 48.5969  27
   3   0  23 159.840 58.6924  15
  -3   0 -24 115.186 68.6139  27
   3   0  24 108.742 75.0453  15
  -3   0 -25-31.0924 45.8010  27
   3   0  25 118.943 69.0386  15
  -3   0 -26-20.8500 50.0951  27
   3   0  26-53.7254 65.7397  15
  -3   0 -27 18.9537 34.8530  27
   3   0  27-13.5699 34.7901  15
  -3   0 -28 11.7905 35.4127  27
   3   0  28 6.69752 46.9811  15
  -3   0 -29 82.9909 53.1684  27
   3   0  29 87.8606 50.9635  15
  -3   0 -30 72.5965 48.1173  27
   3   0  30 46.3301 36.9321  15
  -3   0 -31 200.070 63.9407  27
  -3   0 -32-0.09514 26.9378  27
   3   1 -30 13.8373 27.8318  27
   3   1 -30 92.9217 40.3107  13
   3   1 -29 19.9611 40.5323  27
   3   1 -29 46.9554 31.3682  13
   3   1 -28 67.2279 48.8448  27
   3   1 -28 118.404 60.2061  13
   3   1 -27 531.908 107.848  27
   3   1 -27 772.854 134.695  13
   3   1 -26 1288.93 177.638  27
   3   1 -26 1299.48 177.165  13
   3   1 -25 1006.76 165.480  27
   3   1 -25 1165.84 173.153  13
   3   1 -24 838.862 157.397  13
   3   1 -23 316.270 81.6301  13
   3   1 -22 82.9689 67.1707  13
   3   1 -21-35.0952 58.8302  13
   3   1 -20 23.6273 32.2668  13
   3   1 -19-27.3685 51.3992  13
   3   1 -18-13.1482 38.8348  13
   3   1 -17 379.736 233.643   3
  -3  -1  17 462.443 266.188   2
  -3  -1  17 403.640 211.896   7
   3   1 -16 931.335 346.078   3
  -3  -1  16 534.757 252.415   2
  -3  -1  16 546.354 278.285   7
   3   1 -15 77.3907 88.3756   3
  -3  -1  15 0.92360 110.532   2
   3   1 -14 722.491 279.563   3
  -3  -1  14 777.292 283.326   2
   3   1 -13 84.8254 118.564   3
  -3  -1  13 60.8471 86.1437   2
  -3  -1  12 2107.47 433.617   2
   3   1 -12 2303.52 490.825   3
  -3  -1  11 9499.62 880.609   2
   3   1 -11 10029.7 956.486   3
  -3  -1  10 16062.2 1098.69   2
   3   1 -10 17923.6 1231.93   3
  -3  -1   9 10310.5 867.980   2
   3   1  -9 10910.9 932.732   3
  -3  -1   8 2821.73 428.546   2
   3   1  -8 3392.59 494.807   3
  -3  -1   7 1418.74 304.217   2
  -3  -1   6 2156.89 357.438   2
  -3  -1   5 11325.7 781.861   2
  -3  -1   4 52508.8 1607.76   2
  -3  -1   3 160503. 2668.24   2
  -3  -1   2 396678. 3995.44   2
   3   1  -2 385083. 3264.81   8
  -3  -1   1 428202. 4071.64   2
   3   1  -1 418081. 3101.64   8
  -3  -1   0 158044. 2387.66   2
   3   1   0 156149. 1729.43   8
  -3  -1  -1 25388.7 945.846   2
   3   1   1 24115.5 625.159   8
   3   1   2 41.6765 15.0893   6
   3   1   2 76.1930 35.8854   8
  -3  -1  -2 90.1419 91.4346   2
  -3  -1  -3 1658.14 250.928   2
  -3  -1  -4 68.3627 60.2033   2
   3   1   4 235.982 54.3923   6
  -3  -1  -5-17.8386 81.5765   2
   3   1   5 2.19203 29.5586   6
  -3  -1  -6 146.439 93.1414   2
   3   1   6 146.644 69.4048   6
  -3  -1  -7 1136.86 227.685   2
  -3  -1  -7 1313.47 282.551   1
   3   1   7 1014.83 184.829   6
  -3  -1  -8 1694.78 318.934   1
  -3  -1  -8 1665.21 282.143   2
   3   1   8 1434.06 251.113   6
  -3  -1  -8 1367.26 251.531   3
  -3  -1  -9 1478.92 309.064   1
  -3  -1  -9 1384.13 279.346   2
  -3  -1  -9 1404.19 275.240   3
   3   1   9 1641.31 297.518   6
  -3  -1 -10 3305.21 477.962   1
  -3  -1 -10 3201.81 447.015   3
   3   1  10 3999.02 478.314   6
  -3  -1 -11 3568.45 512.743   1
  -3  -1 -11 3711.98 481.692   3
   3   1  11 4298.81 546.826   6
   3   1  12 1142.09 300.853   6
  -3  -1 -12 613.221 246.599   1
  -3  -1 -12 859.721 247.395   3
  -3  -1 -13-21.7581 63.3246   1
  -3  -1 -13-43.6512 95.1611   3
  -3  -1 -14 411.971 200.701   1
  -3  -1 -14 535.735 222.400   3
  -3  -1 -15 1024.23 323.907   1
  -3  -1 -15 986.197 307.327   3
  -3  -1 -16 1607.94 402.552   3
  -3  -1 -16 1560.81 397.560   1
  -3  -1 -17 1540.23 433.212   1
  -3  -1 -17 1794.14 441.768   3
  -3  -1 -18 1440.56 389.757   3
  -3  -1 -18 1496.26 428.607   1
  -3  -1 -19 464.860 222.925   3
  -3  -1 -19 821.290 352.672   1
  -3  -1 -20 592.136 297.488   1
  -3  -1 -20 646.540 303.298   3
   3   1  20 580.657 136.563  15
  -3  -1 -21 493.462 116.896  27
   3   1  21 536.437 131.107  15
  -3  -1 -22 141.508 67.5654  27
   3   1  22 113.289 58.9192  15
  -3  -1 -23 135.644 78.7747  27
   3   1  23 48.5618 56.0203  15
  -3  -1 -24 117.784 74.3449  27
   3   1  24 72.8107 62.0565  15
  -3  -1 -25 70.4169 51.2837  27
   3   1  25-6.45680 38.3535  15
  -3  -1 -26 178.827 73.8162  27
   3   1  26 325.550 109.561  15
  -3  -1 -27 391.640 108.685  27
   3   1  27 499.487 132.351  15
  -3  -1 -28 793.564 147.394  27
   3   1  28 709.466 146.565  15
  -3  -1 -29 1040.88 161.333  27
   3   1  29 960.015 161.984  15
  -3  -1 -30 705.843 129.022  27
   3   1  30 680.806 130.562  15
  -3  -1 -31 647.424 113.952  27
   3   1  31 574.335 107.583  15
  -3  -1 -32 491.851 90.9354  27
   3   1  32 452.360 89.9839  15
   3   2 -30 19.8038 23.3894  27
   3   2 -30 21.0899 28.8352  13
   3   2 -29-23.3418 22.6534  27
   3   2 -29-50.7123 39.6873  13
   3   2 -28-14.4580 36.5914  27
   3   2 -28-61.1728 54.2038  13
   3   2 -27 56.5985 43.9551  27
   3   2 -27 116.031 53.5502  13
   3   2 -26-41.7694 41.2079  27
   3   2 -26-219.229 75.2132  13
   3   2 -25 12.9357 30.6723  27
   3   2 -25-6.86912 34.2885  13
   3   2 -24-30.4043 49.5042  27
   3   2 -24-82.3388 54.2136  13
   3   2 -23 4.28740 41.5114  27
   3   2 -23-26.5391 72.2376  13
   3   2 -22 41.2367 35.2666  27
   3   2 -22-31.9346 41.0749  13
   3   2 -21-57.5522 66.9410  13
   3   2 -20-13.4459 34.9728  13
   3   2 -19 6.94422 36.9159  13
   3   2 -18-1.60189 39.3732  13
   3   2 -17 42.6859 37.5312  13
   3   2 -17 117.630 167.871   8
  -3  -2  17 139.638 141.381   2
   3   2 -16 261.177 251.444   8
  -3  -2  16 155.016 199.451   2
   3   2 -15 47.1216 124.860   8
   3   2 -14-78.2485 153.576   3
   3   2 -14 305.533 219.933   8
   3   2 -13 39.6203 86.0120   3
   3   2 -13-45.6244 109.250   8
   3   2 -12 109.307 178.575   8
  -3  -2  10 111.127 68.2143   6
   3   2 -10 78.9606 127.470   8
   3   2  -9 354.712 191.097   8
  -3  -2   9 386.985 194.823   6
  -3  -2   8 99.5698 125.825   6
   3   2  -8 124.318 118.176   8
  -3  -2   7 252.656 160.898   6
   3   2  -7 299.408 158.590   8
  -3  -2   6 398.821 171.999   6
   3   2  -6 421.631 172.591   8
   3   2  -5 285.532 136.172   8
  -3  -2   5 249.222 158.197   6
   3   2  -4 679.805 181.440   8
  -3  -2   4 516.617 163.124   2
  -3  -2   4 478.618 149.798   6
  -3  -2   3 2265.27 322.147   2
  -3  -2   3 2586.34 331.203  10
   3   2  -3 2643.97 330.678   8
  -3  -2   3 2122.40 311.367   6
  -3  -2   2 38244.7 1288.06   2
  -3  -2   2 38704.1 1195.26  10
   3   2  -2 37109.8 1135.40   8
  -3  -2   2 35920.4 1079.67   6
  -3  -2   1 30212.7 1127.24   2
  -3  -2   1 31303.7 1056.45  10
   3   2  -1 28778.9 922.422   8
  -3  -2   1 30673.9 863.639   6
  -3  -2   0 21250.7 920.835   2
   3   2   0 20403.7 750.273   8
  -3  -2  -1 178746. 2332.74   9
   3   2   1 183457. 2180.17   8
  -3  -2  -2 244074. 2877.68   2
   3   2   2 238320. 2435.60   8
  -3  -2  -3 143836. 2159.88   2
  -3  -2  -3 140659. 2473.49   9
   3   2   3 141477. 1845.58   8
  -3  -2  -4 63513.9 1789.83   9
  -3  -2  -4 58939.3 1358.43   2
  -3  -2  -5 4293.31 501.889   9
  -3  -2  -5 3546.05 340.991   2
  -3  -2  -6 4981.94 402.857   2
  -3  -2  -7 29698.0 1224.17   1
  -3  -2  -7 29235.0 986.453   2
  -3  -2  -8 22491.2 1071.33   1
  -3  -2  -8 22186.0 879.104   2
  -3  -2  -9 9914.31 744.602   1
  -3  -2  -9 10079.3 620.583   2
  -3  -2  -9 10374.9 746.659   3
  -3  -2 -10 1809.34 352.012   1
  -3  -2 -10 2087.62 373.185   3
  -3  -2 -11 2087.87 374.829   1
  -3  -2 -11 2378.33 396.675   3
  -3  -2 -12 2316.77 411.094   1
  -3  -2 -12 2614.19 435.558   3
  -3  -2 -13 8017.91 790.967   3
  -3  -2 -13 7464.53 755.814   1
  -3  -2 -14 1668.82 383.370   1
  -3  -2 -14 1637.16 372.937   3
  -3  -2 -15 466.076 209.916   1
  -3  -2 -15 579.928 242.220   3
  -3  -2 -16 162.243 155.721   1
  -3  -2 -16 185.649 118.755   3
  -3  -2 -17 95.9232 118.624   3
  -3  -2 -17 0.47513 62.9700   1
  -3  -2 -18 89.6171 130.383   3
  -3  -2 -18 164.062 181.865   1
  -3  -2 -19-16.1022 94.8619   3
  -3  -2 -19-87.1939 116.862   1
  -3  -2 -20-85.4429 130.859   3
  -3  -2 -20 49.2545 113.671   1
   3   2  21 8.85808 66.5947  15
  -3  -2 -22 10.8270 26.6885  27
   3   2  22 17.5211 41.3820  15
  -3  -2 -23-26.9158 36.2379  27
   3   2  23-62.0196 79.3617  15
  -3  -2 -24 349.085 100.761  27
   3   2  24 315.057 91.7804  15
  -3  -2 -25 91.1058 57.7744  27
   3   2  25 57.6034 72.3350  15
  -3  -2 -26 13.2150 40.3528  27
   3   2  26 50.5228 45.9519  15
  -3  -2 -27 15.7737 34.8318  27
   3   2  27 10.9494 53.4821  15
  -3  -2 -28 66.2183 61.2362  27
   3   2  28 9.16238 62.1801  15
  -3  -2 -29-65.4335 50.6097  27
   3   2  29 17.2588 36.4139  15
  -3  -2 -30-78.4236 49.8112  27
   3   2  30 42.8345 52.7394  15
  -3  -2 -31-19.3460 30.9929  27
   3   2  31 39.5749 38.3516  15
   3   2  32-104.582 53.4031  15
   3   2  33 53.9941 47.8001  15
   3   3 -29 194.843 51.5145  27
   3   3 -29 350.506 74.1567  13
   3   3 -28 56.4852 31.8867  27
   3   3 -28 141.626 58.5347  13
   3   3 -27-56.3026 43.1549  27
   3   3 -27-10.7075 40.2454  13
   3   3 -26 77.6443 42.2730  27
   3   3 -26-55.7944 69.2877  13
   3   3 -25-60.2302 56.6638  27
   3   3 -25-106.431 82.8248  13
   3   3 -24 6.78901 52.9768  27
   3   3 -24 2.59854 47.2748  13
   3   3 -23 58.8669 58.1214  27
   3   3 -23-18.8187 46.9670  13
   3   3 -22 366.901 94.2192  27
   3   3 -22 1.27813 37.7438  13
   3   3 -21 30.9050 40.6570  27
   3   3 -21 42.8188 45.3878  13
   3   3 -20-49.6006 56.1744  27
   3   3 -20 6.90601 34.3579  13
   3   3 -19 1.14689 33.5561  27
   3   3 -19 17.1404 44.2756  13
   3   3 -18 185.786 79.6532  27
   3   3 -18 317.337 84.6223  17
   3   3 -18 164.432 68.8160  13
   3   3 -17 470.613 105.238  17
   3   3 -17 472.285 108.739  13
   3   3 -16 491.384 111.737  13
   3   3 -16 631.257 333.447   8
   3   3 -15 172.604 144.415   8
  -3  -3  14-51.4731 139.894   6
   3   3 -14 168.430 174.586   8
  -3  -3  13 27.7421 87.6335   6
   3   3 -13 228.446 179.534   8
  -3  -3  12 1413.73 412.666   6
   3   3 -12 913.654 345.819   8
   3   3 -11 550.132 273.819   8
  -3  -3  11 383.126 231.717   6
   3   3 -10 289.811 207.456   8
  -3  -3  10 276.105 171.480   6
   3   3  -9 1665.12 389.512   8
  -3  -3   9 1411.09 373.064   6
   3   3  -8 1752.39 382.003   8
  -3  -3   8 1542.88 368.315   6
   3   3  -7 1793.63 376.054   8
  -3  -3   7 1326.89 321.708   6
   3   3  -6 611.469 211.118   8
  -3  -3   6 524.648 192.253   6
   3   3  -5 508.008 116.257   5
   3   3  -5 602.316 202.243   8
  -3  -3   5 437.696 188.909   6
   3   3  -4 2459.76 260.645   5
   3   3  -4 2546.04 376.319   8
  -3  -3   4 1766.79 333.163   6
   3   3  -3 559.268 135.122   5
  -3  -3   3 540.739 193.449  10
   3   3  -3 709.795 192.076   8
  -3  -3   3 498.501 173.924   6
   3   3  -2 2098.57 263.615   5
  -3  -3   2 1805.62 299.943  10
   3   3  -2 1437.98 262.626   8
  -3  -3   2 1715.67 276.247   6
   3   3  -1 3585.37 348.693   5
  -3  -3   1 3219.36 413.900   2
  -3  -3   1 3018.56 408.805  11
  -3  -3   1 3250.47 387.395  10
   3   3  -1 3146.96 348.881   8
  -3  -3   1 3270.74 344.351   6
  -3  -3   0 1363.92 258.419  11
   3   3   0 1119.49 221.600   8
  -3  -3   0 1290.38 256.471   2
  -3  -3   0 1515.90 211.150   6
  -3  -3  -1 5014.37 473.999   2
  -3  -3  -1 4524.31 471.714  11
   3   3   1 4528.71 418.477   8
  -3  -3  -1 5120.54 344.384   6
  -3  -3  -2 13083.5 710.911   2
  -3  -3  -2 13889.8 797.737  11
  -3  -3  -2 12493.6 619.040   9
   3   3   2 11947.6 669.099   8
  -3  -3  -2 14603.2 500.747   6
  -3  -3  -3 41557.8 1196.66   2
  -3  -3  -3 39895.7 1172.62   9
   3   3   3 39205.5 1215.61   8
  -3  -3  -4 51278.0 1293.78   2
  -3  -3  -4 50515.7 1378.77   9
  -3  -3  -4 49587.1 718.208   6
  -3  -3  -5 32877.1 1172.15   9
  -3  -3  -5 34025.2 1002.76   2
  -3  -3  -6 36812.8 1310.33   9
  -3  -3  -6 35270.4 1000.27   2
  -3  -3  -7 43948.0 1424.35   1
  -3  -3  -7 40213.7 1479.14   9
  -3  -3  -7 41873.6 1068.76   2
  -3  -3  -8 42509.3 1437.81   1
  -3  -3  -8 41867.5 1588.45   9
  -3  -3  -8 42746.9 1067.73   2
  -3  -3  -9 33044.1 1320.99   1
  -3  -3  -9 34334.9 1561.94   9
  -3  -3  -9 34326.8 1428.02   3
  -3  -3 -10 10825.8 966.497   9
  -3  -3 -10 10360.0 798.644   1
  -3  -3 -10 11510.0 853.500   3
  -3  -3 -11 549.611 221.080   3
   3   3  11 436.828 186.650   7
  -3  -3 -11 480.890 190.585   1
  -3  -3 -11 570.852 273.508   9
  -3  -3 -12 232.147 208.352   9
  -3  -3 -12 112.184 63.6840   1
   3   3  12 282.479 164.907   7
  -3  -3 -12 145.126 152.968   3
  -3  -3 -13 108.077 90.1868   1
   3   3  13 162.171 118.597   7
  -3  -3 -13 117.627 83.7191   3
  -3  -3 -14 140.318 118.139   1
   3   3  14 167.902 165.810   7
  -3  -3 -14-1.37919 82.9238   3
   3   3  15 119.097 120.432   7
  -3  -3 -15 107.331 107.683   1
  -3  -3 -15-58.1923 136.989   3
   3   3  16 20.5037 78.5637   7
  -3  -3 -16-82.0248 92.1990   1
  -3  -3 -16 17.1505 78.5250   3
   3   3  17 8.73886 103.237   7
  -3  -3 -17-51.0080 154.732   1
  -3  -3 -17 20.5047 85.1751   3
  -3  -3 -18 32.4209 100.738   3
  -3  -3 -18 54.7512 140.971   1
  -3  -3 -19 129.849 167.923   3
  -3  -3 -19-148.244 188.518   1
  -3  -3 -20 164.464 161.590   3
  -3  -3 -20-148.593 195.294   1
   3   3  20-53.9125 64.5478  15
   3   3  21 37.4245 47.3726  15
   3   3  22 436.302 127.018  15
   3   3  23 467.712 128.261  15
   3   3  24 161.403 45.6539  15
   3   3  25 415.888 125.714  15
   3   3  26 253.484 91.0200  15
   3   3  27 184.561 87.0069  15
   3   3  28 244.614 101.751  15
   3   3  29 120.014 72.4097  15
   3   3  30 115.015 68.6590  15
   3   3  31 41.7687 40.9869  15
   3   3  32-102.486 58.3032  15
   3   3  33 34.0545 39.5415  15
   3   4 -28 41.1684 30.4939  18
   3   4 -27 56.9630 48.6275  13
   3   4 -26 74.0359 37.1657  27
   3   4 -26 268.099 77.2223  13
   3   4 -25 82.2529 48.2012  16
   3   4 -25 83.1414 47.8416  27
   3   4 -25 107.376 62.6642  13
   3   4 -24 245.598 81.6369  27
   3   4 -24 315.003 88.6686  13
   3   4 -23-0.38194 32.4557  27
   3   4 -23-20.7688 44.8021  13
   3   4 -22 169.783 76.2779  27
   3   4 -22 186.399 79.9376  13
   3   4 -21-39.7673 45.9498  27
   3   4 -21-86.5575 65.1469  13
   3   4 -20-34.8141 68.9574  27
   3   4 -20-13.7169 47.8584  13
   3   4 -19 39.6885 57.6984  13
   3   4 -18-28.1006 44.8683  17
   3   4 -18-45.0492 49.5173  13
   3   4 -17 29.4610 39.7841  17
   3   4 -17 46.0793 50.8131  13
   3   4 -16 90.5395 53.0701  17
   3   4 -16-23.9417 64.9933  13
   3   4 -15 87.5648 52.4188  13
  -3  -4  15 166.920 164.217   6
   3   4 -14-2.77674 80.0690   8
  -3  -4  14 34.2125 81.6116   6
   3   4 -13 58.9311 74.8069   8
  -3  -4  13 19.3897 83.3303   6
   3   4 -12 406.361 226.303   8
  -3  -4  12 751.214 317.677   6
   3   4 -11-0.25379 137.811   8
  -3  -4  11 26.0348 136.163   6
   3   4 -10 2622.09 522.661   8
  -3  -4  10 2374.34 512.508   6
   3   4  -9 2660.10 514.334   8
  -3  -4   9 1701.90 437.914   6
   3   4  -8-2.85710 89.0378   8
  -3  -4   8 56.7364 121.130   6
  -3  -4   7 104.929 73.6218   6
   3   4  -7-2.90446 106.833   8
   3   4  -6 49.2288 125.647   8
  -3  -4   6 64.8972 94.5273   6
   3   4  -5 577.689 154.162   5
   3   4  -5 626.517 218.674   8
  -3  -4   5 522.662 197.822   6
   3   4  -4 276.588 126.609   5
   3   4  -4 84.6006 100.171   8
  -3  -4   4 50.3735 87.9930   6
   3   4  -3 1150.72 217.673   5
  -3  -4   3 1105.81 286.799  10
   3   4  -3 1014.13 246.440   8
  -3  -4   3 863.438 220.458   6
  -3  -4   2 343.529 143.654   6
   3   4  -2 577.161 160.424   5
  -3  -4   2 215.463 118.042  10
   3   4  -2 239.269 88.9511   8
   3   4  -1 8.42596 46.5954   5
  -3  -4   1 171.968 163.148  11
  -3  -4   1-36.8415 97.4424  10
   3   4  -1 65.7958 82.6165   8
   3   4  -1 96.7102 150.669   4
  -3  -4   1-17.4914 76.9763   6
   3   4   0 116.919 82.3963   5
  -3  -4   0 55.9530 74.3468  11
  -3  -4   0 100.656 82.5304  10
   3   4   0 142.709 90.3702   8
  -3  -4   0 117.314 79.0243   6
   3   4   0 273.422 171.959   4
   3   4   1 2920.63 363.645   5
  -3  -4  -1 2820.96 374.277   2
  -3  -4  -1 2861.48 380.274  11
   3   4   1 2632.81 460.262   4
   3   4   1 2710.85 353.584   8
  -3  -4  -1 2993.14 334.705   6
   3   4   2 12250.5 950.230   4
  -3  -4  -2 13225.6 754.447   2
  -3  -4  -2 13167.7 801.031  11
   3   4   2 12722.4 768.566   8
  -3  -4  -2 13270.5 645.387   6
   3   4   3 633.802 181.276   8
  -3  -4  -3 781.576 181.979   2
   3   4   3 826.456 281.445   4
  -3  -4  -3 492.831 106.853   6
  -3  -4  -4 1087.63 162.960   6
  -3  -4  -4 1224.24 212.293   2
   3   4   4 1398.74 326.744   4
  -3  -4  -5-36.4796 62.0655   1
  -3  -4  -5 50.4019 74.1727   2
  -3  -4  -5 143.353 80.2733   6
   3   4   5-16.0297 90.5679   4
  -3  -4  -6 6359.07 501.405   1
   3   4   6 7028.90 726.977   4
  -3  -4  -7 7053.08 554.361   1
  -3  -4  -7 6618.29 588.139   9
  -3  -4  -8 6557.42 607.424   9
  -3  -4  -8 7369.97 588.956   1
  -3  -4  -9 1354.19 304.808   3
  -3  -4  -9 1295.26 293.395   9
  -3  -4  -9 1317.52 255.789   1
  -3  -4 -10 527.135 195.765   9
  -3  -4 -10 560.138 188.253   1
  -3  -4 -10 439.453 195.660   3
  -3  -4 -11 3689.07 546.412   9
  -3  -4 -11 3309.36 451.995   1
   3   4  11 3618.81 535.945   7
  -3  -4 -11 3619.12 525.123   3
  -3  -4 -12 8841.68 906.885   9
  -3  -4 -12 9168.26 784.739   1
   3   4  12 10365.8 939.331   7
  -3  -4 -12 10497.0 916.738   3
  -3  -4 -13 18157.3 1354.90   9
  -3  -4 -13 16566.0 1107.35   1
   3   4  13 18466.6 1284.50   7
  -3  -4 -13 18725.5 1279.15   3
  -3  -4 -14 19952.5 1371.16   3
  -3  -4 -14 16844.5 1392.56   9
  -3  -4 -14 18780.0 1234.65   1
   3   4  14 18890.3 1344.13   7
  -3  -4 -15 388.936 298.322   9
  -3  -4 -15 134.025 129.284   1
   3   4  15 36.4338 111.026   7
  -3  -4 -15 46.6929 67.7079   3
  -3  -4 -16 6142.89 826.119   3
  -3  -4 -16 5434.05 709.920   1
   3   4  16 5050.38 734.385   7
   3   4  17 5024.52 747.427   7
  -3  -4 -17 3919.39 628.410   1
  -3  -4 -17 4520.54 728.558   3
  -3  -4 -18 226.496 163.669   3
  -3  -4 -18 37.2180 82.4332   1
   3   4  18-57.5325 95.3989   7
  -3  -4 -19 261.196 184.455   3
  -3  -4 -19 33.5248 95.3065   1
   3   4  19-68.5836 108.475   7
  -3  -4 -20 112.339 145.290   1
   3   4  20-71.7918 79.1068  15
   3   4  21-105.512 95.6748  15
   3   4  22-182.070 109.065  15
   3   4  23-14.5039 63.4537  15
   3   4  24-106.423 80.9164  15
   3   4  25-45.6369 63.8724  15
   3   4  26-24.7501 48.2759  15
   3   4  27-14.8823 54.3456  15
   3   4  28-21.2593 70.6415  15
   3   4  29-32.5981 71.3138  15
   3   4  30 18.4579 42.1135  15
   3   4  31 73.6848 58.5082  15
   3   4  32 79.0275 46.6557  15
   3   4  33-12.0593 31.4659  15
   3   5 -27 378.214 63.7454  18
   3   5 -26 261.105 57.8771  18
   3   5 -26 235.775 63.0120  16
   3   5 -25 90.1338 45.9400  18
   3   5 -25 95.3784 53.2021  16
   3   5 -25 75.0920 44.6908  13
   3   5 -24 63.6882 44.4720  16
   3   5 -24 6.62290 52.5211  13
   3   5 -23 243.690 91.4597  16
   3   5 -23 134.546 74.6183  13
   3   5 -22 432.447 116.288  13
   3   5 -21 1937.55 229.000  13
   3   5 -20 6293.97 415.537  13
   3   5 -19 7145.66 455.198  13
   3   5 -18 6060.26 381.286  17
   3   5 -18 6471.90 436.349  13
   3   5 -17 3211.00 281.144  17
   3   5 -17 2998.11 305.205  13
   3   5 -16 1885.16 217.681  17
   3   5 -16 2131.16 249.087  13
   3   5 -15 1050.16 161.100  17
   3   5 -15 1134.90 186.988  13
   3   5 -14 238.631 76.3887  17
   3   5 -14 139.016 75.9172  13
   3   5 -13 49.9924 48.4971  17
   3   5 -13-7.83472 35.3754  13
   3   5 -12 98.1943 167.781   8
  -3  -5  12 33.1904 115.684   6
   3   5 -11 573.465 296.947   8
  -3  -5  11 557.532 315.507   6
   3   5 -10 1308.12 392.997   8
  -3  -5  10 1147.42 404.267   6
   3   5  -9 2616.30 536.070   8
  -3  -5   9 1850.03 475.749   6
   3   5  -8 10970.8 1048.13   8
  -3  -5   8 6833.19 885.517   6
   3   5  -7 10917.6 1009.39   8
  -3  -5   7 7896.45 919.768   6
   3   5  -6 143.059 155.145   8
  -3  -5   6 48.2244 91.2449   6
   3   5  -5 17730.5 1050.00   5
   3   5  -5 17650.0 1160.05   8
  -3  -5   5 14294.1 1104.35   6
   3   5  -4 46887.5 1679.09   5
   3   5  -4 45526.7 2022.29   4
   3   5  -4 44199.5 1762.14   8
   3   5  -3 62818.7 1921.44   5
   3   5  -3 58739.9 2299.39   4
   3   5  -3 58282.2 1961.71   8
  -3  -5   3 54263.2 1960.78   6
   3   5  -2 43407.2 1599.82   5
  -3  -5   2 40375.9 1683.83  10
   3   5  -2 40583.7 1895.86   4
   3   5  -2 39703.0 1578.63   8
  -3  -5   2 39304.3 1584.99   6
   3   5  -1 14047.1 910.969   5
  -3  -5   1 12869.5 923.006  10
   3   5  -1 13382.2 1090.67   4
   3   5  -1 12485.5 869.293   8
  -3  -5   1 13331.3 879.123   6
   3   5   0 3691.19 475.843   5
  -3  -5   0 3335.04 453.273  11
  -3  -5   0 2656.25 412.290  10
   3   5   0 3336.84 550.289   4
   3   5   0 3011.31 428.223   8
  -3  -5   0 3614.03 443.698   6
   3   5   1 1070.82 258.671   5
  -3  -5  -1 901.557 233.550  11
  -3  -5  -1 853.572 215.935  10
   3   5   1 893.651 230.892   8
  -3  -5  -1 734.697 223.416   2
   3   5   1 980.021 313.635   4
  -3  -5  -1 967.314 227.334   6
   3   5   2 371.004 159.634   5
  -3  -5  -2 203.316 88.6028  11
  -3  -5  -2 150.235 70.5878  10
   3   5   2 352.281 162.550   8
  -3  -5  -2 174.027 98.0355   2
   3   5   2 225.391 193.285   4
  -3  -5  -2 319.872 124.258   6
   3   5   3 2535.03 415.927   5
  -3  -5  -3 2255.87 369.216  11
   3   5   3 2526.56 485.899   4
  -3  -5  -3 2271.74 313.502   6
   3   5   4 18161.3 1250.96   4
   3   5   5 26615.8 1534.94   4
   3   5   6 12693.4 1066.91   4
   3   5   7 497.325 227.016   4
   3   5   8 1488.55 372.317   4
  -3  -5  -8 1204.22 298.581   3
  -3  -5  -9 4878.51 588.404   9
   3   5   9 5552.43 721.918   4
  -3  -5  -9 5175.61 604.898   3
  -3  -5 -10 3632.54 529.228   9
   3   5  10 4130.99 639.306   4
  -3  -5 -10 3985.24 544.779   3
  -3  -5 -11 3020.69 496.588   3
  -3  -5 -11 2701.12 477.890   9
  -3  -5 -12 4534.21 637.932   3
  -3  -5 -12 3782.27 580.724   9
  -3  -5 -13 8623.57 899.519   3
  -3  -5 -13 7761.96 873.542   9
   3   5  13 7689.67 920.139   7
  -3  -5 -14 12432.0 1166.20   9
   3   5  14 12934.6 1209.84   7
  -3  -5 -14 12045.3 1111.40   3
  -3  -5 -15 11880.8 1265.37   9
   3   5  15 11896.5 1190.27   7
  -3  -5 -15 11651.0 1135.19   3
  -3  -5 -16 9861.52 1177.91   9
   3   5  16 8929.16 1057.65   7
  -3  -5 -16 8478.07 1003.45   3
  -3  -5 -17 5770.25 945.549   9
   3   5  17 4067.86 736.754   7
  -3  -5 -17 5334.16 828.188   3
  -3  -5 -18 1635.35 478.421   3
   3   5  18 683.539 338.521   7
   3   5  19 265.964 113.269  22
   3   5  19 61.5384 53.4551  19
   3   5  19 26.6261 90.2450   7
   3   5  19 32.5545 57.3959  15
   3   5  20 139.936 77.8667  19
   3   5  20 74.6029 72.0439  15
   3   5  21 29.4561 41.9291  19
   3   5  21 244.681 103.156  15
   3   5  22-74.6447 53.4146  19
   3   5  22 58.4398 62.3366  15
   3   5  23 42.4198 57.2307  19
   3   5  23 70.7505 78.6058  15
   3   5  24-5.71790 50.3017  15
   3   5  25 28.8760 60.8120  15
   3   5  26 59.5601 61.7407  15
   3   5  27-88.4143 82.4592  15
   3   5  28 128.911 83.5857  15
   3   5  29 10.5762 53.2481  15
   3   5  30 89.3405 57.5348  15
   3   5  31 200.851 78.1241  15
   3   5  32 256.929 75.1835  15
   3   5  33 115.268 52.1432  15
   3   6 -26-58.3680 32.1913  18
   3   6 -25 77.9966 30.9025  18
   3   6 -25 49.9725 37.9458  16
   3   6 -24 78.1953 51.4592  16
   3   6 -24 44.6773 39.2239  18
   3   6 -23 56.8217 57.9008  18
   3   6 -23-29.0130 39.3720  16
   3   6 -22 7.70153 41.2534  16
   3   6 -22 106.895 72.2502  18
   3   6 -21 1965.29 225.158  18
   3   6 -21 1652.14 220.335  16
   3   6 -21 1842.42 217.313  13
   3   6 -20 1552.87 223.261  16
   3   6 -20 1772.64 228.705  18
   3   6 -20 1469.39 209.588  13
   3   6 -19 106.886 82.8850  13
   3   6 -18-28.2540 51.0920  13
   3   6 -17 308.967 95.3153  13
   3   6 -16 495.683 128.773  13
   3   6 -15 1207.01 195.413  13
   3   6 -14 892.255 176.523  13
   3   6 -13 212.256 96.9546  13
   3   6 -12 81.5526 64.1984  13
   3   6 -11-79.9097 72.7162  25
   3   6 -11-78.3110 73.0256  17
   3   6 -11-44.1067 66.0112  13
   3   6 -10 9.10586 39.5815  18
   3   6 -10-31.0547 47.9367  17
   3   6  -9 2495.98 538.527   8
  -3  -6   9 1782.11 494.767   6
   3   6  -8 2070.13 472.788   8
  -3  -6   8 1719.44 483.298   6
   3   6  -7 1565.56 396.058   8
  -3  -6   7 1151.73 393.748   6
   3   6  -6 2144.51 464.996   8
  -3  -6   6 1820.40 451.415   6
   3   6  -5 1209.29 328.405   5
   3   6  -5 1099.70 324.049   8
  -3  -6   5 1009.20 318.501   6
   3   6  -5 996.811 373.733   4
   3   6  -4 1924.68 397.573   5
   3   6  -4 1797.27 397.565   8
   3   6  -4 1628.18 436.187   4
  -3  -6   4 1890.34 429.222   6
   3   6  -3 152.093 146.340   5
   3   6  -3 147.844 118.826   8
   3   6  -3 39.4051 174.111   4
  -3  -6   3 105.720 84.4973   6
   3   6  -2-15.2259 122.677   5
   3   6  -2 54.9855 108.218   8
   3   6  -2-103.250 165.491   4
  -3  -6   2 58.9427 62.0409   6
   3   6  -1 414.410 179.691   5
  -3  -6   1 362.462 178.563  10
   3   6  -1 462.052 180.313   8
   3   6  -1 173.958 80.5055   4
  -3  -6   1 660.109 237.634   6
  -3  -6   0 110.179 83.3906   6
   3   6   0 4.02885 82.1047   5
  -3  -6   0-147.007 167.583  11
  -3  -6   0 258.200 158.070  10
   3   6   0-63.3146 128.212   8
   3   6   0 32.6921 102.004   4
   3   6   1 776.518 251.585   5
  -3  -6  -1 534.643 179.004  11
  -3  -6  -1 798.637 236.575  10
   3   6   1 570.193 207.004   8
   3   6   1 706.938 278.524   4
   3   6   2 65.6979 66.7583   5
  -3  -6  -2 74.9782 102.194  11
  -3  -6  -2 31.7909 84.6141  10
   3   6   2-159.551 159.179   4
   3   6   3 358.911 171.095   5
  -3  -6  -3 403.229 183.751  11
  -3  -6  -3 45.8634 121.515  10
   3   6   3 132.071 144.120   4
  -3  -6  -4 310.328 176.604  11
  -3  -6  -4 53.2420 91.6237  10
   3   6   4 430.100 186.768   4
  -3  -6  -5-48.0925 115.838  10
   3   6   5-2.72925 97.4152   4
   3   6   6 89.1074 158.091   4
  -3  -6  -6 113.300 110.703   3
   3   6   7 53.4493 94.2073   4
  -3  -6  -7-43.3483 90.9085   3
   3   6   8 167.066 157.435   4
  -3  -6  -8 157.711 118.886   3
   3   6   9 129.334 167.592   4
  -3  -6  -9 181.730 118.159   3
  -3  -6 -10-76.0607 136.542   9
   3   6  10-27.6972 145.911   4
  -3  -6 -10 158.843 168.948   3
  -3  -6 -11-23.8513 112.567   9
   3   6  11 15.1227 125.371   4
  -3  -6 -11 130.580 130.289   3
  -3  -6 -12-107.209 134.108   9
  -3  -6 -12-66.1667 96.7020   3
  -3  -6 -13 4.54207 144.562   9
  -3  -6 -13 80.2432 132.855   3
  -3  -6 -14-131.809 166.734   9
  -3  -6 -14 80.1072 125.955   3
  -3  -6 -15-15.3245 91.6311   9
  -3  -6 -15-44.6402 104.194   3
  -3  -6 -16 217.796 195.153   3
   3   6  17 1270.88 187.778  22
   3   6  17 1569.73 175.773  24
   3   6  17 1905.93 229.235  19
  -3  -6 -17 1238.54 391.531   3
   3   6  18 219.961 78.3860  19
   3   6  18 214.358 53.4387  22
   3   6  18 232.699 76.9742  24
   3   6  19 2451.41 268.079  22
   3   6  19 2922.72 288.743  19
   3   6  19 2841.55 302.032  15
   3   6  20 1030.46 196.214  22
   3   6  20 666.708 130.375  19
   3   6  20 960.923 181.067  15
   3   6  21-10.3937 64.2628  19
   3   6  21 98.5212 59.8370  15
   3   6  22 7.18605 64.5329  19
   3   6  22 74.0759 84.0330  15
   3   6  23 320.583 91.7814  19
   3   6  23 406.439 128.109  15
   3   6  24 29.0149 39.0546  19
   3   6  24 224.107 102.491  15
   3   6  25 63.8333 51.5951  19
   3   6  25 151.588 85.9374  15
   3   6  26 48.5734 44.0070  19
   3   6  26 121.272 81.1965  15
   3   6  27-78.5156 58.0727  15
   3   6  28 46.9212 47.7859  15
   3   6  29 30.5837 40.7260  15
   3   6  30-8.25947 44.6085  15
   3   6  31 1.50379 39.3582  15
   3   6  32-41.5148 36.8583  15
   3   7 -24 181.480 44.8991  18
   3   7 -23 281.022 61.5964  18
   3   7 -23 198.421 58.2681  16
   3   7 -22 177.123 68.1708  16
   3   7 -22 178.380 59.2386  18
   3   7 -21-8.37376 32.7251  16
   3   7 -21-103.895 49.2572  18
   3   7 -20 67.1052 50.9998  16
   3   7 -20 202.517 73.3768  18
   3   7 -19 411.064 115.595  16
   3   7 -19 327.828 95.4631  18
   3   7 -18 648.617 150.173  16
   3   7 -18 681.154 150.747  18
   3   7 -17 461.282 142.309  16
   3   7 -17 407.770 122.291  18
   3   7 -16 1386.72 206.511  18
   3   7 -16 1230.39 223.608  16
   3   7 -15 1682.40 234.828  18
   3   7 -15 2134.06 294.479  16
   3   7 -14 3131.22 347.172  16
   3   7 -14 2520.50 291.968  13
   3   7 -13 2463.60 289.794  18
   3   7 -13 2912.81 316.211  13
   3   7 -12 2547.95 286.719  18
   3   7 -12 2443.63 285.516  13
   3   7 -11 3274.39 313.433  18
   3   7 -11 3599.78 326.722  25
   3   7 -11 2663.54 291.152  13
   3   7 -10 2648.46 273.408  18
   3   7 -10 2405.04 266.800  25
   3   7 -10 2157.27 257.178  13
   3   7  -9 575.317 139.454  25
   3   7  -9 628.313 132.080  18
   3   7  -8 244.888 86.4499  25
   3   7  -8 339.128 88.8896  18
   3   7  -7 1040.61 176.976  25
   3   7  -7 1111.86 161.128  18
   3   7  -6 5474.49 346.034  18
   3   7  -6 5029.88 768.700   8
   3   7  -5 15399.1 1453.15   4
   3   7  -5 15277.0 1281.84   8
   3   7  -4 19578.2 1440.48   5
   3   7  -4 17941.6 1574.56   4
   3   7  -4 19860.8 1430.30   8
   3   7  -3 10452.6 1051.78   5
   3   7  -3 9590.43 1140.11   4
   3   7  -3 9416.00 966.755   8
   3   7  -2 2106.56 474.564   5
   3   7  -2 2243.80 465.041   8
   3   7  -2 2012.05 534.825   4
   3   7  -1 416.154 225.375   5
   3   7  -1 259.691 152.670   8
   3   7  -1 354.671 164.654   4
   3   7   0 112.615 88.5170   5
   3   7   0 90.3577 232.143   4
   3   7   1 228.246 179.070   5
  -3  -7  -1 534.330 270.325  10
   3   7   1 103.655 201.792   4
   3   7   2 70.8622 111.742   5
  -3  -7  -2-2.81183 115.084  10
   3   7   2 263.659 240.073   4
   3   7   3 1473.18 410.880   5
  -3  -7  -3 1364.29 329.061  10
   3   7   3 1516.75 487.806   4
  -3  -7  -4 6001.43 689.977  10
   3   7   4 5085.91 870.992   4
  -3  -7  -5 9576.02 854.140  11
  -3  -7  -5 10813.2 911.917  10
   3   7   5 9566.73 1181.49   4
  -3  -7  -6 8829.01 833.590  11
  -3  -7  -6 10540.8 909.868  10
   3   7   6 9060.97 1157.38   4
  -3  -7  -7 6748.34 729.329  10
   3   7   7 5056.61 873.323   4
  -3  -7  -8 7015.48 764.057  10
   3   7   8 5879.24 938.440   4
   3   7   9 8881.68 1154.20   4
   3   7  10 9303.49 1184.62   4
  -3  -7 -11 8834.92 995.344   9
   3   7  11 5339.62 899.221   4
  -3  -7 -12 5733.11 818.074   9
   3   7  12 4408.44 816.979   4
   3   7  13 4344.86 356.554  19
   3   7  14 2334.26 260.351  22
   3   7  14 2345.49 271.560  19
   3   7  15 1262.97 208.075  22
   3   7  15 1562.39 225.864  19
   3   7  16 596.168 142.506  19
   3   7  16 547.434 124.707  22
   3   7  17-346.700 144.266  22
   3   7  17-12.8176 62.1645  19
   3   7  18-13.0013 95.1902  19
   3   7  18-80.6776 108.016  22
   3   7  19 798.150 178.206  22
   3   7  19 776.946 167.831  19
   3   7  20 2096.58 280.551  22
   3   7  20 2323.08 277.250  19
   3   7  21 3603.76 330.825  19
   3   7  21 3430.94 346.329  22
   3   7  22 2628.17 287.950  19
   3   7  22 2646.87 304.550  22
   3   7  22 2951.44 318.766  15
   3   7  23 1719.54 227.251  19
   3   7  23 1813.59 255.805  15
   3   7  24 681.980 143.388  19
   3   7  24 765.757 158.701  15
   3   7  25 350.419 104.301  19
   3   7  25 362.923 114.064  15
   3   7  26 138.244 63.9794  19
   3   7  26 261.862 87.4591  15
   3   7  27 138.735 76.3694  19
   3   7  27 75.7957 69.4085  15
   3   7  28 127.718 65.9245  15
   3   7  29 117.578 59.0706  15
   3   7  30 24.5030 34.6671  15
   3   8 -22-53.6999 31.9347  18
   3   8 -21-67.4430 40.7530  18
   3   8 -21-76.8438 54.6032  16
   3   8 -20-62.8821 44.6283  18
   3   8 -20-117.424 66.6224  16
   3   8 -19-14.3616 45.4323  18
   3   8 -19-30.2838 45.2579  16
   3   8 -18-38.3965 54.8662  18
   3   8 -18-48.4322 52.0195  16
   3   8 -17-16.3327 46.5536  16
   3   8 -17 5.13304 43.6491  18
   3   8 -16 74.1056 56.9662  18
   3   8 -16 97.0979 67.6115  16
   3   8 -15 105.425 84.5809  16
   3   8 -15 11.9282 57.4342  18
   3   8 -14-60.4678 75.0775  18
   3   8 -14 64.5627 75.3021  16
   3   8 -13-47.4917 61.1401  18
   3   8 -13-35.9219 77.3383  16
   3   8 -12 241.612 110.065  16
   3   8 -12 53.6474 51.6040  18
   3   8 -11 264.486 81.8441  25
   3   8 -11 157.675 74.9738  18
   3   8 -11 143.549 72.5715  16
   3   8 -10 129.195 63.4761  25
   3   8 -10 107.643 73.8552  18
   3   8 -10 243.428 127.417  16
   3   8  -9 116.651 73.8951  25
   3   8  -9 192.541 95.0979  16
   3   8  -9 187.544 86.7693  18
   3   8  -8 109.071 65.0263  25
   3   8  -8 232.974 89.4701  18
   3   8  -8 197.295 103.647  16
   3   8  -7-71.2488 73.9185  16
   3   8  -7 94.8031 78.5771  25
   3   8  -7 87.8285 59.5282  18
   3   8  -6 167.627 85.4482  18
   3   8  -6 363.485 122.802  25
   3   8  -6 163.465 87.3932  16
   3   8  -5 2535.02 278.399  25
   3   8  -5 2604.45 241.641  18
   3   8  -5 1844.18 254.833  16
   3   8  -4 318.100 106.332  25
   3   8  -4 383.409 100.112  18
   3   8  -4 197.560 90.4926  16
   3   8  -3 2709.98 234.071  18
   3   8  -3 2616.65 285.623  16
   3   8  -3 2547.67 277.647  28
   3   8  -3 2717.56 281.513  25
   3   8  -2 98.2352 75.0092  25
   3   8  -2 191.832 102.242  28
   3   8  -1 1353.74 208.490  28
   3   8  -1 1201.63 184.007  25
   3   8   0 602.691 130.971  25
   3   8   0 780.014 164.464  28
   3   8   1 129.391 81.7323  28
   3   8   1 46.2392 44.7151  25
   3   8   2 1.16368 73.3870  25
   3   8   2 163.391 85.5588  28
   3   8   2-67.7684 150.608   5
   3   8   2-29.9610 90.8746   4
   3   8   3 2.35513 77.2744  28
   3   8   3 13.3559 39.8589  25
   3   8   3-193.753 254.525   4
   3   8   4 175.394 108.564  28
   3   8   4-18.4018 46.6635  25
   3   8   4-80.2111 71.5827  22
   3   8   4-162.303 246.638   4
   3   8   5 78.7400 39.1134  25
   3   8   5 168.581 103.341  28
   3   8   5-71.1045 82.4212  22
   3   8   5 61.1512 116.614   4
   3   8   6 101.486 75.0372  28
   3   8   6-24.3153 44.2184  25
   3   8   6-57.9342 59.4762  22
   3   8   6-38.9116 182.476   4
   3   8   7 192.812 70.2699  25
   3   8   7 207.546 70.8558  22
   3   8   8 183.272 58.0530  19
   3   8   8 203.314 86.2525  28
   3   8   8 237.821 81.4624  22
   3   8   8 248.788 79.4132  25
   3   8   9 125.725 84.8931  28
   3   8   9 132.563 39.1406  19
   3   8   9 73.4459 55.5951  22
   3   8   9 62.7186 45.5059  25
   3   8  10 71.9369 68.6716  28
   3   8  10 15.4963 30.5587  19
   3   8  10-22.7420 76.1764  22
   3   8  10 58.8322 52.1595  25
   3   8  11 335.707 107.870  19
   3   8  11 451.907 115.564  22
   3   8  11 281.766 92.9270  25
   3   8  11 337.506 109.393  28
   3   8  12 305.867 114.336  19
   3   8  12 203.586 82.5295  28
   3   8  12 233.554 104.215  22
   3   8  12 74.9977 49.5758  25
   3   8  13 187.061 89.1759  19
   3   8  13 184.920 97.2722  22
   3   8  13 29.4768 42.7396  28
   3   8  13-18.0634 75.6253  25
   3   8  14 42.9119 55.7105  28
   3   8  14 93.5452 95.6767  22
   3   8  14 22.6720 77.1370  19
   3   8  15-173.776 102.676  19
   3   8  15 175.893 116.191  22
   3   8  16-142.296 112.126  19
   3   8  16 5.85601 77.2940  22
   3   8  17-27.1420 70.6079  19
   3   8  18-168.808 141.755  22
   3   8  18-172.074 98.9789  19
   3   8  19-131.610 101.902  22
   3   8  19-222.087 123.433  19
   3   8  20 7.36468 71.8411  22
   3   8  20 14.1329 74.4474  19
   3   8  21 293.645 110.344  22
   3   8  21 318.905 83.4841  19
   3   8  22 323.315 121.126  22
   3   8  22 205.532 84.0861  19
   3   8  23 335.671 134.912  22
   3   8  23-34.4019 68.0955  19
   3   8  24 27.7008 47.4226  19
   3   8  25 187.107 76.4334  19
   3   8  26-9.66757 42.7494  19
   3   8  27 63.2892 41.1760  19
   3   8  28-45.9274 48.5498  19
   3   9 -19-7.06523 29.6310  16
   3   9 -18-34.6057 53.5960  16
   3   9 -17-24.7580 52.4971  16
   3   9 -16 13.2854 43.4728  16
   3   9 -15 329.568 102.590  16
   3   9 -14 570.270 120.922  18
   3   9 -14 661.267 147.813  16
   3   9 -13 574.068 116.224  18
   3   9 -13 966.394 179.591  16
   3   9 -12 429.779 108.966  18
   3   9 -12 771.173 176.464  16
   3   9 -11 55.0760 45.7385  18
   3   9 -11 261.087 111.429  16
   3   9 -10-10.3446 55.5514  16
   3   9 -10 96.0566 67.7324  18
   3   9 -10 22.1170 31.3073  25
   3   9  -9-5.32953 55.6586  16
   3   9  -9-38.8041 40.6015  25
   3   9  -8 168.328 91.4845  16
   3   9  -8 253.965 103.315  25
   3   9  -7 1903.63 277.706  16
   3   9  -7 1777.91 233.333  25
   3   9  -6 9072.37 578.786  16
   3   9  -6 7672.87 486.448  25
   3   9  -5 11735.7 607.368  25
   3   9  -5 14014.8 700.173  16
   3   9  -4 21113.8 843.376  16
   3   9  -4 19374.2 771.386  25
   3   9  -3 18556.1 753.210  25
   3   9  -3 17177.3 753.840  28
   3   9  -3 16488.1 728.181  16
   3   9  -2 17058.9 717.500  25
   3   9  -2 17273.1 766.823  28
   3   9  -1 12544.4 611.963  25
   3   9  -1 11853.5 644.607  28
   3   9   0 5512.33 403.874  25
   3   9   0 5319.75 438.496  28
   3   9   1 1269.65 212.192  28
   3   9   1 1402.64 202.870  25
   3   9   1 773.981 166.915  22
   3   9   2 288.143 99.7148  25
   3   9   2 223.023 88.2550  22
   3   9   2 369.985 123.447  28
   3   9   3 1087.00 207.847  28
   3   9   3 1582.36 214.834  22
   3   9   3 1146.71 179.577  25
   3   9   4 1128.04 178.754  25
   3   9   4 1156.63 221.133  28
   3   9   4 1345.27 196.249  22
   3   9   5 550.712 136.073  25
   3   9   5 483.647 149.539  28
   3   9   5 468.911 118.703  22
   3   9   6 117.461 65.1329  25
   3   9   6 136.502 63.8986  22
   3   9   7 85.7885 61.1749  25
   3   9   7 3.05605 66.8808  28
   3   9   7-10.6625 52.8243  22
   3   9   8 151.331 78.3120  25
   3   9   8 220.085 91.6213  22
   3   9   8 147.134 85.5602  28
   3   9   9 439.150 118.549  25
   3   9   9 466.229 141.208  28
   3   9   9 268.995 106.178  22
   3   9  10 1002.10 186.186  22
   3   9  10 995.059 197.204  28
   3   9  10 702.882 146.743  25
   3   9  10 540.877 141.908  19
   3   9  11 1334.61 227.701  28
   3   9  11 1347.57 221.804  22
   3   9  11 1394.03 196.388  25
   3   9  11 1250.35 206.503  19
   3   9  12 2074.89 244.636  25
   3   9  12 2055.98 259.273  19
   3   9  12 2344.31 296.952  28
   3   9  12 2608.67 297.391  22
   3   9  13 4925.67 377.770  25
   3   9  13 5042.81 418.169  28
   3   9  13 4896.44 406.707  22
   3   9  13 4722.61 397.017  19
   3   9  14 7489.75 461.901  25
   3   9  14 7420.59 495.358  28
   3   9  14 7327.40 500.602  19
   3   9  14 6881.20 479.338  22
   3   9  15 7395.16 468.132  25
   3   9  15 6779.97 491.822  19
   3   9  15 6666.92 479.924  22
   3   9  15 6769.23 463.643  28
   3   9  16 4887.88 413.421  19
   3   9  16 4436.44 380.946  22
   3   9  17 1662.45 242.892  19
   3   9  17 1298.78 191.876  22
   3   9  18-171.269 104.322  22
   3   9  18 91.0354 65.9780  19
   3   9  19-66.9754 84.4029  22
   3   9  19-134.555 86.1865  19
   3   9  20 106.862 74.7174  22
   3   9  20-46.5910 84.9343  19
   3   9  21 410.931 121.594  22
   3   9  21 216.906 77.9286  19
   3   9  22 741.460 152.012  19
   3   9  22 1208.34 193.102  22
   3   9  23 1658.47 210.838  22
   3   9  23 1019.47 169.535  19
   3   9  24 535.381 120.136  19
   3   9  25 7.15263 39.7734  19
   3   9  25-15.1759 38.6432  12
   3   9  26 111.434 60.9078  19
   3   9  26 119.936 50.4276  12
   3   9  27 387.730 86.6614  19
   3  10 -16 13.8381 31.9050  16
   3  10 -15 82.0586 49.0397  16
   3  10 -14 18.6709 45.5265  16
   3  10 -13 60.6359 67.3535  16
   3  10 -12 51.8239 53.9580  16
   3  10 -11 112.119 79.3928  16
   3  10 -10 111.766 75.2900  16
   3  10  -9 12.5196 43.0341  16
   3  10  -9 20.2552 34.2927  25
   3  10  -8 39.5429 35.7523  25
   3  10  -8 39.1026 46.5698  16
   3  10  -7-45.0590 58.6597  25
   3  10  -7-110.472 90.3246  16
   3  10  -6-48.8537 51.4039  25
   3  10  -6 19.4440 50.7672  16
   3  10  -5 140.418 78.1740  16
   3  10  -5 104.219 72.9716  25
   3  10  -4-34.5424 74.8933  25
   3  10  -4-10.7780 43.0422  16
   3  10  -3 89.4814 71.7524  25
   3  10  -2 1917.51 243.223  25
   3  10  -1 2047.41 248.533  25
   3  10   0 696.251 186.988  28
   3  10   0 273.062 103.583  25
   3  10   1 1027.82 170.454  22
   3  10   1 1036.20 172.600  25
   3  10   1 1346.57 240.400  28
   3  10   2 214.416 87.7204  25
   3  10   2 521.973 163.752  28
   3  10   2 275.517 99.0334  22
   3  10   3 339.217 125.197  22
   3  10   3 387.216 117.476  25
   3  10   3 576.730 184.171  28
   3  10   4 1202.79 193.448  25
   3  10   4 1487.30 217.419  22
   3  10   4 1354.90 238.367  28
   3  10   5 361.174 119.443  25
   3  10   5 453.817 163.817  28
   3  10   5 291.452 91.5669  22
   3  10   6 463.532 132.739  25
   3  10   6 503.148 158.635  28
   3  10   6 191.780 71.3346  22
   3  10   7 39.2436 52.2228  25
   3  10   7-216.849 107.386  22
   3  10   8 127.685 112.721  28
   3  10   8-128.004 114.427  22
   3  10   8 15.9365 68.4592  25
   3  10   9-85.6217 77.2625  22
   3  10   9 19.4665 48.2581  25
   3  10  10 597.451 147.848  22
   3  10  10 566.660 160.589  28
   3  10  10 263.211 91.1093  25
   3  10  11-82.4748 72.8514  25
   3  10  11 162.447 98.6905  22
   3  10  11-11.9843 66.7948  19
   3  10  11 300.978 138.807  28
   3  10  12 328.151 110.146  25
   3  10  12 215.799 93.3548  22
   3  10  12 153.215 44.8889  19
   3  10  13-19.7450 50.7753  25
   3  10  13 33.0610 74.8922  22
   3  10  13-109.475 96.5978  19
   3  10  14 343.018 102.560  25
   3  10  14 439.822 145.752  22
   3  10  14 153.850 78.3570  19
   3  10  15 27.7736 84.1256  22
   3  10  15 28.1184 54.7041  19
   3  10  16 125.398 52.3338  19
   3  10  16 99.0633 60.9899  22
   3  10  17-58.3321 125.583  22
   3  10  17 14.2445 79.7571  19
   3  10  18-146.252 104.003  19
   3  10  18-315.838 126.324  22
   3  10  19-51.3878 67.3579  22
   3  10  19-56.7140 91.7743  19
   3  10  20 154.650 73.6317  22
   3  10  20 51.3222 50.5284  19
   3  10  21-25.6302 46.7641  19
   3  10  21 163.592 88.3288  22
   3  10  22 263.810 100.079  22
   3  10  22 18.6094 50.2770  19
   3  10  23-35.4325 40.8327  19
   3  10  24 25.9647 48.8715  19
   3  10  25 78.3245 42.3922  19
   3  11 -11 251.653 72.9781  16
   3  11 -10 440.872 97.9621  16
   3  11  -9 491.268 107.229  16
   3  11  -8 367.298 96.5516  16
   3  11  -7 283.114 74.8684  25
   3  11  -7 227.572 80.8265  16
   3  11  -6 58.2019 34.9747  25
   3  11  -6 79.5276 48.8472  16
   3  11  -5 37.9084 50.0292  25
   3  11  -4-2.79694 42.5975  25
   3  11  -3 66.9985 49.2383  25
   3  11  -2 115.132 59.0119  25
   3  11  -1 203.611 80.3047  25
   3  11   0 115.160 67.5126  25
   3  11   1 193.787 86.2643  25
   3  11   2-40.6330 70.6610  25
   3  11   2 112.052 72.4848  22
   3  11   3 32.8110 54.9331  25
   3  11   3 407.073 133.877  22
   3  11   4 381.015 120.685  25
   3  11   4 747.907 172.194  22
   3  11   5 1195.98 194.325  25
   3  11   5 1595.25 238.144  22
   3  11   6 1785.17 236.619  25
   3  11   6 2424.05 286.983  22
   3  11   7 1827.21 247.684  22
   3  11   7 1661.34 222.255  25
   3  11   8 1254.93 194.737  25
   3  11   8 1640.86 238.020  22
   3  11   9 776.394 160.508  25
   3  11   9 955.372 188.306  22
   3  11  10 278.444 108.545  25
   3  11  10 310.834 123.541  22
   3  11  11 174.357 84.8704  25
   3  11  11 154.223 100.291  22
   3  11  12 314.121 101.824  25
   3  11  12 365.518 137.027  22
   3  11  13 136.303 67.8450  19
   3  11  13 44.6743 72.6008  22
   3  11  14-239.135 137.621  22
   3  11  14-38.3629 44.7714  19
   3  11  15 71.2748 42.6139  19
   3  11  15-46.6984 96.4713  22
   3  11  16 146.714 67.2851  22
   3  11  16 243.065 90.9352  19
   3  11  17 535.142 112.870  22
   3  11  17 755.107 142.596  19
   3  11  18 382.074 89.5009  22
   3  11  18 497.454 113.484  19
   3  11  19 163.140 66.3920  22
   3  11  19 181.923 79.7757  19
   3  11  20 9.85547 38.9688  19
   3  11  20 221.555 82.1999  22
   3  11  21 97.9757 58.0653  19
   3  11  21 428.689 92.6814  22
   3  11  22 435.007 87.5641  19
   3  12  -4-0.33822 32.2643  25
   3  12  -3 28.9938 51.1336  25
   3  12  -2-88.7441 54.5007  25
   3  12  -1-128.128 74.3166  25
   3  12   0 78.7854 57.4151  25
   3  12   1 38.4778 55.3648  25
   3  12   2 177.454 72.4801  25
   3  12   3 306.698 99.3914  25
   3  12   3 171.831 74.4966  22
   3  12   4 164.294 82.0143  25
   3  12   4 3.89475 39.2121  22
   3  12   5 19.3588 51.2057  25
   3  12   5-9.19310 46.8447  22
   3  12   6-4.75357 45.0055  25
   3  12   6 209.597 98.8023  22
   3  12   7 225.541 93.6654  25
   3  12   7 361.843 121.724  22
   3  12   8 360.344 101.582  25
   3  12   8 628.716 142.483  22
   3  12   9 637.489 131.449  25
   3  12   9 482.973 126.518  22
   3  12  10 70.3403 52.4370  22
   3  12  11 201.647 66.8632  22
   3  12  12-331.549 111.655  22
   3  12  13-157.197 89.3801  22
   3  12  14 697.685 122.469  22
   3  12  15-93.4505 75.2389  22
   3  12  16-97.0485 61.7829  22
   3  12  17 18.6961 34.4206  22
  -4  10   8 140.568 49.3299  23
  -4  10   7 509.912 90.1836  23
  -4  10   6 344.952 74.9396  23
  -4  10   5 55.4933 35.2206  23
  -4  10   5-6.87318 35.4958  22
  -4  10   4 43.6210 32.3067  23
  -4  10   4 35.6654 31.1239  22
  -4  10   3 284.545 71.8575  23
  -4  10   2 291.140 66.7309  23
  -4  10   1 127.793 52.5297  23
  -4  10   0 73.4390 34.9191  23
  -4  10  -1 55.7991 41.6538  23
  -4  10  -2 176.718 56.3223  23
  -4   9  16 8.80148 33.1263  19
  -4   9  16-26.0837 34.0027  23
  -4   9  15 56.9606 40.2102  19
  -4   9  15-42.5778 38.3292  23
  -4   9  14 4.24178 37.1144  19
  -4   9  14-122.982 56.1449  23
  -4   9  13-62.4745 39.9932  19
  -4   9  13-26.5635 46.1241  23
  -4   9  12-54.3090 43.4498  19
  -4   9  12 63.5500 57.5550  23
  -4   9  11 61.7828 51.5948  19
  -4   9  11 102.539 66.4256  23
  -4   9  10-20.1257 33.1850  19
  -4   9  10 103.941 57.7632  23
  -4   9   9-29.3443 37.0418  19
  -4   9   9 69.0315 65.2028  23
  -4   9   9-32.1303 38.0092  22
  -4   9   8-44.0872 50.7561  23
  -4   9   7 38.0459 44.1005  23
  -4   9   6 125.660 55.5512  23
  -4   9   5-102.383 54.5332  23
  -4   9   4-17.2702 52.8689  23
  -4   9   3 124.793 68.7459  23
  -4   9   2 167.307 85.7797  23
  -4   9   1 104.547 70.4388  23
  -4   9   0 75.4535 64.9538  23
  -4   9  -1 125.500 73.2141  23
  -4   9  -2 180.308 74.4136  23
  -4   9  -3 109.437 48.4839  23
  -4   9  -4-28.6607 47.1848  23
  -4   9  -5 12.1561 56.4888  23
  -4   9  -6 73.4724 41.3615  23
  -4   9  -7 8.91603 38.0313  23
  -4   9  -8 16.5062 33.1917  23
  -4   9  -9-49.4142 43.7773  23
  -4   9 -10-9.05344 31.4872  23
  -4   8  20 648.065 101.453  23
  -4   8  20 1058.99 124.692  19
  -4   8  19 409.060 82.5110  19
  -4   8  19 392.357 89.5345  23
  -4   8  19 274.574 67.4349  15
  -4   8  18 1.66104 47.0674  19
  -4   8  18-23.2818 37.3108  23
  -4   8  17-105.947 72.4814  23
  -4   8  17 2.34891 50.1960  19
  -4   8  16-43.7017 54.3679  19
  -4   8  16-134.322 63.4734  23
  -4   8  15 5.43974 48.4539  19
  -4   8  15-19.7687 55.6745  23
  -4   8  14 674.445 130.095  19
  -4   8  14 466.445 120.373  23
  -4   8  13 592.857 136.672  23
  -4   8  12 3134.99 297.249  23
  -4   8  11 1675.21 220.298  23
  -4   8  10 3911.99 333.806  23
  -4   8   9 5297.32 369.706  23
  -4   8   8 387.812 130.045  23
  -4   8   7 2048.35 230.026  23
  -4   8   6 494.824 149.288  23
  -4   8   5 8284.96 464.688  23
  -4   8   4 16689.3 626.534  23
  -4   8   3 16732.0 628.065  23
  -4   8   2 14310.8 577.023  23
  -4   8   1 7927.87 434.449  23
  -4   8   0 2846.84 256.602  23
  -4   8  -1 327.547 112.473  23
  -4   8  -2-99.8291 87.0735  23
  -4   8  -3-47.5728 75.4419  23
  -4   8  -4 66.2792 54.2755  23
  -4   8  -5 34.9110 45.8600  23
  -4   8  -6-58.7396 78.5582  23
  -4   8  -7-43.2449 70.6644  23
  -4   8  -8 36.2171 54.7013  23
  -4   8  -9 156.091 71.4326  23
  -4   8 -10 682.852 120.031  23
  -4   8 -11 1808.35 182.638  23
  -4   8 -12 2062.13 191.020  23
  -4   8 -13 2050.65 186.842  23
  -4   8 -14 2248.05 186.921  23
  -4   8 -15 1575.21 145.432  23
  -4   7  23 9.34472 28.7315  23
  -4   7  23-43.3567 36.3664  15
  -4   7  22-14.9780 25.7192  19
  -4   7  22-49.7608 43.0275  23
  -4   7  22-86.8739 52.4528  15
  -4   7  21-17.5346 32.7230  19
  -4   7  21-8.73038 44.0730  23
  -4   7  20-48.9949 48.1025  19
  -4   7  20 29.7643 47.3544  23
  -4   7  19-60.3033 58.9540  23
  -4   7  19-71.6206 54.9027  19
  -4   7  18-17.4227 65.3446  19
  -4   7  18-200.537 94.2316  23
  -4   7  17-19.1299 76.5588  23
  -4   7  16-143.667 82.8521  23
  -4   7  15-142.754 97.8126  23
  -4   7  14-233.129 111.910  23
  -4   7  13-53.7598 76.1005  23
  -4   7  12-55.3905 75.7853  23
  -4   7  11-2.80259 55.4110  23
  -4   7  10-49.9503 69.3204  23
  -4   7   9 9.33071 52.9528  23
  -4   7   8 70.6673 82.3703  23
  -4   7   7 48.7410 59.2158  23
  -4   7   6 187.566 88.3920  23
  -4   7   5 349.237 120.041  23
  -4   7   4 589.587 133.190  23
  -4   7   3 82.0642 79.3745  23
  -4   7   2 159.581 89.5682  23
  -4   7   1 52.3742 49.7649  23
  -4   7   0-57.4441 65.7012  23
  -4   7  -1-107.640 91.5510  23
  -4   7  -2-193.132 106.621  23
  -4   7  -3-127.274 92.0762  23
  -4   7  -3 68.5513 72.4838  16
  -4   7  -4 102.892 69.6132  16
  -4   7  -4-107.198 79.3044  27
  -4   7  -5 54.9654 59.9739  27
  -4   7  -5 21.6746 58.7050  16
  -4   7  -6-86.7437 80.3604  16
  -4   7  -6-10.0653 44.4605  27
  -4   7  -7-11.5117 56.6051  16
  -4   7  -7 8.22263 57.5235  27
  -4   7  -8-13.5663 44.0635  27
  -4   7  -8 26.2069 73.9977  16
  -4   7  -9 6.87363 47.9248  27
  -4   7  -9 15.5595 52.3121  16
  -4   7 -10 61.4239 57.8916  27
  -4   7 -10 41.4230 53.0191  16
  -4   7 -11 175.857 91.8671  27
  -4   7 -11 120.639 62.6392  16
  -4   7 -12 71.5802 68.0344  27
  -4   7 -12 71.2977 48.9866  16
  -4   7 -13 29.4506 47.4129  16
  -4   7 -13 18.3295 42.8072  27
  -4   7 -14 8.05975 45.9666  16
  -4   7 -14 43.4726 37.9162  27
  -4   7 -15 23.6400 40.3068  16
  -4   7 -15 33.7731 52.6296  27
  -4   7 -16 90.9795 53.2644  16
  -4   7 -16-15.2163 41.1553  27
  -4   7 -17 48.4718 58.8013  27
  -4   7 -18 17.1781 28.1548  27
  -4   7 -19 4.34261 20.9612  27
  -4   6  25 3.57532 32.2880  15
  -4   6  24 93.5825 45.2750  19
  -4   6  24 138.313 67.2336  23
  -4   6  24 56.2912 45.9816  15
  -4   6  23 326.913 100.045  23
  -4   6  23 172.566 59.4312  19
  -4   6  22 290.910 99.8353  23
  -4   6  22 269.202 80.9226  19
  -4   6  21 24.7542 38.4036  19
  -4   6  21 184.184 98.0476  23
  -4   6  20-58.3149 68.1088  19
  -4   6  20 8.33949 52.4902  23
  -4   6  19 20.5312 65.6018  23
  -4   6  18 181.249 100.002  23
  -4   6  17 112.771 88.0095  23
  -4   6  16 116.985 110.073  23
  -4   6  15 574.287 174.361  23
  -4   6  14 443.209 138.004  23
  -4   6  13 606.764 138.939  23
  -4   6  12 725.130 144.910  23
  -4   6  11 1674.92 223.053  23
  -4   6  10 4510.05 360.883  23
  -4   6   9 9280.76 508.825  23
  -4   6   8 7233.61 440.881  23
  -4   6   8 6442.66 425.101  14
  -4   6   7 6624.50 415.811  23
  -4   6   7 6163.65 405.109  14
  -4   6   6 1154.37 173.768  23
  -4   6   6 796.521 151.810  14
  -4   6   5 1644.60 208.513  23
  -4   6   5 1578.89 207.708  14
  -4   6   4 29992.8 848.041  23
  -4   6   3 35661.3 928.209  23
  -4   6   2 18522.5 685.573  23
  -4   6   1 13700.8 571.776  23
  -4   6   0 25136.6 886.587  16
  -4   6   0 20487.3 691.533  23
  -4   6  -1 17339.3 747.357  16
  -4   6  -1 16144.0 681.101  27
  -4   6  -2 10930.7 571.632  27
  -4   6  -2 10897.9 593.114  16
  -4   6  -3 7713.74 501.496  16
  -4   6  -3 8155.34 491.441  27
  -4   6  -4 5465.25 406.324  27
  -4   6  -4 5939.35 438.827  16
  -4   6  -5 2306.11 275.976  16
  -4   6  -5 2387.16 273.056  27
  -4   6  -6 1565.53 230.641  16
  -4   6  -6 1584.78 221.633  27
  -4   6  -7 107.870 82.0055  16
  -4   6  -7 102.734 74.2930  27
  -4   6  -8 581.148 154.872  16
  -4   6  -8 692.635 147.857  27
  -4   6  -9 53.6113 67.7789  16
  -4   6  -9-53.9524 64.4993  27
  -4   6 -10-11.9256 49.4164  16
  -4   6 -10 177.116 91.1174  27
  -4   6 -11 85.2968 71.5703  27
  -4   6 -11-63.0784 60.7945  16
  -4   6 -12-73.2608 73.1087  27
  -4   6 -12-56.4259 70.7098  16
  -4   6 -13 224.351 90.8637  16
  -4   6 -13 132.344 78.6722  27
  -4   6 -14 917.952 164.818  16
  -4   6 -14 944.939 182.745  27
  -4   6 -15 1269.00 200.478  27
  -4   6 -15 1466.97 201.277  16
  -4   6 -16 1383.60 186.022  16
  -4   6 -16 1469.66 209.796  27
  -4   6 -17 544.825 116.676  16
  -4   6 -17 478.800 122.844  27
  -4   6 -18 275.764 88.7495  27
  -4   6 -19 73.7268 47.3552  27
  -4   6 -20 41.0283 44.4051  27
  -4   6 -21 457.639 96.5733  27
  -4   6 -22 1575.76 152.966  27
  -4   5  27-7.15107 33.2367  15
  -4   5  26 3.72295 34.1407  15
  -4   5  25-45.6221 47.4197  15
  -4   5  24-67.5622 56.3761  23
  -4   5  23-24.5070 35.7196  19
  -4   5  23 60.9061 79.6438  23
  -4   5  22-93.8729 64.4885  19
  -4   5  22 22.0826 79.3304  23
  -4   5  21-12.0644 61.9605  19
  -4   5  21-25.1699 66.9149  23
  -4   5  20-41.6151 91.8062  23
   4  -5 -20-22.4234 49.1311  13
  -4   5  19-40.1570 61.6159  23
   4  -5 -19-17.5844 41.6314  13
  -4   5  18-127.138 98.6264  23
  -4   5  17 23.2048 63.5442  23
  -4   5  16 12.6381 60.7178  23
  -4   5  15 70.9215 54.2036  23
  -4   5  14-58.9811 77.6924  23
  -4   5  13-35.0158 68.6154  23
  -4   5  12-32.8897 68.1820  23
  -4   5  11-9.16844 50.8070  23
  -4   5  10 6.44022 40.1099  23
  -4   5  10-22.2958 55.6646  14
  -4   5   9 25.4418 37.5091  23
  -4   5   9-5.51590 30.9176  14
  -4   5   8 26.2553 37.9109  23
  -4   5   8-3.44083 30.8168  14
  -4   5   7 35.4798 42.0562  23
  -4   5   7 24.5207 26.1279  14
  -4   5   6-55.7501 52.8927  23
  -4   5   6-14.6454 38.0981  14
  -4   5   5 48.5289 46.5451  23
  -4   5   5-150.737 234.007   4
  -4   5   5 61.9368 38.0619  14
  -4   5   4 87.8832 56.0000  23
  -4   5   4 79.9343 86.6345   4
  -4   5   3 70.8320 57.0848  23
  -4   5   3-1.82076 124.238   4
   4  -5  -2 215.102 154.280   6
  -4   5   2 549.544 293.800   4
  -4   5   1 144.454 64.8215  16
  -4   5   1 108.938 62.9714  27
  -4   5   1-19.2831 180.697   4
   4  -5  -1 143.676 130.325   6
  -4   5   0 116.712 69.7788  16
  -4   5   0 9.56634 39.1272  27
  -4   5   0-149.438 280.948   4
   4  -5   0-158.889 136.467   6
  -4   5  -1 56.7931 54.4766  16
  -4   5  -1 6.20723 29.6347  27
  -4   5  -1 82.4030 166.995   5
  -4   5  -1-4.75765 116.393   4
   4  -5   1-47.0088 119.318   6
  -4   5  -2 91.3802 62.6398  27
  -4   5  -2 166.534 77.8995  16
   4  -5   2 48.3558 105.852   6
  -4   5  -2-138.652 182.107   5
  -4   5  -2 15.8067 101.772   4
  -4   5  -3 59.5528 53.7200  27
  -4   5  -3-7.64078 38.2024  16
  -4   5  -3 8.46788 54.1603   5
   4  -5   3-39.5135 89.3589   6
  -4   5  -4 120.350 59.3651  27
  -4   5  -4 166.267 78.3951  16
  -4   5  -4 183.627 120.581   5
   4  -5   4 193.645 135.052   6
  -4   5  -5 23.4537 43.3330  16
  -4   5  -5-49.4809 58.2990  27
  -4   5  -6-24.7632 38.8698  16
  -4   5  -6 32.2699 33.2396  27
  -4   5  -7 92.0412 51.5159  16
  -4   5  -7 93.2639 58.7035  27
  -4   5  -8 83.0665 64.0540  16
  -4   5  -8 54.2990 55.4013  27
  -4   5  -9 22.0508 47.0039  16
  -4   5  -9-36.1523 46.6586  27
  -4   5 -10-20.1628 52.9541  27
  -4   5 -10 99.1836 72.2578  16
  -4   5 -11 23.8709 38.8710  27
  -4   5 -11 13.3045 52.0253  16
  -4   5 -12-64.0730 71.6697  16
  -4   5 -12 38.6627 38.5026  27
  -4   5 -13-32.6085 61.0884  16
  -4   5 -13 31.4462 49.1177  27
  -4   5 -14 8.47716 57.6872  27
  -4   5 -14 20.6357 38.0105  16
  -4   5 -15-45.9513 42.7533  16
  -4   5 -15 12.6900 57.2710  27
  -4   5 -16 25.0390 40.1336  16
  -4   5 -16 55.9674 66.5522  27
  -4   5 -17 32.1261 48.0853  27
  -4   5 -18 56.7454 43.0400  27
  -4   5 -19-15.7734 51.4844  27
  -4   5 -20-19.3039 41.4643  27
  -4   5 -21 0.90647 33.5984  27
  -4   5 -22-2.63220 42.0859  27
  -4   5 -23-37.4410 36.9848  27
  -4   5 -24 17.7073 31.2094  27
  -4   5 -25-43.7513 29.9503  27
  -4   4  28 239.735 69.8243  15
  -4   4  27 1097.88 153.144  15
  -4   4  26 535.233 119.839  15
  -4   4  25-33.9262 86.3488  15
  -4   4  24 546.770 135.349  23
  -4   4  23 529.492 156.368  23
   4  -4 -23 426.441 107.211  13
  -4   4  22 229.310 119.351  23
   4  -4 -22 307.592 96.7572  13
  -4   4  21-63.9782 84.3846  23
   4  -4 -21 78.1864 50.3815  13
  -4   4  20 28.2729 53.6105  23
   4  -4 -20-3.28265 48.9531  13
  -4   4  19-20.2651 63.9176  23
   4  -4 -19-17.3639 47.3203  13
  -4   4  18-43.3441 65.3344  23
  -4   4  17-27.0372 96.6245  23
  -4   4  16 62.9291 58.0893  23
  -4   4  15 149.352 99.8649  23
  -4   4  14 23.9425 44.0802  23
  -4   4  13 487.049 127.272  23
  -4   4  12 141.014 70.3327  23
  -4   4  11 124.064 47.0639  23
  -4   4  11 22.8890 33.0797  14
  -4   4  10 2277.61 566.109   7
  -4   4  10 1622.87 207.625  14
  -4   4   9 2922.36 594.637   4
  -4   4   9 2970.02 620.932   7
  -4   4   8 1734.12 459.768   4
  -4   4   8 2054.13 500.859   7
  -4   4   7 3235.86 632.829   4
  -4   4   6 2460.25 572.059   4
  -4   4   5 3171.87 632.387   4
  -4   4   4 4758.93 820.033   4
  -4   4   3 2039.45 537.114   4
  -4   4   2 5048.87 848.293   4
  -4   4   2 4797.40 714.037   2
  -4   4   1 15741.8 1485.09   4
  -4   4   0 2261.76 401.739   5
   4  -4   0 2656.56 494.696   6
  -4   4   0 2439.65 590.670   4
  -4   4  -1 8776.53 795.129   5
   4  -4   1 11020.9 1018.21   6
  -4   4  -1 8490.14 1094.78   4
  -4   4  -2-78.7209 105.942   5
  -4   4  -2 74.5940 158.162   4
   4  -4   2-70.6653 124.979   6
  -4   4  -3 1219.29 317.768   5
  -4   4  -3 1855.69 511.398   4
   4  -4   3 1650.63 409.468   6
  -4   4  -4 617.629 249.808   5
  -4   4  -4 1052.17 352.555   4
   4  -4   4 703.971 270.607   6
  -4   4  -5 341.563 196.386   5
  -4   4  -5 226.301 166.447   4
   4  -4   5 324.434 184.100   6
  -4   4  -6 317.031 166.920   5
  -4   4  -6 278.320 202.847   4
   4  -4   6 78.0452 81.7642   6
  -4   4  -7 6380.34 833.340   5
   4  -4   7 5738.32 844.650   6
  -4   4  -8 84.1418 130.102   5
  -4   4  -8-62.6642 80.1364   4
  -4   4  -9 8481.63 473.408  27
  -4   4  -9 8383.56 1021.16   5
   4  -4   9 7477.63 1022.93   6
  -4   4 -10 3640.23 327.108  16
  -4   4 -10 3656.50 322.037  27
   4  -4  10 3056.59 680.323   6
  -4   4 -11 3979.83 344.428  16
  -4   4 -11 4170.18 355.683  27
  -4   4 -12 12640.2 621.272  27
  -4   4 -12 11224.5 585.893  16
  -4   4 -13 5332.41 410.073  27
  -4   4 -13 4832.29 386.098  16
  -4   4 -14 13521.7 653.185  27
  -4   4 -15 7851.62 510.543  27
  -4   4 -16 1585.12 229.458  27
  -4   4 -17 40.9515 62.8242  27
  -4   4 -18 1873.78 246.419  27
  -4   4 -19 2077.99 260.820  27
  -4   4 -20 2194.44 259.121  27
  -4   4 -21 580.941 131.635  27
  -4   4 -22 222.460 89.9424  27
  -4   4 -23-10.7406 46.9089  27
  -4   4 -24 14.9389 37.0036  27
  -4   4 -25-5.97275 30.6869  27
  -4   4 -26-5.05351 36.1131  27
  -4   4 -27 300.426 63.4810  27
  -4   3  28-42.8234 41.0541  15
  -4   3  27-72.4730 60.0032  15
   4  -3 -26-6.16304 27.8187  13
  -4   3  26-25.8752 46.3815  15
   4  -3 -25 3.75528 46.5781  13
  -4   3  25 4.71795 67.5835  15
   4  -3 -24 64.8367 59.1895  13
  -4   3  23 109.312 92.0221  23
   4  -3 -23 17.7830 53.0820  13
  -4   3  22 19.8820 54.6270  23
   4  -3 -22 22.4438 37.0935  13
  -4   3  21-86.6929 68.9871  23
   4  -3 -21-78.8126 63.3083  13
  -4   3  20-28.8494 51.9272  23
   4  -3 -20-13.5038 51.3639  13
  -4   3  19-11.5679 75.5178  23
   4  -3 -19-102.924 62.1218  13
  -4   3  18-38.3053 70.7044  23
   4  -3 -18-54.4134 60.2911  13
  -4   3  17-143.647 93.8284  23
  -4   3  16-116.628 106.899  23
  -4   3  15 0.42654 58.8795  23
  -4   3  14 141.969 75.5674  23
  -4   3  13-78.3996 89.8058   7
  -4   3  12-18.9297 115.573   7
  -4   3  11 5.38312 95.0022   7
  -4   3  10 15.7994 77.3306   7
  -4   3   9 222.788 139.822   4
  -4   3   9-18.0167 69.7118   7
  -4   3   8 171.460 154.189   4
  -4   3   8 127.398 117.767   7
  -4   3   7-64.5795 73.4079   4
  -4   3   7-22.4836 139.978   7
  -4   3   6-29.9183 76.8627   4
  -4   3   6 100.401 133.800   7
  -4   3   5 76.2495 84.8564   2
  -4   3   5-21.5597 170.298   4
  -4   3   5 59.5010 109.795   7
  -4   3   4-7.44954 94.0616   2
  -4   3   4 53.7016 123.046   4
  -4   3   4 85.1548 143.944   7
  -4   3   3 35.6319 78.5849   2
  -4   3   3-6.50697 108.705   4
  -4   3   2-97.7806 125.428   2
  -4   3   2 49.2511 161.717   4
  -4   3   1-14.3354 85.1791   2
  -4   3   1 1.56934 52.2033   5
  -4   3   1-141.163 154.894   4
  -4   3   0-55.2817 156.481   2
  -4   3   0 90.4427 90.6691   5
  -4   3   0 103.469 154.810   4
  -4   3  -1-74.8242 139.193   5
  -4   3  -1 201.327 154.229   2
  -4   3  -1 82.1895 138.072   4
   4  -3   1-54.1411 76.6118   6
  -4   3  -2 90.7118 48.5474   5
  -4   3  -2 221.785 162.125   2
  -4   3  -2-16.4102 111.075   4
   4  -3   2 14.4091 120.332   6
  -4   3  -3 769.945 229.139   5
  -4   3  -3 479.677 245.874   4
   4  -3   3 760.555 264.989   6
  -4   3  -4 90.4158 118.967   5
  -4   3  -4 328.373 230.496   4
   4  -3   4-43.4255 92.1003   6
  -4   3  -5-48.4578 92.8842   5
  -4   3  -5-20.0876 71.6687   4
   4  -3   5-35.2258 103.912   6
  -4   3  -6 57.0830 89.3351   5
  -4   3  -6 62.5436 93.7281   4
   4  -3   6 99.8793 113.824   6
  -4   3  -7-2.41618 105.046   5
  -4   3  -7 104.511 160.020   4
   4  -3   7 110.026 77.0062   6
  -4   3  -8 0.23828 166.815   5
  -4   3  -8-26.8230 87.5602   4
   4  -3   8-116.990 139.568   6
  -4   3  -9 143.690 186.664   5
  -4   3  -9-8.64578 113.082   4
   4  -3   9 37.7230 92.4716   6
  -4   3 -10 33.3596 83.2518   5
   4  -3  10 51.5388 144.838   6
  -4   3 -11-15.2441 122.621   5
  -4   3 -12 119.474 168.545   5
  -4   3 -13-55.2289 67.0206  27
  -4   3 -14-86.9787 94.1829  27
  -4   3 -15 240.653 84.5549  27
  -4   3 -16 27.7899 38.2943  27
  -4   3 -17 17.3675 44.8538  27
  -4   3 -18-58.3087 70.8053  27
  -4   3 -19 18.0779 54.5752  27
  -4   3 -20-17.3115 50.5518  27
  -4   3 -21-100.263 66.2010  27
  -4   3 -22-14.4569 56.4059  27
  -4   3 -23-86.5970 78.5223  27
  -4   3 -24-6.05464 41.2656  27
  -4   3 -25 21.6979 48.9707  27
  -4   3 -26 45.3340 44.1869  27
  -4   3 -27 46.4252 48.8588  27
  -4   3 -28-7.64229 26.3865  27
   4  -2 -29 463.527 92.3729  27
   4  -2 -28 717.002 107.712  13
  -4   2  28 570.426 106.763  15
   4  -2 -27 673.449 111.080  13
  -4   2  27 620.659 119.557  15
   4  -2 -26 734.990 126.105  13
  -4   2  26 546.394 122.274  15
   4  -2 -25 1655.83 198.763  13
  -4   2  25 1576.78 222.950  15
   4  -2 -24 4725.44 341.392  13
   4  -2 -23 522.503 135.585  13
  -4   2  22 111.474 100.287  23
   4  -2 -22 191.252 92.5124  13
  -4   2  21 427.924 139.834  23
   4  -2 -21 431.189 117.031  13
  -4   2  20 155.011 100.828  23
   4  -2 -20 60.1711 49.8523  13
  -4   2  19 227.369 109.125  23
   4  -2 -19 164.074 67.2565  13
  -4   2  18 672.393 150.031  23
   4  -2 -18 802.909 157.226  13
  -4   2  17 1287.66 195.228  23
   4  -2 -17 1703.94 213.923  13
  -4   2  16 526.077 115.495  23
  -4   2  15 4000.49 315.349  23
  -4   2  14 903.229 324.728   7
  -4   2  13 4360.31 696.545   7
  -4   2  12 4004.77 680.898   7
  -4   2  11 1636.71 437.296   7
  -4   2  10 15592.4 1292.31   7
  -4   2   9 143.604 107.968   4
  -4   2   9 196.760 155.230   7
  -4   2   9 456.227 206.852   2
  -4   2   8-51.2952 122.835   4
  -4   2   8 72.2378 123.658   7
  -4   2   8 78.0526 96.4019   2
  -4   2   7 2348.17 460.970   4
  -4   2   7 2652.61 451.047   2
  -4   2   7 2364.63 478.963   7
  -4   2   6 1523.45 366.530   4
  -4   2   6 1008.18 316.659   7
  -4   2   6 1469.71 323.577   2
  -4   2   5 3290.17 486.234   2
  -4   2   4 3837.54 526.961   2
  -4   2   3 3473.34 485.864   2
  -4   2   2-56.4173 137.294   2
  -4   2   1 191.274 126.232   2
  -4   2   1 24.3636 44.7994   5
  -4   2   0 835.469 245.659   2
  -4   2   0 636.895 159.764   5
  -4   2  -1 6068.52 544.025   5
  -4   2  -1 6588.80 666.534   2
  -4   2  -2 2532.50 375.871   5
   4  -2   2 2317.48 358.320   6
  -4   2  -2 2682.46 439.501   2
  -4   2  -3 113210. 2615.87   5
  -4   2  -3 119066. 2934.82   2
  -4   2  -4 176595. 3409.66   5
  -4   2  -4 178900. 3621.49   2
   4  -2   4 188088. 3497.95   6
  -4   2  -5 80454.3 2473.42   2
   4  -2   5 79858.8 2343.92   6
  -4   2  -6 47673.6 1778.45   1
   4  -2   6 48412.3 1899.53   6
  -4   2  -7 34482.0 1749.75   4
  -4   2  -7 35928.6 1609.55   1
   4  -2   7 36304.0 1705.00   6
  -4   2  -8 26060.0 1478.30   4
  -4   2  -8 27571.9 1430.23   1
   4  -2   8 27388.3 1534.69   6
  -4   2  -9 8782.59 878.997   4
  -4   2  -9 10793.6 919.348   1
   4  -2   9 10912.4 1003.67   6
  -4   2 -10 12482.0 1014.86   1
   4  -2  10 12536.0 1119.98   6
  -4   2 -11 1166.33 340.579   1
  -4   2 -12 450.861 204.049   1
  -4   2 -13 1060.18 322.078   1
  -4   2 -14 120.280 117.242   1
  -4   2 -15 18503.4 714.877  27
  -4   2 -15 16115.5 1363.16   1
   4  -2  16 22191.0 849.177  15
  -4   2 -16 23490.8 820.273  27
  -4   2 -16 20693.5 1585.87   1
  -4   2 -17 458.721 117.436  27
   4  -2  17 443.318 115.961  15
   4  -2  18 15594.7 735.400  15
  -4   2 -18 14770.4 673.530  27
  -4   2 -19 500.559 123.037  27
   4  -2  19 643.984 150.841  15
  -4   2 -20 173.317 76.2202  27
   4  -2  20 199.947 90.0333  15
  -4   2 -21 1414.30 210.173  27
  -4   2 -22 18.1103 49.4626  27
  -4   2 -23 1990.25 246.436  27
  -4   2 -24-27.7087 62.0305  27
  -4   2 -25 444.124 111.473  27
  -4   2 -26 107.603 69.9455  27
  -4   2 -27 98.4811 51.8101  27
  -4   2 -28 349.198 86.7962  27
  -4   2 -29 21.7131 27.2026  27
   4  -1 -30 6.57441 23.7535  27
   4  -1 -29 33.2858 27.9991  27
   4  -1 -29-35.3890 30.5444  13
   4  -1 -28-169.249 58.8680  13
   4  -1 -27 41.3302 36.9182  13
   4  -1 -26-43.6923 54.4781  13
   4  -1 -25-80.1081 63.7883  13
  -4   1  25-37.4305 37.8354  15
   4  -1 -24-21.5733 55.8878  13
  -4   1  24 82.7853 64.1669  15
   4  -1 -23-60.0345 57.3783  13
   4  -1 -22 14.8621 50.8919  13
  -4   1  21-16.4795 50.6921  23
   4  -1 -21 61.0397 53.6803  13
  -4   1  20 16.5796 49.3856  23
   4  -1 -20-71.0346 54.2433  13
  -4   1  19 57.2500 57.5541  23
   4  -1 -19 24.9616 52.7461  13
  -4   1  18 119.708 71.4452  23
   4  -1 -18-31.6524 51.8220  13
  -4   1  17 44.7286 50.0483  23
   4  -1 -17-13.3110 33.0049  13
  -4   1  16 34.9458 50.8261  23
   4  -1 -16 1.66834 41.1071  13
  -4   1  16-96.2002 90.1936   7
  -4   1  15 5.97355 112.537   7
  -4   1  14-43.3863 75.3564   7
  -4   1  13 132.762 121.125   7
  -4   1  12-2.95840 79.2017   7
  -4   1  12-1.91300 119.624   2
  -4   1  11-57.2392 87.2211   2
  -4   1  10 53.0538 124.221   2
  -4   1   9 97.6253 107.536   2
  -4   1   8 192.229 113.828   2
  -4   1   7-263.880 195.693   2
  -4   1   6 182.431 131.401   2
  -4   1   5-103.218 81.2826   2
  -4   1   4 4.76453 85.2920   2
  -4   1   3 79.2157 129.677   2
  -4   1   2-31.6675 85.1853   2
  -4   1   1 52.6629 49.9653   5
  -4   1   1-43.3079 128.604   2
  -4   1   0 0.78715 41.8315   5
  -4   1   0-35.1873 70.6401   2
  -4   1  -1 77.3270 120.145   2
  -4   1  -2 64.2709 113.259   2
  -4   1  -3 183.187 130.713   2
   4  -1   3 30.0008 74.8016   6
  -4   1  -4 88.0533 132.271   2
   4  -1   4-32.6788 62.8248   6
  -4   1  -5 210.377 147.447   2
   4  -1   5 249.448 139.133   6
  -4   1  -6-107.024 139.324   2
  -4   1  -6 20.2690 82.5026   3
   4  -1   6 83.4895 69.3205   6
  -4   1  -7-119.368 141.512   1
  -4   1  -7-153.134 153.221   2
  -4   1  -7 31.3766 50.5784   3
   4  -1   7 22.6577 50.9742   6
  -4   1  -8 15.2372 59.5090   1
  -4   1  -8-19.2160 91.8858   2
   4  -1   8-34.6852 65.1873   6
  -4   1  -9-52.1204 53.6095   1
   4  -1   9 19.3563 80.1402   6
  -4   1 -10 35.0175 77.0240   1
  -4   1 -11-47.8914 115.886   1
  -4   1 -12 38.8358 105.037   1
  -4   1 -13 93.4664 95.2874   1
  -4   1 -14 98.2051 151.688   1
  -4   1 -15 290.849 187.321   1
  -4   1 -16 26.6868 82.0785   1
  -4   1 -17 351.232 86.7775  27
  -4   1 -17 550.286 258.973   1
  -4   1 -18 118.559 51.8302  27
   4  -1  18 160.416 69.4666  15
  -4   1 -19-31.2782 46.6528  27
   4  -1  19-100.829 87.1384  15
  -4   1 -20 95.0521 61.2350  27
   4  -1  20-81.6904 76.6739  15
  -4   1 -21 56.3555 54.8699  27
   4  -1  21 81.8526 58.8479  15
  -4   1 -22-15.4289 40.7216  27
   4  -1  22 7.77184 50.2696  15
  -4   1 -23 56.3894 58.1412  27
   4  -1  23-133.536 83.6000  15
  -4   1 -24 30.3062 45.7865  27
   4  -1  24 78.4926 60.8139  15
  -4   1 -25-8.23318 45.6103  27
   4  -1  25 8.00859 42.8782  15
  -4   1 -26-61.2577 56.3104  27
   4  -1  26-55.4684 41.7280  15
  -4   1 -27 14.9309 34.6340  27
  -4   1 -28 35.8148 34.6804  27
  -4   1 -29 45.1891 38.3491  27
  -4   1 -30-4.79899 27.5933  27
   4   0 -30 71.5648 36.6614  27
   4   0 -29 178.982 62.7009  27
   4   0 -29 231.523 62.5575  13
   4   0 -28 294.654 79.7150  27
   4   0 -28 131.137 54.6637  13
   4   0 -27 212.191 69.4390  27
   4   0 -27 89.9418 39.2337  13
   4   0 -26 74.9094 34.4979  13
   4   0 -25 333.877 89.0620  13
   4   0 -24 1656.44 203.517  13
   4   0 -23 3422.03 290.712  13
   4   0 -22 3329.66 291.162  13
   4   0 -21 3331.30 296.841  13
   4   0 -20 9000.73 479.338  13
   4   0 -19 8987.59 475.982  13
  -4   0  18 2364.33 242.413  23
   4   0 -18 2535.25 251.235  13
  -4   0  17 232.974 83.9924  23
   4   0 -17 345.540 92.8004  13
  -4   0  16 1357.89 387.504   7
  -4   0  15 573.857 277.648   7
  -4   0  14 833.194 295.447   2
  -4   0  13 333.587 183.485   2
  -4   0  12 1007.14 308.754   2
  -4   0  11 17050.6 1233.08   2
  -4   0  10 15951.5 1161.11   2
  -4   0   9 26060.9 1435.94   2
  -4   0   8 50464.2 1956.27   2
  -4   0   7 31093.8 1470.94   2
  -4   0   6 30165.9 1442.90   2
  -4   0   5 2952.87 435.085   2
  -4   0   4 2583.74 412.088   2
  -4   0   3 21475.5 1097.89   2
  -4   0   2 1044.15 155.012  10
  -4   0   2 1209.32 265.328   2
  -4   0   1 36.0553 27.1700  10
  -4   0   1 51.9504 108.306   2
  -4   0   0 1108.55 240.407   2
  -4   0  -1 5896.58 553.453   2
  -4   0  -2 3207.77 407.353   2
  -4   0  -3 25473.4 1139.57   2
   4   0   3 19366.4 742.194   6
  -4   0  -4 10242.3 735.540   2
   4   0   4 7632.04 472.457   6
  -4   0  -5 11372.9 618.330  11
  -4   0  -5 10821.0 757.758   2
  -4   0  -6 12108.5 654.470  11
  -4   0  -6 10328.7 775.066   2
   4   0   6 11022.2 638.092   6
  -4   0  -7 18664.1 817.077  11
  -4   0  -7 15992.6 975.382   2
  -4   0  -8 3807.49 516.543   1
  -4   0  -8 3863.49 381.742  11
  -4   0  -8 3664.83 486.302   2
  -4   0  -8 3458.72 414.577   3
  -4   0  -9 11196.7 903.139   1
  -4   0  -9 10975.6 856.306   2
  -4   0  -9 10918.3 766.800   3
  -4   0 -10 30667.7 1561.00   1
  -4   0 -10 27945.2 1283.08   3
  -4   0 -11 45213.6 1948.35   1
  -4   0 -11 41268.6 1647.72   3
  -4   0 -12 32824.0 1532.64   3
  -4   0 -12 35468.5 1774.06   1
  -4   0 -13 47606.8 2121.42   1
  -4   0 -13 42600.4 1831.69   3
  -4   0 -14 24917.7 1585.75   1
  -4   0 -14 21827.8 1360.07   3
  -4   0 -15 19041.6 1435.19   1
  -4   0 -15 17326.5 1265.06   3
  -4   0 -16 11374.9 1153.63   1
  -4   0 -16 7344.71 845.420   3
  -4   0 -17 4210.35 724.823   1
  -4   0 -18 15049.6 1411.58   1
  -4   0 -19 12987.9 585.755  27
   4   0  19 13690.2 651.221  15
  -4   0 -20 317.693 100.451  27
   4   0  20 366.778 119.059  15
  -4   0 -21 72.0867 57.8377  27
   4   0  21 27.7184 41.2997  15
  -4   0 -22 4214.99 351.514  27
   4   0  22 4160.48 368.541  15
  -4   0 -23 856.019 163.997  27
   4   0  23 834.370 171.073  15
  -4   0 -24 280.147 99.1133  27
   4   0  24 343.423 104.510  15
  -4   0 -25 55.6979 53.0216  27
   4   0  25-34.5609 52.2935  15
  -4   0 -26 1100.55 174.793  27
   4   0  26 1027.08 182.218  15
  -4   0 -27 181.209 80.3641  27
   4   0  27 133.291 63.0449  15
  -4   0 -28 105.230 41.0554  27
   4   0  28 101.678 56.5533  15
  -4   0 -29 27.3420 35.5844  27
   4   0  29 165.079 63.8265  15
  -4   0 -30-100.322 49.6019  27
   4   0  30-57.1733 48.2811  15
  -4   0 -31 57.7513 30.4006  27
   4   1 -29-12.9114 24.6996  27
   4   1 -29-10.2315 25.9403  13
   4   1 -28-29.5178 32.1169  27
   4   1 -28 65.7208 45.9277  13
   4   1 -27-4.00072 30.4069  27
   4   1 -27-21.9545 39.7068  13
   4   1 -26 4.42542 28.9493  27
   4   1 -26-12.8471 48.5640  13
   4   1 -25-44.9116 44.8523  27
   4   1 -25-25.5784 46.3496  13
   4   1 -24 55.1054 59.1025  13
   4   1 -23 1.54138 36.0086  13
   4   1 -22 22.7896 39.8497  13
   4   1 -21-12.8904 44.0533  13
   4   1 -20-20.0350 48.8280  13
   4   1 -19 6.03660 41.4162  13
   4   1 -18 46.1827 54.1210  13
   4   1 -17 57.5866 49.3250  13
   4   1 -16-13.6067 34.5679  13
  -4  -1  16 151.138 143.351   7
  -4  -1  16-106.216 187.621   2
  -4  -1  15-437.475 228.177   2
  -4  -1  14-59.9709 95.5330   2
  -4  -1  13 71.4135 100.854   2
  -4  -1  12 143.116 130.879   2
  -4  -1  11 418.964 223.809   2
  -4  -1  10-198.574 172.410   2
  -4  -1   9 133.482 128.120   2
  -4  -1   8 91.0299 106.021   2
  -4  -1   7 142.137 146.229   2
  -4  -1   6 135.543 102.630   2
  -4  -1   5-19.9526 76.4082   2
   4   1  -4 154.339 83.3974   8
  -4  -1   4 180.924 135.892   2
  -4  -1   3 407.870 135.678  10
   4   1  -3 317.199 126.522   8
  -4  -1   3 316.955 185.782   2
  -4  -1   2-0.07567 43.5496  10
   4   1  -2 43.6000 62.2298   8
  -4  -1   2-29.8039 91.4615   2
  -4  -1   1-34.6489 69.8739  10
   4   1  -1-38.9980 62.3596   8
  -4  -1   1-60.4844 87.0167   2
   4   1   0 362.741 82.6684   8
  -4  -1   0 432.460 143.256   2
   4   1   1-64.6370 45.6316   8
  -4  -1  -1-37.8766 118.922   2
  -4  -1  -2 93.5240 112.033  11
  -4  -1  -2 54.6596 60.6766   2
  -4  -1  -3-7.26191 46.1976  11
  -4  -1  -3-45.5476 65.8311   2
  -4  -1  -4-21.4657 75.9353  11
  -4  -1  -4-73.2633 94.8951   2
  -4  -1  -5 54.9807 66.7764   2
  -4  -1  -5-31.0384 55.6528  11
  -4  -1  -6 65.0463 120.424   2
  -4  -1  -6-20.4943 75.4288  11
  -4  -1  -7 43.7961 99.5049   2
  -4  -1  -8 32.6648 78.0237   1
  -4  -1  -8 38.7934 85.2608   2
  -4  -1  -9 44.5543 113.560   1
  -4  -1  -9 35.7814 77.9599   2
  -4  -1  -9-34.9049 97.7834   3
  -4  -1 -10 13.8806 111.642   1
  -4  -1 -10 6.89350 68.2899   2
  -4  -1 -10 42.4051 102.105   3
  -4  -1 -11 79.3277 137.460   1
  -4  -1 -11-9.76721 75.1054   3
  -4  -1 -12 144.778 133.033   1
  -4  -1 -12-40.3498 67.4243   3
  -4  -1 -13 28.2031 76.7400   1
  -4  -1 -13-30.8813 97.6435   3
  -4  -1 -14 78.6536 91.2696   1
  -4  -1 -14-110.265 92.4015   3
  -4  -1 -15-21.2030 81.3655   1
  -4  -1 -15-61.3088 143.712   3
  -4  -1 -16 92.1839 148.966   1
  -4  -1 -16 91.9146 104.087   3
  -4  -1 -17 78.1943 83.6193   1
  -4  -1 -17 69.4851 110.467   3
  -4  -1 -18-218.772 162.242   3
  -4  -1 -18-104.576 136.051   1
  -4  -1 -19 128.976 148.524   3
   4   1  19 33.6998 52.5960  15
  -4  -1 -20-34.7350 46.2010  27
   4   1  20-16.8352 56.4596  15
  -4  -1 -21 15.2140 45.6123  27
   4   1  21 30.0821 41.1317  15
  -4  -1 -22 120.024 68.0658  27
   4   1  22 190.514 90.5481  15
  -4  -1 -23 57.7907 55.4725  27
   4   1  23 60.2012 52.8103  15
  -4  -1 -24 45.5893 42.1847  27
   4   1  24-52.4875 61.3352  15
  -4  -1 -25 23.3933 34.8043  27
   4   1  25 51.0143 73.4408  15
  -4  -1 -26-8.58892 31.3137  27
   4   1  26 26.1353 52.5738  15
  -4  -1 -27-10.8401 41.2607  27
   4   1  27 98.9256 74.9163  15
  -4  -1 -28 23.9623 35.4347  27
   4   1  28 57.2017 42.4598  15
  -4  -1 -29-5.30273 26.2901  27
   4   1  29 83.1714 51.2958  15
  -4  -1 -30 4.40330 27.5539  27
   4   1  30-39.5364 53.6388  15
   4   1  31-41.2315 40.3347  15
   4   1  32-60.9959 42.3072  15
   4   2 -29 43.1315 25.3826  13
   4   2 -28 44.5447 27.5928  27
   4   2 -28-20.1436 41.6141  13
   4   2 -27 11.9122 26.8367  27
   4   2 -27 42.0160 39.3806  13
   4   2 -26 94.9571 57.9556  27
   4   2 -26 35.4899 37.9970  13
   4   2 -25 150.946 65.8895  27
   4   2 -25 78.6856 51.6571  13
   4   2 -24-1.93381 35.5217  27
   4   2 -24 8.45398 38.2826  13
   4   2 -23 16.6689 51.2184  27
   4   2 -23 31.0381 53.2823  13
   4   2 -22 120.667 68.9559  13
   4   2 -21 90.6743 55.8965  17
[truncated: 337,534 more chars]
